# Supplementary material for: Unexpected regulatory functions of cyprinid Viperin on inflammation and metabolism
Source: BMC Genomics. 2024 Jun 29;25:650. doi: 10.1186/s12864-024-10566-x (PMC11218377; doi:10.1186/s12864-024-10566-x)
Supplement: Supplementary file 6 — Additional file 6. Tables showing differentially expressed transcripts in WT EPC-EC and viperin-/- cell lines at the steady state and following type I IFN stimulation. [file 12864_2024_10566_MOESM6_ESM.xlsx]

## Sheet: Table S1 - DEGs CvsIFN WT
	Additional file 6: Tables showing differentially expressed transcripts in WT EPC-EC and viperin-/- cell lines at the steady state and following type I IFN stimulation.
	Supplementary table S1: Table showing differentially expressed transcripts in WT EPC-EC following type I IFN stimulation compared to control condition, with the cut-off criteria at adjusted p.value < 0.05 and log2FC > 1 (upregulated) or log2FC < -1 (downregulated).
								Counts
	Geneid	GeneID_Fathead	Gene_Name_Human	Gene_Name_Zebra	Type	log2FC "EPC EC C vs IFN"	adj pValue "EPC EC C vs IFN"	EPC_EC_C1	EPC_EC_C2	EPC_EC_C3	EPC_EC_IFN1	EPC_EC_IFN2	EPC_EC_IFN3	Protein name_Fathead
	gene-LOC120468799	120468799	PLAUR	ly6m3	PROTEIN_CODING	12.5216	9.62257e-25	0	0	0	1054.17	1052.01	1000.68	urokinase plasminogen activator surface receptor-like [Pimephales promelas]
	gene-LOC120491861	120491861	RTP3	si:dkey-249d8.1	PROTEIN_CODING	12.1967	1.5853e-23	0	0.954625	0	1598.98	1629.55	1602.72	receptor-transporting protein 2-like [Pimephales promelas]
	gene-LOC120463511	120463511	TRIM27	btr06	PROTEIN_CODING	11.5863	9.38157e-84	2.00224	1.90925	1.8374	5903.33	6091.37	5659.35	E3 ubiquitin-protein ligase TRIM21-like [Pimephales promelas]
	gene-LOC120460635	120460635	PLAUR	ly6m6	PROTEIN_CODING	11.3046	0	10.0112	8.59163	9.18702	24349.3	23329	22518.4	urokinase plasminogen activator surface receptor-like [Pimephales promelas]
	gene-LOC120489250	120489250	SRPRB	CABZ01021532.1	PROTEIN_CODING	11.2229	5.84569e-130	3.00336	4.77313	1.8374	7582.12	8096.22	7194.94	uncharacterized protein LOC120489250 [Pimephales promelas]
	gene-il4i1	120478840	IL4I1	si:dkey-40g16.6	PROTEIN_CODING	10.2752	2.75001e-87	0	4.77313	2.7561	3157.57	3285.35	3042.72	L-amino-acid oxidase isoform X1 [Pimephales promelas]
	gene-rsad2	120476724	RSAD2	rsad2	PROTEIN_CODING	10.1933	2.36164e-265	9.01008	8.59163	6.43091	9374.2	9461.31	9175.97	radical S-adenosyl methionine domain-containing protein 2 [Pimephales promelas]
	gene-LOC120483547	120483547	FAM184A	si:dkey-266f7.5	PROTEIN_CODING	9.81863	2.49418e-15	1.00112	0	0	335.954	300.436	292.883	uncharacterized protein LOC120483547 [Pimephales promelas]
	gene-stat1b	120477802	STAT1	stat1b	PROTEIN_CODING	9.69071	0	30.0336	25.7749	23.8862	22364.1	21583.8	21697.7	signal transducer and activator of transcription 1b isoform X1 [Pimephales promelas]
	gene-mov10b.1	120484020	MOV10	mov10b.1	PROTEIN_CODING	9.57612	6.23014e-76	3.00336	1.90925	2.7561	2041.34	1938.74	1863.06	LOW QUALITY PROTEIN: putative helicase mov-10-B.1 [Pimephales promelas]
	gene-LOC120473243	120473243	PLD4	pld3	PROTEIN_CODING	9.57093	2.51457e-19	0	0.954625	0.918702	489.645	493.921	471.866	5p-3p exonuclease PLD4 isoform X1 [Pimephales promelas]
	gene-LOC120462081	120462081	ZCCHC24	zcchc24	PROTEIN_CODING	9.43938	0	20.0224	23.8656	16.5366	13863.8	14402.5	13592.6	zinc finger CCHC domain-containing protein 24-like [Pimephales promelas]
	gene-ifit10	120488704	IFIT5	ifit10	PROTEIN_CODING	9.28078	2.06678e-106	4.00448	0.954625	6.43091	2522.12	2298.48	2321.7	interferon-induced protein with tetratricopeptide repeats 10 [Pimephales promelas]
	gene-aste1a	120462146	ASTE1	aste1a	PROTEIN_CODING	9.10508	2.64401e-127	8.00896	2.86388	3.67481	2608.82	2533.78	2764.08	protein asteroid homolog 1 [Pimephales promelas]
	gene-LOC120468833	120468833	PLAUR	ly6m3	PROTEIN_CODING	8.98745	1.45923e-12	0	0	0	66.9937	87.5057	113.899	phospholipase A2 inhibitor 25 kDa subunit-like [Pimephales promelas]
	gene-lgals17	120479003	VTCN1	lgals17	PROTEIN_CODING	8.77649	7.69818e-84	18.0202	34.3665	18.374	10567.3	10318.9	10151.2	galectin 17 [Pimephales promelas]
	gene-LOC120489957	120489957	SAMD9L	zmp:0000000735	PROTEIN_CODING	8.57593	9.43333e-12	0	0	0.918702	151.721	106.951	134.238	sterile alpha motif domain-containing protein 9-like [Pimephales promelas]
	gene-mov10b.2	120483993	MOV10	mov10b.2	PROTEIN_CODING	8.27669	1.81595e-152	5.0056	9.54625	6.43091	2162.52	2152.64	2213.91	putative helicase mov-10-B.2 isoform X1 [Pimephales promelas]
	gene-herc5.1	120489864	HERC4	si:ch73-190m4.1	PROTEIN_CODING	8.17023	0	35.0392	23.8656	14.6992	7081.63	6910.03	6966.13	probable E3 ubiquitin-protein ligase HERC4 isoform X1 [Pimephales promelas]
	gene-LOC120459143	120459143	TMEM70	CABZ01021532.1	PROTEIN_CODING	8.09804	4.32232e-10	0	0	0	51.2305	43.7528	49.8307	uncharacterized protein LOC120459143 [Pimephales promelas]
	gene-LOC120459416	120459416	GIMAP7	zgc:152658	PROTEIN_CODING	8.0724	3.01381e-10	1.00112	0	0	107.387	67.0877	102.712	GTPase IMAP family member 7-like [Pimephales promelas]
	gene-parm1	120482252	PARM1	parm1	PROTEIN_CODING	8.05997	3.40589e-10	0	0	0	51.2305	34.03	55.9324	cell wall protein DAN4 [Pimephales promelas]
	gene-LOC120486291	120486291	SAMHD1	si:ch73-236c18.8	PROTEIN_CODING	7.98281	1.22077e-71	7.00784	2.86388	0.918702	926.09	879.918	857.292	deoxynucleoside triphosphate triphosphohydrolase SAMHD1-like [Pimephales promelas]
	gene-LOC120484101	120484101	NPNT	npnta	PROTEIN_CODING	7.96254	3.1703e-10	0	0	0.918702	89.6534	81.672	85.4241	nephronectin [Pimephales promelas]
	gene-ifit8	120479666	IFIT5	ifit8	PROTEIN_CODING	7.85352	1.95477e-75	4.00448	4.77313	2.7561	920.179	926.588	808.478	interferon-induced protein with tetratricopeptide repeats 8 [Pimephales promelas]
	gene-ftr92	120494547	TRIM16	ftr92	PROTEIN_CODING	7.83997	1.03904e-37	1.00112	0	4.59351	456.149	395.72	463.731	E3 ubiquitin-protein ligase TRIM16 [Pimephales promelas]
	gene-ponzr1	120470198	CNFN	ponzr1	PROTEIN_CODING	7.78686	8.88098e-13	0	0	1.8374	140.884	130.286	151.526	plac8 onzin related protein 1 [Pimephales promelas]
	gene-LOC120461715	120461715	CXCL10	cxcl11.5	PROTEIN_CODING	7.73988	2.6368e-09	0	0	0	47.2897	32.0854	33.5595	C-X-C motif chemokine 11-6-like [Pimephales promelas]
	gene-LOC120461718	120461718	CXCL10	cxcl11.5	PROTEIN_CODING	7.72922	1.58779e-09	0	0	0.918702	60.0973	70.0045	88.4749	C-X-C motif chemokine 11-6-like [Pimephales promelas]
	gene-LOC120469542	120469542	UBB	isg15	PROTEIN_CODING	7.7203	0	28.0314	31.5026	16.5366	5357.53	5252.28	5337.99	polyubiquitin-like [Pimephales promelas]
	gene-LOC120483545	120483545	QRICH2	si:dkey-266f7.5	PROTEIN_CODING	7.71266	3.29981e-09	0	0	0	36.4525	42.7805	31.5256	uncharacterized protein LOC120483545 isoform X1 [Pimephales promelas]
	gene-LOC120491232	120491232	HERC5	si:ch73-190m4.1	PROTEIN_CODING	7.48434	0	25.028	11.4555	18.374	3399.93	3212.43	3156.62	probable E3 ubiquitin-protein ligase HERC4 isoform X1 [Pimephales promelas]
	gene-LOC120480313	120480313	IFI44	zgc:153654	PROTEIN_CODING	7.38217	2.92988e-08	0	0	0	22.6597	35.9746	29.4916	interferon-induced protein 44-like [Pimephales promelas]
	gene-LOC120464691	120464691	IGKV2-30	CR385050.1	PROTEIN_CODING	7.3174	4.4704e-08	0	0	0	23.6449	30.1408	30.5086	uncharacterized protein LOC120464691 [Pimephales promelas]
	gene-LOC120468849	120468849	MX1	mxa	PROTEIN_CODING	7.30608	0	45.0504	38.185	42.2603	6821.54	6594.04	6424.09	interferon-induced GTP-binding protein MxA [Pimephales promelas]
	gene-LOC120461516	120461516	NEDD4	si:dkeyp-30e7.2	PROTEIN_CODING	7.11227	1.43712e-07	0	0	0	33.4969	25.2794	14.2373	uncharacterized protein LOC120461516 [Pimephales promelas]
	gene-LOC120480543	120480543	RANBP2	0	PROTEIN_CODING	7.03685	1.76758e-07	0	0	0	19.704	25.2794	24.4069	E3 SUMO-protein ligase RanBP2-like [Pimephales promelas]
	gene-wu:fc75a09	120489243	UTY	wu:fc75a09	PROTEIN_CODING	6.99697	6.32189e-20	0	1.90925	1.8374	162.558	158.482	167.797	uncharacterized protein wu:fc75a09 [Pimephales promelas]
	gene-LOC120480652	120480652	IFI44L	zgc:153654	PROTEIN_CODING	6.96865	1.09226e-19	2.00224	1.90925	0	177.336	149.732	152.543	interferon-induced protein 44-like [Pimephales promelas]
	gene-LOC120484430	120484430	TRIM35	trim35-40	PROTEIN_CODING	6.87192	1.15716e-79	8.00896	7.637	0.918702	626.589	663.099	616.274	zinc-binding protein A33-like [Pimephales promelas]
	gene-LOC120468808	120468808	PINLYP	ly6m4	PROTEIN_CODING	6.86389	4.48288e-07	0	0	0	21.6744	16.5288	23.3899	urokinase plasminogen activator surface receptor-like [Pimephales promelas]
	gene-LOC120479664	120479664	NEFM	si:dkey-27m7.4	PROTEIN_CODING	6.78262	2.04808e-14	0	2.86388	0	95.5646	116.674	103.729	neurofilament heavy polypeptide isoform X1 [Pimephales promelas]
	gene-herc5.4	120491056	0	si:ch211-281g13.5	PROTEIN_CODING	6.74313	1.64144e-280	26.0291	20.0471	15.6179	2222.62	2210	2129.5	E3 ISG15--protein ligase HERC5.4 isoform X1 [Pimephales promelas]
	gene-ddx43	120479509	DDX43	ddx43	PROTEIN_CODING	6.685	6.8029e-07	0	0	0.918702	32.5117	41.8083	31.5256	probable ATP-dependent RNA helicase DDX43 isoform X1 [Pimephales promelas]
	gene-LOC120487942	120487942	GMPPA	si:ch211-197h24.9	PROTEIN_CODING	6.60667	1.62358e-06	0	0	0	18.7188	17.5011	15.2543	uncharacterized protein LOC120487942 [Pimephales promelas]
	gene-LOC120477609	120477609	STAT1	stat1b	PROTEIN_CODING	6.58412	1.60394e-25	1.00112	0	4.59351	164.529	185.706	200.34	signal transducer and activator of transcription 1-like isoform X1 [Pimephales promelas]
	gene-LOC120486628	120486628	CEACAM6	zgc:171887	PROTEIN_CODING	6.52895	1.29214e-06	0	0.954625	0	34.4821	33.0577	27.4577	SLAM family member 9-like [Pimephales promelas]
	gene-LOC120462127	120462127	FCGBP	si:dkey-88n24.7	PROTEIN_CODING	6.52158	2.58597e-06	0	0	0	13.7928	18.4734	16.2713	uncharacterized protein LOC120462127 [Pimephales promelas]
	gene-LOC120461713	120461713	CXCL10	cxcl11.7	PROTEIN_CODING	6.52058	1.51056e-06	0	0	0	25.6153	11.6674	11.1865	C-X-C motif chemokine 11-6-like [Pimephales promelas]
	gene-LOC120487190	120487190	RANBP2	ftr52p	PROTEIN_CODING	6.45896	5.2278e-239	20.0224	26.7295	11.9431	1834.45	1662.61	1639.33	uncharacterized protein LOC120487190 isoform X1 [Pimephales promelas]
	gene-LOC120492618	120492618	GIMAP4	zgc:152658	PROTEIN_CODING	6.39856	8.42152e-234	25.028	16.2286	17.4553	1621.64	1595.52	1709.5	GTPase IMAP family member 9-like [Pimephales promelas]
	gene-LOC120479827	120479827	EXOC3L2	si:dkey-196h17.9	PROTEIN_CODING	6.39677	1.27199e-08	2.00224	0	0	55.1713	58.3371	47.7968	uncharacterized protein LOC120479827 [Pimephales promelas]
	gene-rnaset2l	120479018	RNASET2	rnaset2l	PROTEIN_CODING	6.33425	2.95717e-08	0	0	1.8374	47.2897	66.1154	40.6781	ribonuclease T2-like [Pimephales promelas]
	gene-LOC120460429	120460429	MCF2	parp4	PROTEIN_CODING	6.30391	3.15611e-06	0	0	0	15.7632	6.806	19.3221	uncharacterized protein LOC120460429 [Pimephales promelas]
	gene-batf2	120470576	BATF	si:dkey-23i12.7	PROTEIN_CODING	6.17215	5.20067e-06	1.00112	0	0	25.6153	28.1963	20.3391	basic leucine zipper transcriptional factor ATF-like [Pimephales promelas]
	gene-LOC120486300	120486300	SAMHD1	si:ch73-236c18.8	PROTEIN_CODING	6.08585	1.54191e-21	2.00224	1.90925	1.8374	167.484	118.619	103.729	deoxynucleoside triphosphate triphosphohydrolase SAMHD1-like [Pimephales promelas]
	gene-LOC120465050	120465050	TRIM16	FQ377660.1	PROTEIN_CODING	6.07409	6.08827e-119	8.00896	8.59163	15.6179	721.168	802.135	667.121	tripartite motif-containing protein 16 [Pimephales promelas]
	gene-LOC120485770	120485770	IFI44L	si:ch211-197g15.6	PROTEIN_CODING	6.07386	4.29723e-29	4.00448	1.90925	1.8374	166.499	193.485	155.594	interferon-induced protein 44-like isoform X1 [Pimephales promelas]
	gene-LOC120492760	120492760	SACS	CU984600.2	PROTEIN_CODING	6.01872	0	208.233	210.018	179.147	12567.2	11226	14912.6	sacsin-like [Pimephales promelas]
	gene-LOC120484105	120484105	CXXC4	cxxc4	PROTEIN_CODING	5.99096	4.59156e-11	3.00336	0	0	59.1121	46.6697	77.2885	CXXC-type zinc finger protein 4 [Pimephales promelas]
	gene-tlr9	120481298	TLR9	tlr9	PROTEIN_CODING	5.8895	7.41197e-68	9.01008	6.68238	3.67481	376.347	412.249	345.764	toll-like receptor 9 [Pimephales promelas]
	gene-wu:fj29h11	120464269	SACS	wu:fj29h11	PROTEIN_CODING	5.77655	0	638.715	729.334	714.75	37164.8	36873.9	40212.4	protein NO VEIN isoform X1 [Pimephales promelas]
	gene-zgc:85843	120471363	TM6SF2	zgc:85843	PROTEIN_CODING	5.75127	7.23601e-10	1.00112	0	1.8374	52.2157	52.5034	49.8307	transmembrane 6 superfamily member 2 [Pimephales promelas]
	gene-LOC120463048	120463048	IFI27	si:dkey-188i13.9	PROTEIN_CODING	5.68648	0	195.218	191.88	194.765	10262.9	10558	9142.41	interferon alpha-inducible protein 27-like protein 2A [Pimephales promelas]
	gene-LOC120468850	120468850	MX1	mxa	PROTEIN_CODING	5.6492	0	95.1064	90.6894	105.651	4878.72	4734.06	5032.9	interferon-induced GTP-binding protein MxA-like [Pimephales promelas]
	gene-cmpk2	120476709	CMPK2	cmpk2	PROTEIN_CODING	5.60113	0	63.0706	63.0053	67.0652	3212.74	3052	3117.98	UMP-CMP kinase 2, mitochondrial [Pimephales promelas]
	gene-LOC120483574	120483574	TRIM16	ftr90	PROTEIN_CODING	5.53464	2.81383e-132	12.0134	17.1833	17.4553	726.094	771.994	674.24	E3 ubiquitin/ISG15 ligase TRIM25-like [Pimephales promelas]
	gene-il17rc	120480646	IL17RC	il17rc	PROTEIN_CODING	5.46619	0.000100614	1.00112	0	0	16.7484	17.5011	11.1865	uncharacterized protein il17rc [Pimephales promelas]
	gene-ddx58	120484091	DDX58	dhx58	PROTEIN_CODING	5.45294	0	814.912	825.751	802.945	36118.5	35647.9	35256.8	probable ATP-dependent RNA helicase DDX58 [Pimephales promelas]
	gene-anxa5a	120460644	ANXA5	anxa5a	PROTEIN_CODING	5.44332	6.61216e-11	1.00112	0.954625	1.8374	44.3341	65.1431	56.9494	annexin A5a [Pimephales promelas]
	gene-LOC120464936	120464936	HELZ2	si:dkey-97a13.6	PROTEIN_CODING	5.34675	3.14253e-154	22.0246	24.8203	19.2927	865.008	744.77	1078.99	LOW QUALITY PROTEIN: helicase with zinc finger domain 2-like [Pimephales promelas]
	gene-LOC120492735	120492735	STEAP3	steap3	PROTEIN_CODING	5.23937	2.70038e-22	4.00448	0.954625	3.67481	114.283	125.425	85.4241	metalloreductase STEAP3-like [Pimephales promelas]
	gene-LOC120464937	120464937	HELZ2	si:dkey-97a13.6	PROTEIN_CODING	5.23876	3.82946e-13	1.00112	1.90925	1.8374	66.9937	47.642	66.102	helicase with zinc finger domain 2-like [Pimephales promelas]
	gene-dhx58	120489954	DHX58	dhx58	PROTEIN_CODING	5.18511	0	250.28	245.339	251.724	9327.89	9104.48	8756.99	probable ATP-dependent RNA helicase DHX58 isoform X1 [Pimephales promelas]
	gene-LOC120489795	120489795	SACS	CU984600.2	PROTEIN_CODING	5.14259	2.96014e-171	80.0896	82.0978	108.407	3148.71	2585.31	3840.02	LOW QUALITY PROTEIN: sacsin-like [Pimephales promelas]
	gene-irf10	120486308	IRF4	irf10	PROTEIN_CODING	5.11684	4.58375e-146	17.019	21.0018	25.7236	741.857	812.83	668.138	interferon regulatory factor 10 [Pimephales promelas]
	gene-LOC120492669	120492669	SACS	CU984600.2	PROTEIN_CODING	5.02933	3.92565e-166	63.0706	70.6423	76.2522	2245.28	1872.62	2747.81	sacsin-like [Pimephales promelas]
	gene-LOC120491968	120491968	CD40	tnfrsf9b	PROTEIN_CODING	4.95703	6.71505e-05	0	0.954625	0.918702	26.6005	18.4734	14.2373	tumor necrosis factor receptor superfamily member 9-like [Pimephales promelas]
	gene-wdr17	120492681	WDR17	wdr17	PROTEIN_CODING	4.90154	0.000882752	0	0.954625	0	4.92601	12.6397	13.2204	WD repeat-containing protein 17 isoform X4 [Pimephales promelas]
	gene-ccl19a.1	120469405	CCL19	ccl19a.1	PROTEIN_CODING	4.83198	4.92049e-05	0	0	1.8374	20.6892	19.4457	14.2373	C-C motif chemokine 19a.1 [Pimephales promelas]
	gene-casp21	120491456	CASP7	casp21	PROTEIN_CODING	4.83145	9.01799e-07	3.00336	0	0	24.6301	38.8914	18.3052	caspase 21, apoptosis-related cysteine peptidase [Pimephales promelas]
	gene-LOC120492192	120492192	IFI27	si:dkey-188i13.9	PROTEIN_CODING	4.78012	0	639.716	639.599	709.238	18078.5	19782.1	16791.9	interferon alpha-inducible protein 27-like protein 2A [Pimephales promelas]
	gene-usp18	120476636	USP18	usp18	PROTEIN_CODING	4.77295	0	114.128	112.646	118.513	3149.69	3148.26	3146.45	ubl carboxyl-terminal hydrolase 18 isoform X1 [Pimephales promelas]
	gene-helz2a	120464527	HELZ2	helz2	PROTEIN_CODING	4.70104	0	371.416	407.625	349.107	9731.83	8643.62	10963.8	helicase with zinc finger domain 2 [Pimephales promelas]
	gene-LOC120482228	120482228	TRIM47	ftr22	PROTEIN_CODING	4.63471	6.76394e-264	46.0515	52.5044	49.6099	1201.95	1295.08	1186.78	E3 ubiquitin-protein ligase TRIM47-like [Pimephales promelas]
	gene-LOC120492734	120492734	STEAP3	steap3	PROTEIN_CODING	4.60573	1.17499e-61	12.0134	7.637	15.6179	275.857	313.076	272.543	metalloreductase STEAP3-like [Pimephales promelas]
	gene-zgc:101744	120465169	REEP5	zgc:101744	PROTEIN_CODING	4.59872	1.07037e-37	8.00896	6.68238	6.43091	168.47	175.011	166.78	receptor expression-enhancing protein 6 [Pimephales promelas]
	gene-carmil3	120465091	CARMIL3	carmil3	PROTEIN_CODING	4.50871	8.68125e-51	9.01008	6.68238	11.0244	207.878	225.57	175.933	capping protein, Arp2/3 and myosin-I linker protein 3 isoform X1 [Pimephales promelas]
	gene-gjb9b	120485011	GJB4	cx30.9	PROTEIN_CODING	4.45031	1.40728e-142	33.037	24.8203	28.4797	599.988	701.018	581.697	gap junction protein beta 9b [Pimephales promelas]
	gene-si:ch211-212k18.7	120470079	LAMP3	CR855334.2	PROTEIN_CODING	4.44354	0	999.118	936.487	965.555	21123.7	21471.9	20511.9	macrosialin [Pimephales promelas]
	gene-LOC120481589	120481589	LYG2	lygl1	PROTEIN_CODING	4.42265	4.78866e-05	2.00224	0.954625	0	17.7336	11.6674	32.5425	lysozyme g-like [Pimephales promelas]
	gene-LOC120483570	120483570	TRIM47	ftr73	PROTEIN_CODING	4.42159	3.09293e-100	17.019	20.0471	22.9675	438.415	424.889	428.137	E3 ubiquitin/ISG15 ligase TRIM25-like isoform X1 [Pimephales promelas]
	gene-irf7	120473335	IRF7	irf7	PROTEIN_CODING	4.3901	0	879.984	910.712	925.132	18914.9	19288.2	18763.8	interferon regulatory factor 7 isoform X1 [Pimephales promelas]
	gene-epsti1	120487133	EPSTI1	epsti1	PROTEIN_CODING	4.38191	6.81724e-207	50.056	36.2758	45.9351	961.557	902.281	889.834	epithelial-stromal interaction protein 1 [Pimephales promelas]
	gene-si:ch211-212k18.15	120469401	ARIH1	si:ch211-212k18.15	PROTEIN_CODING	4.36959	0.000694726	1.00112	0	0.918702	14.778	14.5843	10.1695	LOW QUALITY PROTEIN: uncharacterized protein si:ch211-212k18.15 [Pimephales promelas]
	gene-LOC120483572	120483572	TRIM16	ftr73	PROTEIN_CODING	4.20365	1.67607e-144	31.0347	33.4119	36.7481	599.988	631.985	636.613	E3 ubiquitin/ISG15 ligase TRIM25-like isoform X1 [Pimephales promelas]
	gene-grna	120489503	GRN	grna	PROTEIN_CODING	4.18085	8.36938e-18	3.00336	7.637	2.7561	89.6534	70.0045	83.3902	granulin a isoform X2 [Pimephales promelas]
	gene-rnf213b	120474694	RNF213	rnf213b	PROTEIN_CODING	4.15181	2.92552e-89	473.53	486.859	463.026	7759.45	6623.21	10919	E3 ubiquitin-protein ligase rnf213-beta isoform X1 [Pimephales promelas]
	gene-rnf213a	120476192	RNF213	rnf213a	PROTEIN_CODING	4.14096	1.28712e-72	1184.32	1420.48	1246.68	19642	17483.6	30824.9	E3 ubiquitin-protein ligase rnf213-alpha [Pimephales promelas]
	gene-ifi44g	120468778	IFI44L	FO704622.1	PROTEIN_CODING	4.06029	0	203.227	235.792	210.383	3600.91	3763.72	3472.9	interferon-induced protein 44 [Pimephales promelas]
	gene-gig2e	120494478	PARP4	gig2e	PROTEIN_CODING	4.05147	0	203.227	164.196	188.334	3036.39	3188.12	2980.69	grass carp reovirus (GCRV)-induced gene 2e [Pimephales promelas]
	gene-meis3	120464707	MEIS3	meis3	PROTEIN_CODING	4.04842	8.57158e-07	3.00336	0	1.8374	22.6597	29.1686	27.4577	homeobox protein Meis3 [Pimephales promelas]
	gene-col17a1a	120491215	COL17A1	col17a1a	PROTEIN_CODING	4.0383	8.49176e-123	29.0325	32.4573	33.992	485.705	553.23	532.884	collagen, type XVII, alpha 1a isoform X1 [Pimephales promelas]
	gene-LOC120486638	120486638	TTN	si:dkey-19a16.1	PROTEIN_CODING	4.03634	5.41441e-09	4.00448	1.90925	0.918702	35.4673	31.1131	43.729	uncharacterized protein LOC120486638 [Pimephales promelas]
	gene-LOC120484647	120484647	NFKBID	nfkbiz	PROTEIN_CODING	3.93756	1.55834e-05	1.00112	1.90925	0.918702	17.7336	14.5843	26.4408	NF-kappa-B inhibitor delta [Pimephales promelas]
	gene-LOC120459849	120459849	LAMP3	CR855334.2	PROTEIN_CODING	3.91471	1.00392e-08	3.00336	0	3.67481	38.4229	34.03	28.4747	macrosialin-like [Pimephales promelas]
	gene-znfx1	120493737	ZNFX1	znfx1	PROTEIN_CODING	3.88555	0	1078.21	1167.51	1025.27	15815.5	14435.5	18088.5	NFX1-type zinc finger-containing protein 1 [Pimephales promelas]
	gene-LOC120459701	120459701	OIT3	si:ch211-226h7.3	PROTEIN_CODING	3.86157	1.49041e-25	8.00896	8.59163	4.59351	117.239	90.4225	98.6445	uncharacterized protein LOC120459701 isoform X1 [Pimephales promelas]
	gene-LOC120495236	120495236	TRIM25	ftr14	PROTEIN_CODING	3.85557	0	144.161	162.286	137.805	2089.61	2258.62	2079.67	E3 ubiquitin/ISG15 ligase TRIM25-like isoform X1 [Pimephales promelas]
	gene-LOC120489301	120489301	SACS	CU984600.2	PROTEIN_CODING	3.84791	5.92526e-31	12.0134	7.637	8.26831	133.987	115.702	150.509	sacsin-like [Pimephales promelas]
	gene-LOC120486427	120486427	GIMAP4	si:dkey-73p2.3	PROTEIN_CODING	3.77701	2.00135e-49	14.0157	15.274	17.4553	208.863	241.127	192.204	GTPase IMAP family member 8-like isoform X1 [Pimephales promelas]
	gene-grap2b	120467952	GRAP	grap2b	PROTEIN_CODING	3.74987	1.77598e-06	3.00336	1.90925	0.918702	31.5265	17.5011	28.4747	GRB2-related adapter protein 2b [Pimephales promelas]
	gene-ifit11	120488823	IFIT5	ifit11	PROTEIN_CODING	3.71932	0	141.158	113.6	118.513	1646.27	1625.66	1634.24	interferon-induced protein with tetratricopeptide repeats 11 [Pimephales promelas]
	gene-LOC120463598	120463598	TOR1A	tor1l2	PROTEIN_CODING	3.68909	3.61313e-150	54.0605	52.5044	50.5286	701.464	722.408	600.002	torsin-1A-like [Pimephales promelas]
	gene-scrn3	120459860	SCRN3	scrn3	PROTEIN_CODING	3.63659	0	281.315	263.477	271.936	3181.22	3596.48	3376.29	secernin-3 [Pimephales promelas]
	gene-LOC120464831	120464831	MFHAS1	ascl1b	PROTEIN_CODING	3.63605	3.47924e-165	57.0638	62.0506	45.9351	675.849	668.932	702.715	malignant fibrous histiocytoma-amplified sequence 1-like [Pimephales promelas]
	gene-LOC120463599	120463599	TOR1A	tor1l2	PROTEIN_CODING	3.60901	7.45601e-11	1.00112	1.90925	7.34961	37.4377	42.7805	47.7968	torsin-1A-like [Pimephales promelas]
	gene-si:ch211-210p4.6	120464832	MFHAS1	ascl1b	PROTEIN_CODING	3.60848	0	122.137	110.737	115.756	1420.66	1401.06	1427.8	malignant fibrous histiocytoma-amplified sequence 1 [Pimephales promelas]
	gene-arhgef37	120461171	ARHGEF37	arhgef37	PROTEIN_CODING	3.57415	0.000149214	1.00112	1.90925	0.918702	18.7188	12.6397	14.2373	rho guanine nucleotide exchange factor 37 [Pimephales promelas]
	gene-si:dkey-196h17.9	120479350	TNFAIP2	si:dkey-196h17.9	PROTEIN_CODING	3.53298	8.40822e-06	1.00112	3.8185	0	18.7188	22.3626	14.2373	uncharacterized protein si:dkey-196h17.9 [Pimephales promelas]
	gene-socs1a	120489433	SOCS1	socs1a	PROTEIN_CODING	3.53148	4.42986e-98	35.0392	31.5026	46.8538	484.719	452.113	378.307	suppressor of cytokine signaling 1a [Pimephales promelas]
	gene-cfap157	120471777	CFAP157	cfap157	PROTEIN_CODING	3.52972	5.92418e-08	1.00112	2.86388	3.67481	36.4525	23.3348	28.4747	cilia- and flagella-associated protein 157 [Pimephales promelas]
	gene-LOC120485530	120485530	TRIM16	ftr58	PROTEIN_CODING	3.5176	2.46458e-13	3.00336	6.68238	4.59351	62.0677	58.3371	43.729	tripartite motif-containing protein 16-like [Pimephales promelas]
	gene-vcam1a	120471478	VCAM1	vcam1a	PROTEIN_CODING	3.48488	0.00043598	1.00112	0.954625	1.8374	13.7928	8.75057	20.3391	vascular cell adhesion protein 1 isoform X1 [Pimephales promelas]
	gene-si:dkeyp-27e10.3	120476787	KIAA1549	si:dkeyp-27e10.3	PROTEIN_CODING	3.48186	4.04705e-28	10.0112	15.274	7.34961	120.195	122.508	121.017	UPF0606 protein KIAA1549 isoform X1 [Pimephales promelas]
	gene-si:ch211-1a19.3	120467252	EPS15	si:ch211-1a19.3	PROTEIN_CODING	3.46585	0	2823.16	2549.8	2651.37	28948.2	30205	29485.5	uncharacterized protein si:ch211-1a19.3 [Pimephales promelas]
	gene-actc2	120494120	ACTC1	zgc:86709	PROTEIN_CODING	3.42272	3.51599e-07	4.00448	1.90925	1.8374	19.704	33.0577	29.4916	PTZ00281 family protein [Pimephales promelas]
	gene-LOC120463038	120463038	IFI27	ifi45	PROTEIN_CODING	3.41778	0	560.627	591.868	581.538	6075.74	6596.96	5862.74	interferon alpha-inducible protein 27-like protein 2A [Pimephales promelas]
	gene-si:dkeyp-75h12.7	120487633	IL22RA2	si:dkeyp-75h12.7	PROTEIN_CODING	3.39166	6.29197e-07	1.00112	4.77313	3.67481	31.5265	35.0023	33.5595	uncharacterized protein si:dkeyp-75h12.7 [Pimephales promelas]
	gene-LOC120482342	120482342	PARP14	FO744833.2	PROTEIN_CODING	3.38407	0	390.437	386.623	404.229	4053.12	3980.54	4303.75	protein mono-ADP-ribosyltransferase PARP14-like [Pimephales promelas]
	gene-LOC120489814	120489814	NLRC3	si:dkey-16p6.1	PROTEIN_CODING	3.38029	1.56179e-59	27.0302	18.1379	19.2927	233.493	214.875	219.662	NACHT, LRR and PYD domains-containing protein 3-like [Pimephales promelas]
	gene-LOC120491860	120491860	NCR2	si:ch73-1f23.1	PROTEIN_CODING	3.36833	0	197.221	203.335	195.683	2082.72	2056.38	2017.64	uncharacterized protein LOC120491860 [Pimephales promelas]
	gene-LOC120488707	120488707	IFIT5	ifit11	PROTEIN_CODING	3.35844	1.67633e-20	9.01008	9.54625	7.34961	84.7274	74.866	105.763	interferon-induced protein with tetratricopeptide repeats 5-like [Pimephales promelas]
	gene-LOC120463025	120463025	IFI27	si:dkey-188i13.9	PROTEIN_CODING	3.35135	0	525.588	559.41	519.066	5494.47	5636.34	5238.33	interferon alpha-inducible protein 27, mitochondrial-like [Pimephales promelas]
	gene-LOC120468803	120468803	PLAUR	ly6m6	PROTEIN_CODING	3.3201	7.18536e-11	7.00784	4.77313	2.7561	56.1565	40.836	46.7799	urokinase plasminogen activator surface receptor-like [Pimephales promelas]
	gene-LOC120486636	120486636	LILRA2	si:dkey-19a16.1	PROTEIN_CODING	3.29703	8.30422e-94	54.0605	47.7313	49.6099	518.216	507.533	460.68	uncharacterized protein LOC120486636 isoform X1 [Pimephales promelas]
	gene-LOC120478708	120478708	OIT3	umod	PROTEIN_CODING	3.25178	0.000186566	2.00224	0.954625	1.8374	7.88162	20.418	17.2882	oncoprotein-induced transcript 3 protein-like [Pimephales promelas]
	gene-si:ch211-244b2.4	120477112	ZC3HAV1	si:ch211-244b2.4	PROTEIN_CODING	3.19868	0	378.423	313.117	375.749	3336.88	3192.01	3268.49	protein mono-ADP-ribosyltransferase PARP12 [Pimephales promelas]
	gene-ftr01	120482832	TRIM47	ftr01	PROTEIN_CODING	3.17397	7.72951e-127	54.0605	63.0053	77.1709	625.603	568.787	565.426	tripartite motif-containing protein 16 [Pimephales promelas]
	gene-hrh2b	120482343	HRH2	hrh2b	PROTEIN_CODING	3.16943	8.56617e-92	42.047	49.6405	45.9351	397.036	406.415	436.273	histamine receptor H2b [Pimephales promelas]
	gene-LOC120482341	120482341	PARP14	FO744833.2	PROTEIN_CODING	3.16183	0	488.547	449.628	462.107	4212.72	4130.27	4182.73	protein mono-ADP-ribosyltransferase PARP14-like [Pimephales promelas]
	gene-si:ch211-271e10.2	120469756			PROTEIN_CODING	3.15627	2.97518e-19	8.00896	9.54625	10.1057	65.0233	111.813	70.1698	PROTEIN_CODING
	gene-LOC120492996	120492996	SSUH2	ssuh2.2	PROTEIN_CODING	3.14119	5.25862e-33	20.0224	22.911	15.6179	138.914	192.512	184.069	protein SSUH2 homolog [Pimephales promelas]
	gene-cgas	120479510	CGAS	cgas	PROTEIN_CODING	3.10901	0.000186395	3.00336	0	2.7561	14.778	17.5011	17.2882	LOW QUALITY PROTEIN: cyclic GMP-AMP synthase [Pimephales promelas]
	gene-xaf1	120472810	XAF1	xaf1	PROTEIN_CODING	3.07817	0	370.414	326.482	358.294	2853.15	3121.04	2933.91	XIAP-associated factor 1 [Pimephales promelas]
	gene-ifit9	120488771	IFIT5	ifit9	PROTEIN_CODING	3.02685	1.33937e-162	93.1042	88.7801	104.732	708.36	803.108	827.8	interferon-induced protein with tetratricopeptide repeats 9 [Pimephales promelas]
	gene-LOC120495401	120495401	SSUH2	ssuh2.2	PROTEIN_CODING	3.02238	5.64128e-13	10.0112	8.59163	6.43091	56.1565	94.3117	51.8646	protein SSUH2 homolog [Pimephales promelas]
	gene-ch25h	120488685	CH25H	ch25h	PROTEIN_CODING	3.00917	1.76192e-24	9.01008	14.3194	12.8618	97.535	90.4225	104.746	cholesterol 25-hydroxylase-like protein [Pimephales promelas]
	gene-si:ch211-245h14.1	120494075	ZDHHC18	si:ch211-245h14.1	PROTEIN_CODING	3.00377	0	272.305	247.248	287.554	2142.81	2120.55	2213.91	uncharacterized protein si:ch211-245h14.1 isoform X1 [Pimephales promelas]
	gene-sp8b	120495080	SP8	sp8b	PROTEIN_CODING	3.00013	0.00160427	2.00224	0	1.8374	13.7928	12.6397	4.06781	transcription factor Sp8 [Pimephales promelas]
	gene-ctnnd2a	120476099	CTNND2	ctnnd2a	PROTEIN_CODING	2.99924	1.53012e-15	5.0056	10.5009	8.26831	59.1121	73.8937	57.9663	catenin delta-2 isoform X1 [Pimephales promelas]
	gene-nampt2	120480461	NAMPT	namptb	PROTEIN_CODING	2.9754	0	1344.5	1328.84	1296.29	10368.3	10369.4	10475.6	nicotinamide phosphoribosyltransferase 2 [Pimephales promelas]
	gene-LOC120463496	120463496	TRIM16	ftr57	PROTEIN_CODING	2.94718	5.59861e-60	50.056	34.3665	36.7481	307.383	296.547	327.459	E3 ubiquitin/ISG15 ligase TRIM25-like [Pimephales promelas]
	gene-si:ch211-244b2.3	120477113	ZC3HAV1	si:ch211-244b2.3	PROTEIN_CODING	2.94372	1.78122e-90	65.0728	63.0053	51.4473	442.356	490.032	445.426	protein mono-ADP-ribosyltransferase PARP12 [Pimephales promelas]
	gene-LOC120473413	120473413	DTX3L	si:dkey-40c23.2	PROTEIN_CODING	2.94302	1.97446e-250	178.199	189.97	149.748	1310.32	1300.92	1365.77	E3 ubiquitin-protein ligase DTX3L-like isoform X1 [Pimephales promelas]
	gene-LOC120489823	120489823	TRIM16	ftr57	PROTEIN_CODING	2.9405	1.2241e-42	24.0269	26.7295	26.6423	188.174	199.318	207.458	tripartite motif-containing protein 16-like [Pimephales promelas]
	gene-LOC120471301	120471301	GIMAP4	si:ch1073-185p12.2	PROTEIN_CODING	2.93182	1.90105e-18	5.0056	14.3194	12.8618	89.6534	79.7274	78.3054	GTPase IMAP family member 4-like [Pimephales promelas]
	gene-LOC120484540	120484540	IRGC	CR391937.1	PROTEIN_CODING	2.92372	0.0127284	1.00112	1.90925	0	6.89642	6.806	8.13563	interferon-inducible GTPase 5-like isoform X1 [Pimephales promelas]
	gene-ifi35	120490284	IFI35	ifi35	PROTEIN_CODING	2.8883	0	353.395	352.257	340.838	2669.9	2542.53	2533.23	interferon-induced protein 35 [Pimephales promelas]
	gene-irf3	120470441	IRF3	irf3	PROTEIN_CODING	2.88622	0	763.855	679.693	660.546	5142.76	5081.16	5318.67	interferon regulatory factor 3 [Pimephales promelas]
	gene-calcoco2	120463929	TAX1BP1	calcoco2	PROTEIN_CODING	2.86765	3.0176e-10	8.00896	4.77313	6.43091	29.5561	56.3925	53.8985	calcium-binding and coiled-coil domain-containing protein 2 [Pimephales promelas]
	gene-LOC120477512	120477512	ERN1	CABZ01074298.1	PROTEIN_CODING	2.85429	1.18811e-100	73.0818	57.2775	59.7156	461.075	441.417	468.815	sensor for unfolded proteins in the ER ire1-like isoform X1 [Pimephales promelas]
	gene-stat2	120491376	STAT1	stat2	PROTEIN_CODING	2.84924	0	2704.03	2686.31	2568.69	18900.1	18780.7	19662.8	signal transducer and activator of transcription 2 [Pimephales promelas]
	gene-parp12b	120476788	PARP12	parp12b	PROTEIN_CODING	2.83971	5.49706e-180	155.174	109.782	135.049	1002.94	941.172	914.241	protein mono-ADP-ribosyltransferase PARP12b isoform X1 [Pimephales promelas]
	gene-hpcal4	120485458	VSNL1	hpcal4	PROTEIN_CODING	2.82132	1.9999e-58	44.0493	46.7766	31.2359	292.605	261.545	306.103	hippocalcin-like protein 4 [Pimephales promelas]
	gene-LOC120463651	120463651	TRIM16	ftr51	PROTEIN_CODING	2.78694	5.19011e-68	57.0638	50.5951	47.7725	334.969	362.662	373.222	tripartite motif-containing protein 16-like isoform X1 [Pimephales promelas]
	gene-eif2ak2	120460990	EIF2AK2	eif2ak2	PROTEIN_CODING	2.77557	0	1111.24	1066.32	960.962	7303.3	7181.3	6986.47	interferon-induced, double-stranded RNA-activated protein kinase [Pimephales promelas]
	gene-LOC120473186	120473186	TRIM16	ftr57	PROTEIN_CODING	2.76956	1.90124e-10	7.00784	4.77313	8.26831	37.4377	44.7251	54.9155	tripartite motif-containing protein 16-like [Pimephales promelas]
	gene-LOC120486356	120486356	IFI44L	si:ch211-197g15.6	PROTEIN_CODING	2.76624	6.14526e-26	15.0168	17.1833	20.2114	118.224	121.536	117.967	interferon-induced protein 44-like [Pimephales promelas]
	gene-LOC120470070	120470070	CXCL13	cxcl19	PROTEIN_CODING	2.7613	1.59628e-09	5.0056	5.72775	8.26831	56.1565	43.7528	29.4916	C-X-C motif chemokine 10 [Pimephales promelas]
	gene-si:ch211-221n20.8	120492032	LTBP1	si:dkey-235d18.5	PROTEIN_CODING	2.75315	2.26679e-32	29.0325	34.3665	22.0488	219.7	200.291	154.577	fibrillin-3, partial [Pimephales promelas]
	gene-LOC120464417	120464417	TRIM35	trim35-20	PROTEIN_CODING	2.75211	1.82357e-156	169.189	159.422	181.903	1117.22	1166.74	1157.29	nuclear factor 7, brain-like [Pimephales promelas]
	gene-LOC120470887	120470887	PARP12	si:ch73-252i11.1	PROTEIN_CODING	2.74295	0	633.709	617.642	589.806	3983.17	4239.16	4096.29	protein mono-ADP-ribosyltransferase PARP12-like isoform X1 [Pimephales promelas]
	gene-parp14rs1	120466868	PARP14	si:ch211-219a4.3	PROTEIN_CODING	2.72397	0	569.637	589.958	530.091	3842.29	3440.92	3876.63	poly(ADP-ribose) polymerase family member 14-related sequence 1 [Pimephales promelas]
	gene-LOC120490166	120490166	URGCP	CR589947.1	PROTEIN_CODING	2.72247	2.2382e-34	31.0347	23.8656	21.1301	168.47	161.399	169.831	interferon-induced very large GTPase 1-like [Pimephales promelas]
	gene-irgq1	120484537	IRGC	irgq1	PROTEIN_CODING	2.72023	0	377.422	378.986	384.936	2465.96	2568.78	2487.47	uncharacterized protein irgq1 [Pimephales promelas]
	gene-nampt1	120470956	NAMPT	nampta	PROTEIN_CODING	2.70791	0	1545.73	1594.22	1529.64	10513.1	9883.28	10112.6	nicotinamide phosphoribosyltransferase [Pimephales promelas]
	gene-si:dkey-181f22.4	120473187	RIPK2	adgrg1	PROTEIN_CODING	2.69319	2.41714e-07	7.00784	3.8185	3.67481	25.6153	39.8637	27.4577	receptor-interacting serine/threonine-protein kinase 2 [Pimephales promelas]
	gene-cbx7a	120485583	CBX7	cbx7a	PROTEIN_CODING	2.67684	1.83785e-78	60.0672	51.5498	62.4717	389.155	339.328	385.425	chromobox homolog 7a isoform X1 [Pimephales promelas]
	gene-nmi	120487053	NMI	ifi35	PROTEIN_CODING	2.6694	4.20045e-233	228.255	222.428	223.244	1422.63	1469.12	1394.24	N-myc-interactor [Pimephales promelas]
	gene-LOC120484681	120484681	TDP2	tdp2a	PROTEIN_CODING	2.63167	1.26543e-277	320.358	345.574	344.513	2082.72	2093.33	2089.84	tyrosyl-DNA phosphodiesterase 2 isoform X1 [Pimephales promelas]
	gene-snx19a	120469432	SNX19	snx19a	PROTEIN_CODING	2.62082	1.60351e-05	4.00448	2.86388	5.51221	30.5413	18.4734	27.4577	sorting nexin-19a isoform X1 [Pimephales promelas]
	gene-LOC120475532	120475532	FAM111A	FP102192.1	PROTEIN_CODING	2.6172	0	453.507	452.492	463.944	2681.72	2797.26	2928.83	serine protease FAM111A-like isoform X1 [Pimephales promelas]
	gene-unc93b1	120491713	UNC93B1	unc93b1	PROTEIN_CODING	2.61477	6.96044e-129	111.124	116.464	117.594	734.961	700.045	680.342	protein unc-93 homolog B1 [Pimephales promelas]
	gene-LOC120473035	120473035	TRIM16	ftr57	PROTEIN_CODING	2.58222	1.4346e-05	6.00672	3.8185	3.67481	27.5857	22.3626	30.5086	tripartite motif-containing protein 16-like protein [Pimephales promelas]
	gene-LOC120489219	120489219	MDC1	CABZ01021532.1	PROTEIN_CODING	2.56898	7.02035e-08	7.00784	7.637	3.67481	43.3489	29.1686	35.5934	uncharacterized protein LOC120489219 [Pimephales promelas]
	gene-LOC120473038	120473038	TRIM16	ftr57	PROTEIN_CODING	2.56334	6.6864e-17	17.019	9.54625	16.5366	108.372	72.9214	73.2206	tripartite motif-containing protein 16-like [Pimephales promelas]
	gene-si:dkey-220k22.3	120481513	TNFSF8	si:dkey-220k22.3	PROTEIN_CODING	2.56307	0.0412154	1.00112	0	1.8374	0.985202	4.86143	11.1865	uncharacterized protein si:dkey-220k22.3 [Pimephales promelas]
	gene-LOC120492825	120492825	SHISA4	si:dkey-42i9.6	PROTEIN_CODING	2.54297	1.04064e-51	59.0661	37.2304	58.7969	304.427	309.187	289.832	protein shisa-5-like isoform X1 [Pimephales promelas]
	gene-LOC120473031	120473031	TRIM16	ftr58	PROTEIN_CODING	2.53506	6.91068e-112	116.13	149.876	94.6263	675.849	682.544	729.156	tripartite motif-containing protein 16-like isoform X1 [Pimephales promelas]
	gene-irf1b	120481229	IRF1	irf1b	PROTEIN_CODING	2.52266	2.00501e-289	495.554	522.18	541.115	2958.56	3260.07	2742.72	interferon regulatory factor 1b isoform X1 [Pimephales promelas]
	gene-LOC120478352	120478352	TRIM16	BX769173.4	PROTEIN_CODING	2.52051	5.26373e-07	5.0056	1.90925	9.18702	35.4673	29.1686	28.4747	tripartite motif-containing protein 16-like [Pimephales promelas]
	gene-tapbpl	120488664	TAPBPL	tapbpl	PROTEIN_CODING	2.51626	1.8896e-90	104.116	115.51	102.895	642.352	664.071	537.968	tapasin-related protein [Pimephales promelas]
	gene-LOC120463666	120463666	TRIM16	ftr51	PROTEIN_CODING	2.47773	1.09825e-32	35.0392	33.4119	29.3984	176.351	185.706	182.035	tripartite motif-containing protein 16-like [Pimephales promelas]
	gene-LOC120471650	120471650	YTHDC2	YTHDC2	PROTEIN_CODING	2.47538	3.34172e-300	651.729	639.599	717.506	3756.58	4021.37	3397.64	3p-5p RNA helicase YTHDC2 [Pimephales promelas]
	gene-ifih1	120487156	IFIH1	ifih1	PROTEIN_CODING	2.47133	0	642.719	630.053	632.985	3438.36	3695.66	3432.22	interferon-induced helicase C domain-containing protein 1 [Pimephales promelas]
	gene-si:ch211-197h24.8	120484257	AKAP12	si:ch211-197h24.8	PROTEIN_CODING	2.46553	0	1553.74	1487.31	1622.43	8793.91	8454.02	8514.95	uncharacterized protein si:ch211-197h24.8 [Pimephales promelas]
	gene-LOC120484919	120484919	URGCP	si:dkey-85k7.12	PROTEIN_CODING	2.43688	1.68351e-187	259.29	279.705	272.854	1485.68	1338.84	1574.24	up-regulator of cell proliferation-like [Pimephales promelas]
	gene-LOC120492010	120492010	GPT	gpt2l	PROTEIN_CODING	2.41981	0.000236402	3.00336	2.86388	5.51221	9.85202	33.0577	18.3052	LOW QUALITY PROTEIN: alanine aminotransferase 2-like [Pimephales promelas]
	gene-parp12a	120462042	PARP12	parp12a	PROTEIN_CODING	2.41805	0	496.555	491.632	539.278	2784.18	2628.09	2756.96	protein mono-ADP-ribosyltransferase PARP12 isoform X1 [Pimephales promelas]
	gene-trex3	120460343	TREX2	si:ch1073-385f13.3	PROTEIN_CODING	2.41504	0	794.889	865.845	870.929	4321.1	4825.45	4361.71	uncharacterized protein trex3 [Pimephales promelas]
	gene-si:dkey-29p10.4	120487834	TRIM27	si:dkey-29p10.4	PROTEIN_CODING	2.41373	2.32615e-291	369.413	430.536	433.627	2137.89	2296.54	2146.79	E3 ubiquitin/ISG15 ligase TRIM25 [Pimephales promelas]
	gene-nlrc5	120493828	NLRC5	nlrc5	PROTEIN_CODING	2.40064	0	602.674	502.133	553.058	2972.35	2818.65	2957.3	NLR family, CARD domain containing 5 [Pimephales promelas]
	gene-LOC120489109	120489109	URGCP	BX323861.3	PROTEIN_CODING	2.38339	1.87778e-05	1.00112	4.77313	11.0244	31.5265	30.1408	27.4577	interferon-induced very large GTPase 1-like [Pimephales promelas]
	gene-f5	120482394	F5	f5	PROTEIN_CODING	2.3519	6.27892e-137	339.38	437.218	343.594	1817.7	1708.31	2194.59	coagulation factor V [Pimephales promelas]
	gene-LOC120495217	120495217	TRIM25	ftr14	PROTEIN_CODING	2.35027	2.20464e-153	294.329	288.297	231.513	1407.85	1420.51	1315.94	E3 ubiquitin/ISG15 ligase TRIM25-like [Pimephales promelas]
	gene-etv7	120485515	ETV7	etv7	PROTEIN_CODING	2.3457	1.56795e-46	47.0526	58.2321	45.9351	274.871	260.572	232.882	transcription factor ETV7 isoform X1 [Pimephales promelas]
	gene-LOC120481588	120481588	LYG2	lygl1	PROTEIN_CODING	2.34248	0.00503244	3.00336	1.90925	3.67481	4.92601	20.418	18.3052	lysozyme g-like [Pimephales promelas]
	gene-parp9	120466871	PARP9	parp9	PROTEIN_CODING	2.33966	0	778.871	820.978	745.067	4022.58	3922.2	3921.37	protein mono-ADP-ribosyltransferase PARP9 [Pimephales promelas]
	gene-LOC120480499	120480499	OGFR	zgc:162182	PROTEIN_CODING	2.33489	0	624.699	671.101	642.172	3244.27	3375.77	3158.66	opioid growth factor receptor-like [Pimephales promelas]
	gene-igf3	120474051	IGF1	igf3	PROTEIN_CODING	2.32733	0.00341522	7.00784	1.90925	0.918702	24.6301	12.6397	11.1865	insulin-like growth factor 3 isoform X1 [Pimephales promelas]
	gene-gig2o	120469334	NDUFV2	gig2o	PROTEIN_CODING	2.32582	4.25477e-188	327.366	354.166	372.993	1733.96	1889.15	1667.8	grass carp reovirus (GCRV)-induced gene 2o isoform X1 [Pimephales promelas]
	gene-zc3h7ba	120490140	ZC3H7B	zc3h7ba	PROTEIN_CODING	2.31976	0	727.814	722.651	777.222	3908.3	3683.02	3533.91	zinc finger CCCH-type containing 7Ba isoform X1 [Pimephales promelas]
	gene-LOC120464454	120464454	TRIM16	ftr58	PROTEIN_CODING	2.31967	6.56878e-10	12.0134	11.4555	10.1057	60.0973	58.3371	48.8138	tripartite motif-containing protein 16-like [Pimephales promelas]
	gene-stat1a	120486276	STAT1	stat1a	PROTEIN_CODING	2.31391	0	1018.14	1099.73	1071.21	5171.33	5301.87	5388.84	signal transducer and activator of transcription 1a [Pimephales promelas]
	gene-scarb2c	120464386	SCARB2	scarb2a	PROTEIN_CODING	2.30146	0	1194.34	1281.11	1290.78	6278.69	6432.64	5860.7	lysosome membrane protein 2c [Pimephales promelas]
	gene-si:ch211-79k12.1	120484499	FLT4	si:ch211-79k12.1	PROTEIN_CODING	2.2996	0	5889.59	5852.81	5922.87	29493	29158.8	28318.1	vascular endothelial growth factor receptor 3 [Pimephales promelas]
	gene-LOC120486739	120486739	GIMAP4	si:dkey-73p2.3	PROTEIN_CODING	2.28081	0.000272067	5.0056	2.86388	4.59351	25.6153	15.5566	19.3221	uncharacterized protein LOC120486739 [Pimephales promelas]
	gene-uba7	120494114	UBA1	uba7	PROTEIN_CODING	2.26875	0	726.813	762.745	798.352	3815.69	3679.13	3536.96	ubiquitin-like modifier-activating enzyme 1 isoform X1 [Pimephales promelas]
	gene-slco2b1	120494444	SLCO2B1	slco2b1	PROTEIN_CODING	2.25997	0.000289412	1.00112	6.68238	4.59351	15.7632	25.2794	18.3052	solute carrier organic anion transporter family member 2B1 [Pimephales promelas]
	gene-LOC120483497	120483497	IRGC	irgf1	PROTEIN_CODING	2.24621	0.0053899	1.00112	0.954625	4.59351	10.8372	12.6397	8.13563	interferon-inducible GTPase 5-like [Pimephales promelas]
	gene-LOC120473032	120473032	TRIM16	ftr57	PROTEIN_CODING	2.24439	3.71117e-34	64.0717	48.6859	50.5286	266.99	223.626	281.696	tripartite motif-containing protein 16-like protein [Pimephales promelas]
	gene-LOC120477399	120477399	NLRC3	si:ch211-15j1.3	PROTEIN_CODING	2.23947	3.13901e-09	9.01008	11.4555	12.8618	46.3045	45.6974	66.102	NLR family CARD domain-containing protein 3-like [Pimephales promelas]
	gene-LOC120464921	120464921	TRIM16	ftr57	PROTEIN_CODING	2.23196	0.00362678	3.00336	5.72775	1.8374	20.6892	14.5843	14.2373	tripartite motif-containing protein 16-like protein [Pimephales promelas]
	gene-LOC120462661	120462661	NLRC3	si:ch211-196h16.4	PROTEIN_CODING	2.21121	3.61129e-64	102.114	75.4154	88.1953	449.252	367.524	411.866	NACHT, LRR and PYD domains-containing protein 12-like isoform X1 [Pimephales promelas]
	gene-LOC120471214	120471214	RNF135	trim35-40	PROTEIN_CODING	2.20848	1.39564e-48	67.075	68.733	57.8782	318.22	316.965	258.306	E3 ubiquitin/ISG15 ligase TRIM25 isoform X1 [Pimephales promelas]
	gene-zgc:152863	120478611	SUSD6	zgc:152863	PROTEIN_CODING	2.20583	1.5357e-17	28.0314	19.0925	25.7236	111.328	121.536	102.712	sushi domain-containing protein 6 [Pimephales promelas]
	gene-rbck1	120492962	RBCK1	rbck1	PROTEIN_CODING	2.19991	3.26891e-117	171.192	187.107	182.822	839.392	823.526	824.749	ranBP-type and C3HC4-type zinc finger-containing protein 1 [Pimephales promelas]
	gene-LOC120463503	120463503	TRIM16	BX769173.4	PROTEIN_CODING	2.19695	1.91486e-23	29.0325	38.185	40.4229	178.322	143.898	172.882	tripartite motif-containing protein 16-like isoform X1 [Pimephales promelas]
	gene-LOC120482224	120482224	TRIM25	ftr16	PROTEIN_CODING	2.19599	5.18896e-09	13.0146	12.4101	14.6992	81.7718	56.3925	45.7629	E3 ubiquitin/ISG15 ligase TRIM25-like [Pimephales promelas]
	gene-dram1	120477029	DRAM1	dram1	PROTEIN_CODING	2.18438	4.55657e-197	333.373	336.983	351.863	1531	1535.24	1582.38	DNA damage-regulated autophagy modulator protein 1 [Pimephales promelas]
	gene-LOC120492826	120492826	SHISA4	si:dkey-42i9.7	PROTEIN_CODING	2.1762	2.02802e-100	183.205	166.105	176.391	795.058	807.969	771.868	protein shisa-5-like [Pimephales promelas]
	gene-LOC120480180	120480180	TRIM16	ftr57	PROTEIN_CODING	2.17483	2.37501e-25	34.0381	42.9581	38.5855	180.292	164.316	177.967	tripartite motif-containing protein 16-like [Pimephales promelas]
	gene-LOC120491231	120491231	NCOA7	LO017815.1	PROTEIN_CODING	2.17266	0	800.896	794.248	831.425	3735.89	3775.38	3430.18	nuclear receptor coactivator 7 isoform X1 [Pimephales promelas]
	gene-LOC120478351	120478351	TRIM16	ftr51	PROTEIN_CODING	2.15149	1.48405e-06	9.01008	9.54625	4.59351	29.5561	31.1131	41.6951	tripartite motif-containing protein 16-like [Pimephales promelas]
	gene-LOC120473036	120473036	TRIM16	BX769173.4	PROTEIN_CODING	2.13563	3.24805e-05	13.0146	5.72775	2.7561	34.4821	28.1963	30.5086	tripartite motif-containing protein 16-like [Pimephales promelas]
	gene-lgals3bp.3	120476220	LGALS3BP	lgals3bpa	PROTEIN_CODING	2.12053	6.97679e-43	371.416	392.351	408.822	1730.02	1847.34	1522.38	galectin-3-binding protein A [Pimephales promelas]
	gene-sh3bp2	120482247	SH3BP2	sh3bp2	PROTEIN_CODING	2.10019	1.25359e-101	185.207	184.243	194.765	851.215	810.886	757.63	SH3 domain-binding protein 2 isoform X1 [Pimephales promelas]
	gene-parp14rs3	120487052	PARP14	CABZ01079480.1	PROTEIN_CODING	2.09888	7.41587e-86	168.188	158.468	143.317	649.248	667.96	693.562	protein mono-ADP-ribosyltransferase PARP14 [Pimephales promelas]
	gene-LOC120471110	120471110	TRIM27	btr32	PROTEIN_CODING	2.09206	1.66374e-46	79.0885	94.5079	77.1709	399.992	336.411	332.544	E3 ubiquitin-protein ligase TRIM39-like [Pimephales promelas]
	gene-tnnt2c	120476836	TNNT2	tnnt2c	PROTEIN_CODING	2.08945	8.34613e-11	13.0146	10.5009	23.8862	61.0825	77.7828	64.0681	troponin T2c, cardiac [Pimephales promelas]
	gene-LOC120486178	120486178	ITGAM	zmp:0000001082	PROTEIN_CODING	2.08859	0.000120697	4.00448	11.4555	7.34961	26.6005	28.1963	42.712	integrin alpha-M-like [Pimephales promelas]
	gene-ppp1r16a	120488802	PPP1R16A	ppp1r16a	PROTEIN_CODING	2.08358	1.33869e-41	67.075	62.0506	62.4717	279.797	238.21	293.9	protein phosphatase 1 regulatory subunit 16A [Pimephales promelas]
	gene-LOC120489580	120489580	BAX	BX511080.1	PROTEIN_CODING	2.05556	2.24428e-13	13.0146	21.9564	22.9675	85.7126	66.1154	90.5088	apoptosis regulator BAX isoform X1 [Pimephales promelas]
	gene-LOC120486740	120486740	GIMAP4	si:dkey-73p2.3	PROTEIN_CODING	2.05381	0.0301717	2.00224	1.90925	2.7561	5.91121	10.6951	11.1865	trichohyalin-like [Pimephales promelas]
	gene-LOC120472137	120472137	TRIM16	BX769173.4	PROTEIN_CODING	2.05327	3.42062e-34	49.0549	50.5951	53.2847	221.67	206.124	207.458	tripartite motif-containing protein 16-like [Pimephales promelas]
	gene-sv2ba	120470235	SV2B	sv2ba	PROTEIN_CODING	2.04829	0.00271905	3.00336	13.3648	4.59351	20.6892	43.7528	22.373	synaptic vesicle glycoprotein 2Ba [Pimephales promelas]
	gene-LOC120492932	120492932	SHISA4	si:dkey-42i9.6	PROTEIN_CODING	2.03726	0	1999.24	2010.44	1993.58	8314.12	8376.24	7949.52	protein shisa-5-like [Pimephales promelas]
	gene-phf11	120467091	PHF11	phf11	PROTEIN_CODING	2.0286	4.07556e-194	413.463	412.398	427.196	1667.95	1798.73	1646.45	uncharacterized protein phf11 isoform X1 [Pimephales promelas]
	gene-LOC120464500	120464500	TRIM16	ftr58	PROTEIN_CODING	2.02375	1.20966e-15	23.0258	30.548	22.0488	88.6682	105.007	113.899	E3 ubiquitin/ISG15 ligase TRIM25-like [Pimephales promelas]
	gene-LOC120491747	120491747	BTN3A2	CR382337.2	PROTEIN_CODING	2.02059	0.0145932	2.00224	1.90925	4.59351	11.8224	6.806	16.2713	selection and upkeep of intraepithelial T-cells protein 2-like [Pimephales promelas]
	gene-LOC120464416	120464416	TRIM35	trim35-20	PROTEIN_CODING	2.01551	2.81946e-06	8.00896	12.4101	15.6179	39.4081	62.2263	44.7459	tripartite motif-containing protein 35-like [Pimephales promelas]
	gene-LOC120476218	120476218	LGALS3BP	lgals3bpa	PROTEIN_CODING	1.98986	6.12165e-16	222.249	226.246	242.537	835.451	864.362	1045.43	galectin-3-binding protein A-like [Pimephales promelas]
	gene-LOC120464573	120464573	TRIM16	ftr57	PROTEIN_CODING	1.98379	3.62695e-09	13.0146	15.274	12.8618	59.1121	42.7805	61.0172	tripartite motif-containing protein 16-like [Pimephales promelas]
	gene-LOC120464575	120464575	TRIM25	ftr57	PROTEIN_CODING	1.98062	0.00556391	6.00672	3.8185	1.8374	18.7188	14.5843	12.2034	E3 ubiquitin/ISG15 ligase TRIM25-like isoform X1 [Pimephales promelas]
	gene-nmnat2	120464950	NMNAT2	nmnat2	PROTEIN_CODING	1.9564	0.000552488	4.00448	5.72775	5.51221	16.7484	26.2517	16.2713	nicotinamide/nicotinic acid mononucleotide adenylyltransferase 2 [Pimephales promelas]
	gene-tap2a	120483602	TAP2	tap2a	PROTEIN_CODING	1.94835	1.02875e-54	103.115	122.192	131.374	512.305	433.639	433.222	antigen peptide transporter 2a [Pimephales promelas]
	gene-eef1db	120492033	EEF1D	eef1db	PROTEIN_CODING	1.93502	5.60656e-256	4118.61	3923.51	3871.41	15328.8	16132.2	14088.9	eukaryotic translation elongation factor 1 delta b (guanine nucleotide exchange protein) isoform X1 [Pimephales promelas]
	gene-LOC120464498	120464498	TRIM25	ftr57	PROTEIN_CODING	1.93075	2.50068e-06	13.0146	9.54625	13.7805	58.1269	42.7805	37.6273	tripartite motif-containing protein 16-like, partial [Pimephales promelas]
	gene-si:dkey-222f8.3	120476835	ENDOU	si:dkey-222f8.3	PROTEIN_CODING	1.92977	0	3716.16	3559.8	3458.91	13592.8	13675.2	13622.1	poly(U)-specific endoribonuclease-C isoform X1 [Pimephales promelas]
	gene-setx	120471255	SETX	setx	PROTEIN_CODING	1.91497	1.04434e-138	511.572	590.913	515.392	2098.48	1878.46	2125.43	probable helicase senataxin [Pimephales promelas]
	gene-si:ch211-91p5.3	120469163	CXorf38	BX248137.1	PROTEIN_CODING	1.91363	0	1525.71	1511.17	1491.05	5625.5	5658.7	5773.24	uncharacterized protein si:ch211-91p5.3 isoform X1 [Pimephales promelas]
	gene-LOC120477393	120477393		zgc:194839	PROTEIN_CODING	1.90092	2.71438e-18	40.0448	30.548	34.9107	136.943	129.314	127.119	uncharacterized protein LOC120477393 [Pimephales promelas]
	gene-LOC120471208	120471208	TPPP	tppp2	PROTEIN_CODING	1.88428	1.59311e-73	150.168	176.606	166.285	592.107	643.653	585.765	tubulin polymerization-promoting protein [Pimephales promelas]
	gene-LOC120464542	120464542	TRIM25	ftr57	PROTEIN_CODING	1.8472	0.00863174	2.00224	3.8185	6.43091	13.7928	17.5011	13.2204	E3 ubiquitin/ISG15 ligase TRIM25-like [Pimephales promelas]
	gene-LOC120464532	120464532	TRIM16	ftr58	PROTEIN_CODING	1.84612	4.14787e-11	23.0258	23.8656	23.8862	91.6238	85.5611	77.2885	tripartite motif-containing protein 16-like isoform X2 [Pimephales promelas]
	gene-anos1a	120468824	ANOS1	anos1a	PROTEIN_CODING	1.83973	0.0361602	2.00224	5.72775	2.7561	12.8076	13.612	11.1865	anosmin-1a isoform X1 [Pimephales promelas]
	gene-rnf114	120491874	RNF114	rnf114	PROTEIN_CODING	1.83119	3.23931e-283	1214.36	1127.41	1219.12	4316.17	4261.53	4092.22	E3 ubiquitin-protein ligase RNF114 [Pimephales promelas]
	gene-cd82a	120467965	CD82	cd82a	PROTEIN_CODING	1.82668	7.2965e-24	61.0683	69.6876	62.4717	243.345	226.542	215.594	CD82 molecule a [Pimephales promelas]
	gene-klhl23	120486981	KLHL23	klhl23	PROTEIN_CODING	1.82004	0.0111133	6.00672	1.90925	3.67481	6.89642	17.5011	16.2713	kelch-like protein 23 [Pimephales promelas]
	gene-LOC120467061	120467061	ITM2B	itm2bb	PROTEIN_CODING	1.81748	1.79707e-194	1317.47	1287.79	1359.68	4976.26	4544.46	4455.27	integral membrane protein 2B-like [Pimephales promelas]
	gene-mov10a	120493863	MOV10	mov10a	PROTEIN_CODING	1.80488	0	1503.68	1604.72	1552.61	5597.92	5327.15	5363.41	putative helicase mov-10-B.1 [Pimephales promelas]
	gene-dhrs13b.2	120478931	TAPBPL	dhrs13b.2	PROTEIN_CODING	1.79771	1.31258e-180	792.887	812.386	827.75	2929.99	2911.99	2617.64	tapasin-related protein [Pimephales promelas]
	gene-LOC120464393	120464393	TRIM35	trim35-20	PROTEIN_CODING	1.79264	0.000126415	12.0134	10.5009	7.34961	40.3933	31.1131	31.5256	nuclear factor 7, brain-like [Pimephales promelas]
	gene-cdadc1	120490380	CDADC1	cdadc1	PROTEIN_CODING	1.78867	1.86604e-79	222.249	220.518	226.919	863.037	742.826	707.8	cytidine and dCMP deaminase domain-containing protein 1 [Pimephales promelas]
	gene-LOC120477398	120477398	NLRC3	si:ch211-15j1.3	PROTEIN_CODING	1.78636	4.10564e-78	174.195	187.107	207.627	637.426	664.071	664.071	protein NLRC3-like isoform X1 [Pimephales promelas]
	gene-LOC120467062	120467062	ITM2B	itm2bb	PROTEIN_CODING	1.77987	4.28335e-107	424.475	470.63	453.839	1511.3	1633.44	1488.82	integral membrane protein 2B-like [Pimephales promelas]
	gene-pip5kl1	120470379	PIP5KL1	pip5kl1	PROTEIN_CODING	1.77142	2.6785e-13	34.0381	30.548	49.6099	139.899	138.064	112.882	phosphatidylinositol 4-phosphate 5-kinase-like protein 1 isoform X1 [Pimephales promelas]
	gene-tnfa	120485191	LTA	tnfa	PROTEIN_CODING	1.77067	0.00331033	6.00672	4.77313	5.51221	19.704	16.5288	19.3221	tumor necrosis factor a (TNF superfamily, member 2) [Pimephales promelas]
	gene-fbxo7	120471048	FBXO7	fbxo7	PROTEIN_CODING	1.76041	6.91341e-168	574.643	556.546	624.717	1975.33	2062.22	1913.91	F-box only protein 7 [Pimephales promelas]
	gene-atg9a	120491461	ATG9A	atg9a	PROTEIN_CODING	1.74791	8.06791e-277	1578.77	1537.9	1556.28	5325.02	5154.08	5214.94	autophagy-related protein 9A isoform X1 [Pimephales promelas]
	gene-LOC120460636	120460636	GABRP	AL929217.1	PROTEIN_CODING	1.74361	5.17679e-06	6.00672	14.3194	18.374	46.3045	43.7528	40.6781	gamma-aminobutyric acid receptor subunit pi [Pimephales promelas]
	gene-LOC120471919	120471919	IGSF1	si:ch211-165f21.2	PROTEIN_CODING	1.73695	1.7804e-12	23.0258	32.4573	32.1546	97.535	110.841	84.4071	sialoadhesin-like isoform X1 [Pimephales promelas]
	gene-LOC120489991	120489991	SP100	zgc:113411	PROTEIN_CODING	1.73677	8.32598e-111	308.345	290.206	311.44	1014.76	1034.51	983.394	nuclear body protein SP140-like protein [Pimephales promelas]
	gene-LOC120486175	120486175	ITGAM	zmp:0000001082	PROTEIN_CODING	1.72476	1.46043e-07	25.028	21.0018	20.2114	70.9346	88.478	58.9833	integrin alpha-M-like isoform X1 [Pimephales promelas]
	gene-tnc	120470074	TNC	tnc	PROTEIN_CODING	1.72402	1.78739e-36	109.122	135.557	129.537	489.645	334.466	413.9	tenascin isoform X1 [Pimephales promelas]
	gene-psmf1	120493869	PSMF1	psmf1	PROTEIN_CODING	1.71281	3.0499e-261	1908.13	1933.12	2002.77	6463.91	6469.59	6225.79	proteasome inhibitor PI31 subunit [Pimephales promelas]
	gene-psme2	120492936	PSME2	psme2	PROTEIN_CODING	1.69512	2.83182e-214	1835.05	1707.82	1738.18	5598.9	5869.69	5627.82	proteasome activator complex subunit 2 [Pimephales promelas]
	gene-hrasb	120464885	HRAS	hrasb	PROTEIN_CODING	1.68873	1.49336e-81	293.328	260.613	290.31	911.312	856.583	953.902	HRas proto-oncogene, GTPase b [Pimephales promelas]
	gene-LOC120464530	120464530	TRIM16	ftr58	PROTEIN_CODING	1.68253	3.70136e-07	12.0134	19.0925	17.4553	43.3489	65.1431	47.7968	tripartite motif-containing protein 16-like isoform X1 [Pimephales promelas]
	gene-LOC120495154	120495154	NLRC3	si:ch211-149a19.3	PROTEIN_CODING	1.67561	0.0454581	3.00336	4.77313	1.8374	9.85202	14.5843	6.10172	NLR family CARD domain-containing protein 3-like [Pimephales promelas]
	gene-LOC120488437	120488437	DNASE2	dnase2	PROTEIN_CODING	1.6742	2.5787e-86	411.46	374.213	441.895	1354.65	1239.66	1325.09	deoxyribonuclease-2-alpha-like [Pimephales promelas]
	gene-LOC120464394	120464394	TRIM35	trim35-20	PROTEIN_CODING	1.67118	4.46072e-06	20.0224	13.3648	19.2927	58.1269	48.6143	61.0172	tripartite motif-containing protein 35-like [Pimephales promelas]
	gene-acta2	120488774	ACTA2	acta2	PROTEIN_CODING	1.6607	2.53063e-77	261.292	225.292	231.513	722.153	803.108	742.376	actin, aortic smooth muscle [Pimephales promelas]
	gene-fmr1	120460748	FMR1	fmr1	PROTEIN_CODING	1.65631	2.3544e-281	1948.18	2014.26	1889.77	6005.79	6278.05	6160.7	synaptic functional regulator FMR1 [Pimephales promelas]
	gene-LOC120464456	120464456	TRIM16	BX769173.4	PROTEIN_CODING	1.6508	1.90075e-17	44.0493	46.7766	53.2847	142.854	144.87	165.763	tripartite motif-containing protein 16-like isoform X1 [Pimephales promelas]
	gene-LOC120469363	120469363	F2RL2	F2RL2	PROTEIN_CODING	1.64849	7.18034e-10	30.0336	21.9564	29.3984	85.7126	72.9214	96.6106	proteinase-activated receptor 3 [Pimephales promelas]
	gene-LOC120465228	120465228	GUCY1B1	gucy1b2	PROTEIN_CODING	1.64693	4.39139e-43	170.19	177.56	190.171	499.498	552.258	634.579	guanylate cyclase soluble subunit beta-2-like [Pimephales promelas]
	gene-tent5ab	120463146	TENT5A	tent5ab	PROTEIN_CODING	1.64677	3.36782e-08	26.0291	18.1379	20.2114	73.8902	67.0877	60.0002	terminal nucleotidyltransferase 5Ab [Pimephales promelas]
	gene-LOC120464418	120464418	TRIM35	si:ch211-175l6.2	PROTEIN_CODING	1.64474	5.23242e-08	29.0325	24.8203	13.7805	66.0085	68.06	76.2715	zinc-binding protein A33-like [Pimephales promelas]
	gene-casq2	120463773	CASQ2	casq2	PROTEIN_CODING	1.64116	2.24237e-26	101.113	77.3246	83.6018	267.975	297.519	250.171	calsequestrin-2 [Pimephales promelas]
	gene-si:ch211-71m22.1	120471456	PLSCR1	si:ch211-71m22.1	PROTEIN_CODING	1.63937	4.6161e-295	3158.53	3157.9	3197.08	9643.16	10245	9749.53	phospholipid scramblase 1 isoform X1 [Pimephales promelas]
	gene-optn	120476602	OPTN	optn	PROTEIN_CODING	1.63602	9.93402e-301	2017.26	2038.12	2038.6	6426.47	6185.68	6329.52	optineurin [Pimephales promelas]
	gene-LOC120470728	120470728	TRIM16	ftr58	PROTEIN_CODING	1.63492	1.13791e-11	35.0392	21.0018	36.7481	109.357	93.3394	85.4241	tripartite motif-containing protein 16-like isoform X2 [Pimephales promelas]
	gene-LOC120470883	120470883	PARP12	parp12a	PROTEIN_CODING	1.62354	3.01336e-76	301.337	267.295	260.911	931.016	824.498	797.291	protein mono-ADP-ribosyltransferase PARP12-like isoform X1 [Pimephales promelas]
	gene-LOC120485031	120485031	CGAS	cgas	PROTEIN_CODING	1.61351	0.00671577	5.0056	11.4555	3.67481	18.7188	18.4734	24.4069	cyclic GMP-AMP synthase isoform X1 [Pimephales promelas]
	gene-gpr156	120487014	GPR156	gpr156	PROTEIN_CODING	1.60615	9.1098e-12	42.047	39.1396	37.6668	156.647	103.062	101.695	probable G-protein coupled receptor 156 [Pimephales promelas]
	gene-LOC120491853	120491853	TRIM16	ftr58	PROTEIN_CODING	1.60468	7.84442e-06	26.0291	15.274	9.18702	54.1861	62.2263	35.5934	E3 ubiquitin/ISG15 ligase TRIM25-like [Pimephales promelas]
	gene-LOC120491898	120491898	TRIM25	ftr57	PROTEIN_CODING	1.59996	0.0198592	5.0056	3.8185	4.59351	13.7928	13.612	13.2204	E3 ubiquitin/ISG15 ligase TRIM25-like [Pimephales promelas]
	gene-erap1b	120469802	ERAP1	erap1b	PROTEIN_CODING	1.59842	2.79171e-114	497.557	480.176	523.66	1527.06	1492.46	1528.48	endoplasmic reticulum aminopeptidase 1b [Pimephales promelas]
	gene-klf12b	120466824	KLF12	klf12b	PROTEIN_CODING	1.59277	0.0159063	3.00336	2.86388	11.0244	12.8076	19.4457	19.3221	Krueppel-like factor 12b isoform X1 [Pimephales promelas]
	gene-LOC120469318	120469318	PARP14	si:cabz01030277.1	PROTEIN_CODING	1.59195	4.0032e-22	75.084	61.096	64.3091	201.966	205.152	196.272	protein mono-ADP-ribosyltransferase PARP14-like [Pimephales promelas]
	gene-ak1	120471899	AK1	ak1	PROTEIN_CODING	1.59072	4.77975e-76	464.52	437.218	467.619	1323.13	1530.38	1270.17	adenylate kinase isoenzyme 1 [Pimephales promelas]
	gene-LOC120483603	120483603	MR1	mhc1uba	PROTEIN_CODING	1.58874	1.33375e-130	1350.51	1348.89	1272.4	4126.03	3846.36	3972.22	H-2 class I histocompatibility antigen, Q9 alpha chain [Pimephales promelas]
	gene-LOC120481300	120481300	ERC2	erc2	PROTEIN_CODING	1.58863	0.0364772	1.00112	5.72775	2.7561	5.91121	12.6397	10.1695	ERC protein 2 isoform X1 [Pimephales promelas]
	gene-ogdha	120474861	OGDH	ogdha	PROTEIN_CODING	1.57967	5.80187e-285	1976.21	1910.2	1916.41	5944.71	5732.59	5664.43	oxoglutarate (alpha-ketoglutarate) dehydrogenase a (lipoamide) isoform X1 [Pimephales promelas]
	gene-LOC120469541	120469541	UBC	isg15	PROTEIN_CODING	1.57554	0.0147513	9.01008	4.77313	4.59351	27.5857	14.5843	12.2034	polyubiquitin-like [Pimephales promelas]
	gene-LOC120488413	120488413	DNASE2	dnase2	PROTEIN_CODING	1.5725	2.22319e-128	544.609	521.225	520.904	1500.46	1624.69	1592.55	deoxyribonuclease-2-alpha-like [Pimephales promelas]
	gene-LOC120480109	120480109	BTN2A1	CR382337.2	PROTEIN_CODING	1.55781	2.59061e-09	24.0269	34.3665	34.9107	104.431	83.6165	87.458	uncharacterized protein LOC120480109 isoform X1 [Pimephales promelas]
	gene-galr1b	120490966	GALR1	galr1b	PROTEIN_CODING	1.55773	0.0223241	2.00224	5.72775	3.67481	9.85202	8.75057	15.2543	galanin receptor type 1b [Pimephales promelas]
	gene-elavl4	120481693	ELAVL4	elavl4	PROTEIN_CODING	1.5532	0.0494589	4.00448	4.77313	2.7561	14.778	6.806	12.2034	ELAV-like protein 4 isoform X1 [Pimephales promelas]
	gene-otud4	120471142	OTUD4	otud4	PROTEIN_CODING	1.54661	3.17787e-65	245.274	234.838	232.431	691.612	687.406	701.698	OTU domain-containing protein 4 isoform X1 [Pimephales promelas]
	gene-LOC120471041	120471041	TBK1	tbk1	PROTEIN_CODING	1.53868	4.57639e-17	52.0582	55.3683	63.3904	156.647	186.679	153.56	serine/threonine-protein kinase TBK1-like [Pimephales promelas]
	gene-LOC120481474	120481474	NLRP12	nlrc9	PROTEIN_CODING	1.53868	6.18833e-27	94.1053	85.9163	93.7076	278.812	245.016	271.527	NACHT, LRR and PYD domains-containing protein 12-like isoform X1 [Pimephales promelas]
	gene-dnm1b	120472089	DNM1	dnm1b	PROTEIN_CODING	1.51798	5.59856e-13	200.224	168.969	121.269	525.113	515.311	362.035	dynamin-1 isoform X1 [Pimephales promelas]
	gene-LOC120463597	120463597	TOR1B	tor1l1	PROTEIN_CODING	1.51739	9.09889e-42	233.261	251.066	199.358	711.316	552.258	692.545	torsin-1A-like isoform X1 [Pimephales promelas]
	gene-si:dkey-88l16.3	120482245	LRP4	si:dkey-88l16.3	PROTEIN_CODING	1.51399	0.00126166	13.0146	7.637	7.34961	15.7632	26.2517	37.6273	low-density lipoprotein receptor-related protein 2 isoform X1 [Pimephales promelas]
	gene-LOC120482223	120482223	TRIM16	ftr23	PROTEIN_CODING	1.51395	3.93328e-23	80.0896	69.6876	77.1709	233.493	215.847	198.306	tripartite motif-containing protein 16-like [Pimephales promelas]
	gene-LOC120482225	120482225	TRIM25	ftr16	PROTEIN_CODING	1.5119	1.26703e-08	29.0325	36.2758	28.4797	89.6534	93.3394	84.4071	E3 ubiquitin/ISG15 ligase TRIM25-like [Pimephales promelas]
	gene-nlrp12l	120463648	NLRC3	si:dkey-126g1.7	PROTEIN_CODING	1.50318	6.55209e-19	70.0784	63.0053	56.0408	179.307	184.734	170.848	protein NLRC3 [Pimephales promelas]
	gene-LOC120483790	120483790	TRIM39	btr25	PROTEIN_CODING	1.49718	3.3407e-18	68.0762	65.8691	68.9026	213.789	181.817	176.95	E3 ubiquitin-protein ligase TRIM39-like isoform X1 [Pimephales promelas]
	gene-LOC120479308	120479308	TRIM25	ftr69	PROTEIN_CODING	1.49341	6.1903e-32	143.16	176.606	136.887	403.933	445.307	436.273	E3 ubiquitin/ISG15 ligase TRIM25-like [Pimephales promelas]
	gene-tsen54	120464457	TSEN54	tsen54	PROTEIN_CODING	1.48855	8.421e-87	345.386	333.164	364.725	970.424	949.923	1008.82	tRNA-splicing endonuclease subunit Sen54 isoform X1 [Pimephales promelas]
	gene-znf512	120494072	ZNF512	znf512	PROTEIN_CODING	1.4877	4.03385e-18	68.0762	82.0978	65.2278	206.892	185.706	211.526	zinc finger protein 512 [Pimephales promelas]
	gene-psma6l	120488455	PSMA6	psma6l	PROTEIN_CODING	1.46903	8.29592e-26	82.0918	98.3264	108.407	269.945	277.101	254.238	proteasome 20S subunit alpha 6, like [Pimephales promelas]
	gene-igsf9ba	120489144	IGSF9B	igsf9ba	PROTEIN_CODING	1.46014	0.0116857	3.00336	10.5009	10.1057	18.7188	22.3626	24.4069	protein turtle homolog B [Pimephales promelas]
	gene-LOC120487651	120487651	NLRC3	si:ch211-11p18.6	PROTEIN_CODING	1.45813	5.10972e-11	39.0437	44.8674	36.7481	106.402	101.118	124.068	uncharacterized protein LOC120487651 [Pimephales promelas]
	gene-LOC120464503	120464503	TRIM16	BX769173.4	PROTEIN_CODING	1.45177	2.25537e-11	36.0403	39.1396	46.8538	115.269	123.48	95.5936	tripartite motif-containing protein 16-like protein [Pimephales promelas]
	gene-irf2	120465332	IRF2	irf2	PROTEIN_CODING	1.45157	1.01264e-89	589.66	610.96	704.644	1740.85	1858.04	1615.94	interferon regulatory factor 2 isoform X1 [Pimephales promelas]
	gene-LOC120461204	120461204	CD244	CABZ01065328.2	PROTEIN_CODING	1.44914	2.99952e-14	76.0851	65.8691	61.553	210.833	174.039	169.831	SLAM family member 5 isoform X1 [Pimephales promelas]
	gene-LOC120477650	120477650	ABCA12	abca1b	PROTEIN_CODING	1.44742	0.0247222	49.0549	72.5515	45.9351	95.5646	77.7828	283.73	ATP-binding cassette sub-family A member 12-like [Pimephales promelas]
	gene-morc3a	120467085	MORC3	morc3a	PROTEIN_CODING	1.44643	2.92683e-117	874.979	913.576	901.246	2542.81	2313.07	2476.28	MORC family CW-type zinc finger protein 3a [Pimephales promelas]
	gene-slc6a9	120482667	SLC6A9	slc6a9	PROTEIN_CODING	1.44442	0.00216773	7.00784	3.8185	13.7805	18.7188	19.4457	29.4916	sodium- and chloride-dependent glycine transporter 1 isoform X1 [Pimephales promelas]
	gene-cflara	120480386	CFLAR	cflara	PROTEIN_CODING	1.44195	3.70164e-89	459.514	514.543	484.156	1401.94	1271.75	1289.5	CASP8 and FADD-like apoptosis regulator a [Pimephales promelas]
	gene-traf2a	120469445	TRAF2	traf2a	PROTEIN_CODING	1.44019	3.03812e-72	320.358	338.892	333.489	891.608	876.029	927.461	TNF receptor-associated factor 2 [Pimephales promelas]
	gene-LOC120469749	120469749	WDR38	wdr38	PROTEIN_CODING	1.4392	2.12031e-17	77.0862	58.2321	49.6099	159.603	177.928	161.696	WD repeat-containing protein 38-like [Pimephales promelas]
	gene-LOC120482905	120482905	MR1	si:dkeyp-13a3.10	PROTEIN_CODING	1.4349	2.85159e-27	138.155	147.012	103.813	356.643	373.358	319.323	uncharacterized protein LOC120482905 isoform X1 [Pimephales promelas]
	gene-LOC120473412	120473412	DTX3L	si:dkey-40c23.2	PROTEIN_CODING	1.42944	5.53247e-115	1367.53	1384.21	1362.43	3670.86	3456.47	3954.93	E3 ubiquitin-protein ligase DTX3L-like isoform X1 [Pimephales promelas]
	gene-LOC120459805	120459805	CYBRD1	cybrd1	PROTEIN_CODING	1.42836	1.35374e-135	980.096	986.128	1004.14	2546.75	2854.63	2593.23	cytochrome b reductase 1 [Pimephales promelas]
	gene-pex5la	120493181	PEX5L	pex5la	PROTEIN_CODING	1.42386	0.000947051	8.00896	15.274	11.0244	24.6301	30.1408	37.6273	PEX5-related protein isoform X1 [Pimephales promelas]
	gene-LOC120485782	120485782	BTNL2	zgc:112965	PROTEIN_CODING	1.41535	0.00817269	8.00896	11.4555	5.51221	21.6744	20.418	24.4069	prostaglandin F2 receptor negative regulator-like [Pimephales promelas]
	gene-pargl	120482241	PARG	pargl	PROTEIN_CODING	1.412	3.61456e-148	841.942	805.704	881.953	2263.01	2213.89	2256.62	poly(ADP-ribose) glycohydrolase isoform X1 [Pimephales promelas]
	gene-iars1	120460706	IARS1	iars1	PROTEIN_CODING	1.40474	1.86717e-225	9293.4	9597.8	9620.64	25341.4	25780.1	24371.3	isoleucine--tRNA ligase, cytoplasmic [Pimephales promelas]
	gene-tnfb	120477521	LTA	tnfb	PROTEIN_CODING	1.39585	0.0430973	3.00336	5.72775	3.67481	11.8224	9.72285	11.1865	tumor necrosis factor b (TNF superfamily, member 2) [Pimephales promelas]
	gene-cdkn2d	120467951	CDKN2D	cdkn2d	PROTEIN_CODING	1.39542	0.0178537	4.00448	9.54625	11.0244	24.6301	30.1408	10.1695	cyclin-dependent kinase 4 inhibitor D [Pimephales promelas]
	gene-tasora	120468647	TASOR	tasora	PROTEIN_CODING	1.38518	6.41113e-173	1304.46	1323.11	1294.45	3414.71	3391.33	3438.32	protein TASOR isoform X1 [Pimephales promelas]
	gene-trafd1	120469443	TRAFD1	trafd1	PROTEIN_CODING	1.38273	7.0968e-97	580.65	595.686	666.059	1665.98	1576.07	1566.11	TRAF-type zinc finger domain-containing protein 1 isoform X1 [Pimephales promelas]
	gene-LOC120482040	120482040	GDF15	bmp6	PROTEIN_CODING	1.38236	8.42537e-06	20.0224	10.5009	21.1301	39.4081	53.4757	41.6951	bone morphogenetic protein 4 [Pimephales promelas]
	gene-nrxn1a	120471552	NRXN1	nrxn1a	PROTEIN_CODING	1.37947	3.26626e-05	28.0314	24.8203	13.7805	59.1121	55.4203	57.9663	neurexin 1a isoform X1 [Pimephales promelas]
	gene-fas	120467705	FAS	fas	PROTEIN_CODING	1.37186	2.12935e-76	687.769	633.871	627.473	1602.92	1811.37	1627.13	tumor necrosis factor receptor superfamily member 6 [Pimephales promelas]
	gene-LOC120494621	120494621	PARP3	BX510940.2	PROTEIN_CODING	1.37064	3.81129e-33	152.17	136.511	153.423	390.14	358.773	394.578	gig2-like protein DreN isoform X1 [Pimephales promelas]
	gene-LOC120483479	120483479	MR1	mhc1uka	PROTEIN_CODING	1.36191	1.84229e-143	2545.85	2629.04	2520	6744.69	6114.7	6919.35	major histocompatibility complex class I-related gene protein-like [Pimephales promelas]
	gene-klf7a	120460544	KLF7	klf7a	PROTEIN_CODING	1.35341	0.049665	11.0123	7.637	2.7561	14.778	29.1686	10.1695	Krueppel-like factor 7a isoform X1 [Pimephales promelas]
	gene-myh11a	120473789	MYH11	myh11a	PROTEIN_CODING	1.35132	0.0357713	7.00784	4.77313	4.59351	13.7928	15.5566	12.2034	myosin-11a isoform X1 [Pimephales promelas]
	gene-ccdc3a	120476651	CCDC3	ccdc3a	PROTEIN_CODING	1.34388	5.64731e-05	21.0235	18.1379	20.2114	57.1417	45.6974	47.7968	coiled-coil domain-containing protein 3a [Pimephales promelas]
	gene-crip2	120476450	CRIP2	crip2	PROTEIN_CODING	1.3425	4.86772e-71	696.779	705.468	707.4	1864	1854.15	1631.19	cysteine-rich protein 2 [Pimephales promelas]
	gene-LOC120471973	120471973	PARP3	gig2p	PROTEIN_CODING	1.34213	2.06336e-30	148.166	155.604	161.691	409.844	400.582	370.171	grass carp reovirus (GCRV)-induced gene 2p [Pimephales promelas]
	gene-LOC120477391	120477391	NLRC3	si:ch211-114l13.13	PROTEIN_CODING	1.34053	2.35463e-22	110.123	116.464	99.2198	287.679	271.268	265.425	NLR family CARD domain-containing protein 3-like isoform X1 [Pimephales promelas]
	gene-LOC120484324	120484324	CALHM5	calhm5.2	PROTEIN_CODING	1.33795	2.57208e-11	47.0526	37.2304	47.7725	114.283	116.674	102.712	calcium homeostasis modulator protein 5-like [Pimephales promelas]
	gene-LOC120482453	120482453	NLRP3	FO704635.1	PROTEIN_CODING	1.33378	1.24351e-21	107.12	121.237	102.895	254.182	286.824	293.9	uncharacterized protein LOC120482453 isoform X1 [Pimephales promelas]
	gene-LOC120484622	120484622	C1R	c1r	PROTEIN_CODING	1.33364	1.34039e-235	4355.87	4492.47	4394.15	10880.6	11181.3	11315.6	LOW QUALITY PROTEIN: uncharacterized protein LOC120484622 [Pimephales promelas]
	gene-LOC120463092	120463092	NECTIN3	si:dkey-31e10.5	PROTEIN_CODING	1.32992	0.00526449	7.00784	10.5009	9.18702	26.6005	24.3071	16.2713	OX-2 membrane glycoprotein-like [Pimephales promelas]
	gene-p2rx3a	120460940	P2RX3	p2rx3a	PROTEIN_CODING	1.32296	0.0432383	3.00336	6.68238	1.8374	6.89642	11.6674	10.1695	P2X purinoceptor 3a isoform X1 [Pimephales promelas]
	gene-parga	120479613	PARG	parga	PROTEIN_CODING	1.31812	2.96572e-192	1937.17	1923.57	1819.95	4845.22	4630.02	4685.1	poly(ADP-ribose) glycohydrolase [Pimephales promelas]
	gene-trim25	120480416	TRIM25	trim25	PROTEIN_CODING	1.31678	2.85835e-176	2797.13	2693	2819.5	6857.01	6719.46	7124.78	E3 ubiquitin/ISG15 ligase TRIM25 isoform X1 [Pimephales promelas]
	gene-LOC120483084	120483084	BBX	bbx	PROTEIN_CODING	1.31621	1.66692e-42	317.355	379.941	329.814	877.815	773.939	907.122	HMG box transcription factor BBX isoform X1 [Pimephales promelas]
	gene-gbp2	120464940	GBP1	gbp2	PROTEIN_CODING	1.31486	2.56344e-135	1392.56	1394.71	1396.43	3674.8	3498.28	3233.91	guanylate-binding protein 1 isoform X1 [Pimephales promelas]
	gene-LOC120462631	120462631	POLR2A	CR391998.1	PROTEIN_CODING	1.31276	4.6194e-16	78.0874	93.5533	98.3011	223.641	200.291	248.137	location of vulva defective 1 isoform X1 [Pimephales promelas]
	gene-LOC120463211	120463211	GIMAP7	si:dkeyp-52c3.2	PROTEIN_CODING	1.31098	0.00705494	12.0134	13.3648	13.7805	14.778	40.836	41.6951	LOW QUALITY PROTEIN: GTPase IMAP family member 7-like [Pimephales promelas]
	gene-hephl1a	120494969	HEPHL1	hephl1a	PROTEIN_CODING	1.30817	5.56041e-209	2582.89	2495.39	2520	6404.8	5977.61	6432.23	hephaestin-like protein 1a isoform X1 [Pimephales promelas]
	gene-LOC120473324	120473324	GABRA2	gabra2a	PROTEIN_CODING	1.30458	3.65209e-06	24.0269	39.1396	22.9675	67.979	84.5888	60.0002	gamma-aminobutyric acid receptor subunit alpha-2 [Pimephales promelas]
	gene-atp2a1	120489492	ATP2A1	atp2a1	PROTEIN_CODING	1.30075	0.000942311	17.019	17.1833	11.0244	29.5561	40.836	40.6781	sarcoplasmic/endoplasmic reticulum calcium ATPase 1 isoform X1 [Pimephales promelas]
	gene-islr2	120495592	ISLR2	islr2	PROTEIN_CODING	1.29849	3.26945e-69	474.531	503.087	479.562	1201.95	1170.63	1212.21	immunoglobulin superfamily containing leucine-rich repeat protein 2 [Pimephales promelas]
	gene-spats2	120475520	SPATS2	CABZ01078055.1	PROTEIN_CODING	1.29733	1.35772e-66	429.48	431.491	423.521	1076.83	1068.54	1010.85	spermatogenesis-associated serine-rich protein 2 isoform X1 [Pimephales promelas]
	gene-LOC120486594	120486594	CD244	si:dkey-19a16.5	PROTEIN_CODING	1.29394	2.17013e-30	180.202	203.335	168.122	459.104	406.415	487.121	SLAM family member 9-like isoform X1 [Pimephales promelas]
	gene-LOC120464531	120464531	TRIM16	ftr58	PROTEIN_CODING	1.29152	0.00585247	8.00896	20.0471	8.26831	31.5265	35.9746	21.356	tripartite motif-containing protein 16-like protein [Pimephales promelas]
	gene-trim105	120464356	TRIM62	trim105	PROTEIN_CODING	1.28981	3.5757e-29	168.188	195.698	177.309	444.326	451.14	428.137	tripartite motif containing 105 [Pimephales promelas]
	gene-LOC120477166	120477166	PARP11	parp11	PROTEIN_CODING	1.28905	3.51514e-40	256.287	245.339	269.18	659.1	573.648	651.867	protein mono-ADP-ribosyltransferase PARP11-like [Pimephales promelas]
	gene-LOC120479473	120479473	MOG	CR382337.3	PROTEIN_CODING	1.28477	5.71321e-06	37.0414	28.6388	27.561	94.5794	73.8937	57.9663	uncharacterized protein LOC120479473 [Pimephales promelas]
	gene-LOC120461955	120461955	BTN2A1	zgc:175177	PROTEIN_CODING	1.28414	0.000532868	13.0146	16.2286	17.4553	36.4525	36.9468	40.6781	FSD1-like protein isoform X1 [Pimephales promelas]
	gene-slc7a2	120474982	SLC7A2	slc7a2	PROTEIN_CODING	1.27979	0.0478186	7.00784	4.77313	4.59351	15.7632	14.5843	9.15258	cationic amino acid transporter 2 isoform X1 [Pimephales promelas]
	gene-filip1l	120474055	FILIP1L	filip1b	PROTEIN_CODING	1.27523	4.30602e-06	44.0493	21.9564	39.5042	96.5498	66.1154	92.5428	filamin A-interacting protein 1-like [Pimephales promelas]
	gene-si:dkey-154b15.1	120485154	RBM43	si:dkey-154b15.1	PROTEIN_CODING	1.27345	9.54071e-16	125.14	107.873	113	266.99	306.27	262.374	RNA-binding protein 43 [Pimephales promelas]
	gene-LOC120476204	120476204	SOCS3	socs3a	PROTEIN_CODING	1.27231	0.016842	12.0134	9.54625	6.43091	26.6005	24.3071	16.2713	suppressor of cytokine signaling 3-like [Pimephales promelas]
	gene-LOC120475101	120475101	TRIM16	ftr58	PROTEIN_CODING	1.26618	0.00831125	15.0168	7.637	10.1057	25.6153	20.418	32.5425	tripartite motif-containing protein 16-like isoform X1 [Pimephales promelas]
	gene-atp8b5a	120469547	ATP8B2	atp8b5a	PROTEIN_CODING	1.26168	2.18026e-123	1009.13	1045.31	981.173	2396.01	2367.51	2514.93	phospholipid-transporting ATPase ID [Pimephales promelas]
	gene-dpp3	120494531	DPP3	dpp3	PROTEIN_CODING	1.25614	4.37729e-175	2490.79	2568.9	2441.91	5805.8	6130.26	5980.7	dipeptidyl peptidase 3 [Pimephales promelas]
	gene-LOC120487922	120487922	CASP1	caspb	PROTEIN_CODING	1.25383	2.49502e-09	43.0482	47.7313	48.6912	104.431	117.647	110.848	caspase b-like [Pimephales promelas]
	gene-LOC120483573	120483573	TRIM25	ftr73	PROTEIN_CODING	1.25107	1.46048e-21	136.152	132.693	146.074	302.457	350.995	334.578	E3 ubiquitin/ISG15 ligase TRIM25-like [Pimephales promelas]
	gene-mdp1	120463526	MDP1	si:dkeyp-27c8.2	PROTEIN_CODING	1.2495	3.15566e-12	73.0818	81.1431	70.74	219.7	163.344	151.526	magnesium-dependent phosphatase 1 [Pimephales promelas]
	gene-litaf	120489598	LITAF	litaf	PROTEIN_CODING	1.24495	1.32384e-117	2371.65	2267.23	2310.53	5466.89	5774.4	5227.14	lipopolysaccharide-induced tumor necrosis factor-alpha factor homolog [Pimephales promelas]
	gene-rspo4	120493870	RSPO2	rspo4	PROTEIN_CODING	1.24364	1.53791e-06	31.0347	36.2758	29.3984	93.5942	65.1431	70.1698	R-spondin-4 isoform X1 [Pimephales promelas]
	gene-LOC120463624	120463624	CYP2C8	cyp2aa1	PROTEIN_CODING	1.23649	2.60003e-91	726.813	730.288	745.067	1795.04	1740.39	1653.57	cytochrome P450 2B1-like [Pimephales promelas]
	gene-rabep2	120489493	RABEP2	rabep2	PROTEIN_CODING	1.23604	5.55437e-74	548.614	504.042	537.44	1258.1	1293.14	1192.89	rab GTPase-binding effector protein 2 [Pimephales promelas]
	gene-LOC120476278	120476278	APOL3	si:ch73-233k15.2	PROTEIN_CODING	1.23151	0.0394776	12.0134	2.86388	10.1057	18.7188	18.4734	21.356	apolipoprotein L4-like [Pimephales promelas]
	gene-LOC120484926	120484926	URGCP	si:dkey-85k7.12	PROTEIN_CODING	1.23148	1.41311e-58	920.029	967.99	857.149	2079.76	1964.99	2401.03	LOW QUALITY PROTEIN: up-regulator of cell proliferation-like [Pimephales promelas]
	gene-ctbs	120464204	CTBS	ctbs	PROTEIN_CODING	1.22298	6.58025e-22	135.151	131.738	148.83	342.85	316.965	311.188	di-N-acetylchitobiase [Pimephales promelas]
	gene-lpcat4	120473801	LPCAT4	lpcat4	PROTEIN_CODING	1.21829	0.00889403	8.00896	11.4555	11.9431	24.6301	24.3071	24.4069	lysophospholipid acyltransferase LPCAT4 isoform X1 [Pimephales promelas]
	gene-irf9	120492876	IRF8	irf9	PROTEIN_CODING	1.21528	3.79932e-142	1679.88	1606.63	1580.17	3907.31	3705.38	3683.41	interferon regulatory factor 9 [Pimephales promelas]
	gene-usp40	120473783	USP40	usp40	PROTEIN_CODING	1.20961	5.39226e-107	1120.25	1079.68	1038.13	2596.01	2457.94	2431.54	ubiquitin carboxyl-terminal hydrolase 40 [Pimephales promelas]
	gene-si:dkey-229e3.2	120476120	CYP7A1	si:dkey-229e3.2	PROTEIN_CODING	1.20808	0.0078744	15.0168	7.637	11.0244	16.7484	23.3348	37.6273	uncharacterized protein si:dkey-229e3.2 [Pimephales promelas]
	gene-LOC120480148	120480148	H2BC21	si:dkey-23a13.22	PROTEIN_CODING	1.19955	0.0342635	9.01008	10.5009	11.0244	11.8224	35.9746	22.373	histone H2B-like [Pimephales promelas]
	gene-abca12	120477902	ABCA12	abca12	PROTEIN_CODING	1.19945	0.00501801	1369.53	1659.14	1373.46	2462.02	2140	5507.82	ATP-binding cassette sub-family A member 12 isoform X1 [Pimephales promelas]
	gene-pxk	120492961	PXK	pxk	PROTEIN_CODING	1.19488	3.36724e-72	748.838	697.831	740.473	1777.3	1640.25	1588.48	PX domain-containing protein kinase-like protein isoform X1 [Pimephales promelas]
	gene-si:dkey-261h17.1	120463489	CD34	si:dkey-261h17.1	PROTEIN_CODING	1.19109	8.95676e-11	82.0918	85.9163	90.0328	187.188	209.041	193.221	putative uncharacterized protein DDB_G0290521 [Pimephales promelas]
	gene-irak3	120476910	IRAK3	irak3	PROTEIN_CODING	1.19086	0.0184275	9.01008	8.59163	11.0244	17.7336	22.3626	25.4238	interleukin-1 receptor-associated kinase 3 [Pimephales promelas]
	gene-c4b	120481135	C4B	c4b	PROTEIN_CODING	1.19015	0.00331149	23.0258	31.5026	14.6992	34.4821	63.1985	60.0002	complement C4-B [Pimephales promelas]
	gene-nid2b	120493653	NID2	nid2b	PROTEIN_CODING	1.18637	0.00359988	19.0213	19.0925	12.8618	34.4821	50.5588	30.5086	LOW QUALITY PROTEIN: nidogen-2 [Pimephales promelas]
	gene-slc17a9a	120469157	SLC17A9	slc17a9a	PROTEIN_CODING	1.1834	8.7771e-18	103.115	119.328	104.732	242.36	256.683	244.069	solute carrier family 17 member 9 [Pimephales promelas]
	gene-cdk18	120480553	CDK18	CDK18	PROTEIN_CODING	1.18286	8.20508e-10	54.0605	74.4608	51.4473	126.106	137.092	145.424	cyclin-dependent kinase 18, partial [Pimephales promelas]
	gene-alpk3a	120487714	ALPK3	alpk3a	PROTEIN_CODING	1.18258	2.08776e-63	628.703	617.642	623.798	1368.45	1341.75	1535.6	alpha-protein kinase 3 [Pimephales promelas]
	gene-stk10	120490712	STK10	stk10	PROTEIN_CODING	1.18096	2.49372e-111	1165.3	1275.38	1298.13	2812.75	2850.74	2817.98	serine/threonine-protein kinase 10 [Pimephales promelas]
	gene-tent4b	120468774	TENT4B	tent4b	PROTEIN_CODING	1.17975	2.78766e-69	540.605	596.641	578.782	1245.3	1329.11	1314.92	terminal nucleotidyltransferase 4B isoform X1 [Pimephales promelas]
	gene-ctsc	120470732	CTSC	ctsc	PROTEIN_CODING	1.17667	3.59308e-164	3610.04	3655.26	3489.23	8365.35	8026.21	7916.98	dipeptidyl peptidase 1 [Pimephales promelas]
	gene-LOC120491443	120491443	ALDH1A2	aldh1a2	PROTEIN_CODING	1.17588	3.68652e-113	2496.79	2370.33	2537.45	5789.05	5710.23	5229.17	LOW QUALITY PROTEIN: retinal dehydrogenase 2-like [Pimephales promelas]
	gene-wnt2bb	120484036	WNT2B	wnt2bb	PROTEIN_CODING	1.1748	0.0103503	21.0235	17.1833	16.5366	33.4969	61.254	28.4747	wingless-type MMTV integration site family, member 2Bb isoform X1 [Pimephales promelas]
	gene-ttyh2	120474736	TTYH2	ttyh2	PROTEIN_CODING	1.17382	0.000882752	18.0202	24.8203	27.561	62.0677	55.4203	41.6951	protein tweety homolog 2 isoform X1 [Pimephales promelas]
	gene-tdrd7b	120477632	TDRD7	tdrd7b	PROTEIN_CODING	1.17294	1.64669e-115	1194.34	1216.19	1188.8	2823.59	2652.39	2638.99	tudor domain-containing protein 7B [Pimephales promelas]
	gene-cds1	120461782	CDS1	cds1	PROTEIN_CODING	1.16015	8.93505e-46	364.408	398.079	314.196	773.384	837.138	793.224	phosphatidate cytidylyltransferase 1 [Pimephales promelas]
	gene-zgc:154055	120459013	MTMR9	zgc:154055	PROTEIN_CODING	1.14228	9.1099e-23	149.167	161.332	158.017	377.332	360.718	295.933	myotubularin-related protein 9-like isoform X1 [Pimephales promelas]
	gene-kars1	120492667	KARS1	kars1	PROTEIN_CODING	1.13669	6.46007e-205	14789.5	14895	15184.3	33606.2	32893.4	32158.1	lysine--tRNA ligase isoform X1 [Pimephales promelas]
	gene-il15ra	120477129	IL15RA	il15ra	PROTEIN_CODING	1.13601	0.00414935	22.0246	30.548	14.6992	56.1565	47.642	43.729	interleukin-15 receptor subunit alpha isoform X1 [Pimephales promelas]
	gene-efnb2b	120468852	EFNB2	efnb2b	PROTEIN_CODING	1.13069	0.0304819	14.0157	9.54625	17.4553	25.6153	40.836	23.3899	ephrin-B2b [Pimephales promelas]
	gene-LOC120490926	120490926	MOG	zgc:112965	PROTEIN_CODING	1.12313	0.00294415	32.0358	15.274	19.2927	62.0677	46.6697	35.5934	junctional adhesion molecule-like [Pimephales promelas]
	gene-LOC120463010	120463010	GIMAP4	si:dkey-73p2.3	PROTEIN_CODING	1.11873	5.66994e-09	76.0851	59.1868	52.366	138.914	139.037	128.136	LOW QUALITY PROTEIN: golgin subfamily A member 4-like [Pimephales promelas]
	gene-mta1	120476425	MTA1	mta1	PROTEIN_CODING	1.1158	4.67898e-130	1692.89	1769.87	1783.2	3819.63	3894	3656.96	metastasis-associated protein MTA1 [Pimephales promelas]
	gene-apol	120489120	APOL3	si:ch73-233k15.2	PROTEIN_CODING	1.11383	1.563e-42	611.684	644.372	682.595	1435.44	1369.95	1392.21	apolipoprotein L4 [Pimephales promelas]
	gene-si:dkey-6n21.13	120487638	P2RY2	si:dkey-6n21.13	PROTEIN_CODING	1.10466	1.37689e-08	107.12	69.6876	88.1953	181.277	219.736	167.797	P2Y purinoceptor 3 [Pimephales promelas]
	gene-si:ch211-106h4.12	120482714	SLC12A6	si:ch211-106h4.12	PROTEIN_CODING	1.10405	5.06551e-05	21.0235	21.0018	21.1301	35.4673	53.4757	46.7799	uncharacterized protein si:ch211-106h4.12 isoform X1 [Pimephales promelas]
	gene-spp1	120482250			PROTEIN_CODING	1.10392	4.3931e-07	64.0717	57.2775	72.5774	162.558	126.397	128.136
	gene-map2k2b	120471345	MAP2K2	map2k2b	PROTEIN_CODING	1.10097	9.53182e-134	2032.27	2128.81	1992.66	4320.11	4533.77	4344.42	dual specificity mitogen-activated protein kinase kinase 2b [Pimephales promelas]
	gene-ctsla	120461703	CTSL	ctsla	PROTEIN_CODING	1.10087	2.48175e-229	19735.1	19898.2	19846.7	43045.5	43359.1	41169.3	cathepsin La [Pimephales promelas]
	gene-znf704	120485237	ZNF704	znf704	PROTEIN_CODING	1.10009	2.05944e-09	78.0874	65.8691	82.6831	172.41	175.984	137.289	zinc finger protein 704 isoform X1 [Pimephales promelas]
	gene-oard1	120462935	OARD1	oard1	PROTEIN_CODING	1.09972	8.95676e-11	80.0896	74.4608	88.1953	204.922	141.954	173.899	ADP-ribose glycohydrolase OARD1 [Pimephales promelas]
	gene-LOC120492175	120492175	TRIM16	si:ch211-214b16.3	PROTEIN_CODING	1.099	0.00471095	19.0213	16.2286	25.7236	31.5265	49.5865	49.8307	stonustoxin subunit beta-like [Pimephales promelas]
	gene-nfe2l1a	120488995	NFE2L1	nfe2l1a	PROTEIN_CODING	1.09896	0.00104829	20.0224	20.0471	33.992	53.2009	62.2263	43.729	endoplasmic reticulum membrane sensor NFE2L1a [Pimephales promelas]
	gene-adamtsl5	120464897	ADAMTSL5	adamtsl5	PROTEIN_CODING	1.0989	2.62085e-14	106.119	101.19	90.0328	188.174	240.154	207.458	ADAMTS-like protein 5 [Pimephales promelas]
	gene-tap1	120491127	TAP1	tap1	PROTEIN_CODING	1.09814	6.34616e-89	2262.53	2525.94	2518.16	5373.29	5317.43	4954.6	antigen peptide transporter 1 [Pimephales promelas]
	gene-myo15b	120474654	MYO15B	myo15b	PROTEIN_CODING	1.08807	7.27679e-14	129.144	130.784	129.537	221.67	301.408	305.086	unconventional myosin-XVB [Pimephales promelas]
	gene-fam13b	120460697	FAM13B	fam13b	PROTEIN_CODING	1.08696	1.78425e-171	3271.66	3303.96	3258.63	7202.81	6814.75	6872.57	protein FAM13B isoform X1 [Pimephales promelas]
	gene-khnyn	120477353	KHNYN	khnyn	PROTEIN_CODING	1.0855	9.62257e-25	187.209	201.426	202.114	427.578	388.914	438.307	protein KHNYN isoform X1 [Pimephales promelas]
	gene-LOC120486462	120486462	MYH2	myhb	PROTEIN_CODING	1.08335	0.00774877	27.0302	11.4555	22.9675	42.3637	38.8914	48.8138	myosin heavy chain, fast skeletal muscle [Pimephales promelas]
	gene-sybu	120462292	SYBU	sybu	PROTEIN_CODING	1.08296	0.000125374	42.047	25.7749	27.561	69.9494	62.2263	69.1528	syntabulin isoform X1 [Pimephales promelas]
	gene-LOC120490283	120490283	TRAF2	traf2a	PROTEIN_CODING	1.07999	2.15372e-15	110.123	97.3718	119.431	205.907	256.683	228.815	TNF receptor-associated factor 2 [Pimephales promelas]
	gene-crabp2a	120484770	CRABP2	crabp2a	PROTEIN_CODING	1.07829	2.93133e-14	136.152	168.969	143.317	325.117	286.824	335.595	cellular retinoic acid-binding protein 2a [Pimephales promelas]
	gene-arrdc2	120466906	ARRDC2	arrdc2	PROTEIN_CODING	1.0779	1.11418e-34	357.4	334.119	338.082	736.931	776.856	657.969	arrestin domain-containing protein 2 isoform X1 [Pimephales promelas]
	gene-LOC120463188	120463188	GIMAP1-GIMAP5	BX004816.2	PROTEIN_CODING	1.07767	6.34561e-08	66.0739	52.5044	69.8213	125.121	126.397	146.441	GTPase IMAP family member 8-like [Pimephales promelas]
	gene-LOC120481043	120481043	SPATA2	si:ch211-189a15.5	PROTEIN_CODING	1.07531	2.37182e-67	685.767	677.784	647.685	1448.25	1438.01	1349.5	uncharacterized protein LOC120481043 [Pimephales promelas]
	gene-LOC120463535	120463535	TGM1	tgm1l2	PROTEIN_CODING	1.07144	0.0279057	12.0134	8.59163	11.9431	23.6449	22.3626	22.373	protein-glutamine gamma-glutamyltransferase K-like [Pimephales promelas]
	gene-znf703	120470160	ZNF703	znf703	PROTEIN_CODING	1.06057	4.75762e-26	228.255	240.566	257.236	534.965	509.477	470.849	zinc finger protein 703 [Pimephales promelas]
	gene-fbxo41	120491371	FBXO41	fbxo41	PROTEIN_CODING	1.05918	0.0153892	12.0134	20.0471	28.4797	50.2453	38.8914	37.6273	F-box only protein 41 [Pimephales promelas]
	gene-LOC120473058	120473058	ZNF84	si:dkey-210j14.3	PROTEIN_CODING	1.05721	5.02994e-29	299.335	271.114	261.83	577.328	619.346	532.884	zinc finger protein 300 [Pimephales promelas]
	gene-si:dkey-18p12.4	120467164	TRIM39	si:dkey-18p12.4	PROTEIN_CODING	1.05517	1.61296e-10	113.127	105.963	92.7889	220.685	179.873	247.12	SPRY_PRY_C-I_1 domain-containing protein [Pimephales promelas]
	gene-mfge8b	120459049	EDIL3	mfge8b	PROTEIN_CODING	1.05182	7.53272e-121	8721.76	8954.38	9057.48	18357.3	19481.7	17584.1	milk fat globule EGF and factor V/VIII domain containing b isoform X1 [Pimephales promelas]
	gene-LOC120489506	120489506	ADCY9	adcy9	PROTEIN_CODING	1.04686	9.4212e-08	91.1019	75.4154	67.9839	179.307	121.536	183.052	adenylate cyclase type 9 isoform X1 [Pimephales promelas]
	gene-LOC120471020	120471020	TBK1	tbk1	PROTEIN_CODING	1.04535	3.75713e-23	269.301	260.613	307.765	542.846	639.764	547.121	serine/threonine-protein kinase TBK1-like [Pimephales promelas]
	gene-selenbp1	120463829	SELENBP1	selenbp1	PROTEIN_CODING	1.04477	1.10442e-09	105.118	123.147	112.082	258.123	225.57	218.645	methanethiol oxidase isoform X1 [Pimephales promelas]
	gene-cpne9	120463036	CPNE9	cpne9	PROTEIN_CODING	1.04461	0.000139061	31.0347	27.6841	29.3984	63.0529	46.6697	72.2037	copine-9 [Pimephales promelas]
	gene-LOC120477541	120477541	C2orf88	BX323586.3	PROTEIN_CODING	1.03359	0.0111064	17.019	9.54625	14.6992	26.6005	26.2517	31.5256	small membrane A-kinase anchor protein [Pimephales promelas]
	gene-traf5	120468714	TRAF5	traf5	PROTEIN_CODING	1.03347	0.0128349	17.019	17.1833	12.8618	42.3637	25.2794	28.4747	TNF receptor-associated factor 5 [Pimephales promelas]
	gene-ica1	120481463	ICA1	ica1	PROTEIN_CODING	1.03262	0.036201	14.0157	11.4555	13.7805	27.5857	26.2517	26.4408	islet cell autoantigen 1 [Pimephales promelas]
	gene-loxl2b	120469409	LOXL2	loxl2b	PROTEIN_CODING	1.03063	1.89262e-22	291.326	321.709	301.334	628.559	644.625	594.918	lysyl oxidase homolog 2b [Pimephales promelas]
	gene-zmp:0000000629	120471708	PLA2G4C	zgc:101699	PROTEIN_CODING	1.02878	0.0270466	14.0157	12.4101	9.18702	25.6153	21.3903	25.4238	cytosolic phospholipase A2 gamma [Pimephales promelas]
	gene-epha4a	120465112	EPHA4	epha4a	PROTEIN_CODING	1.02676	1.56376e-16	144.161	130.784	135.968	264.034	280.018	292.883	ephrin type-A receptor 4a isoform X1 [Pimephales promelas]
	gene-LOC120490146	120490146	TRIM39	trim35-3	PROTEIN_CODING	1.0239	0.00146977	30.0336	23.8656	26.6423	64.0381	45.6974	53.8985	zinc-binding protein A33-like isoform X1 [Pimephales promelas]
	gene-rnaseh1	120494213	RNASEH1	rnaseh1	PROTEIN_CODING	1.02376	1.50716e-74	1191.33	1225.74	1288.02	2532.95	2541.55	2461.03	ribonuclease H1 isoform X1 [Pimephales promelas]
	gene-LOC120492627	120492627	SAMD9	SAMD9	PROTEIN_CODING	1.02188	5.5809e-05	29.0325	35.3211	32.1546	74.8754	62.2263	58.9833	sterile alpha motif domain-containing protein 9-like [Pimephales promelas]
	gene-hdhd5	120472124	HDHD5	hdhd5	PROTEIN_CODING	1.01587	2.33748e-34	431.483	422.899	373.912	837.422	856.583	787.122	haloacid dehalogenase-like hydrolase domain-containing 5 [Pimephales promelas]
	gene-LOC120481586	120481586	LYG2	lygl1	PROTEIN_CODING	1.01511	3.67383e-40	689.772	623.37	682.595	1220.67	1451.62	1360.68	lysozyme g-like isoform X1 [Pimephales promelas]
	gene-foxn2a	120469822	FOXN2	FOXN2	PROTEIN_CODING	1.01288	4.21526e-22	279.312	252.021	246.212	463.045	602.817	501.358	forkhead box protein N2 [Pimephales promelas]
	gene-LOC120482550	120482550	0	FO834800.1	PROTEIN_CODING	1.01261	4.91067e-80	1207.35	1284.93	1188.8	2557.58	2477.38	2390.86	E3 ubiquitin-protein ligase RNF31 isoform X1 [Pimephales promelas]
	gene-col27a1b	120472056	COL24A1	col27a1b	PROTEIN_CODING	1.00879	1.96192e-13	199.223	168.969	192.927	398.022	305.298	426.103	collagen alpha-1(XXVII) chain B isoform X1 [Pimephales promelas]
	gene-zgc:194627	120486398	CD276	zgc:194627	PROTEIN_CODING	1.0084	8.64445e-20	185.207	214.791	187.415	426.593	389.886	365.086	CD276 antigen [Pimephales promelas]
	gene-pclob	120462008	PCLO	pclob	PROTEIN_CODING	1.00544	0.00734534	26.0291	32.4573	19.2927	37.4377	52.5034	66.102	protein piccolo [Pimephales promelas]
	gene-trpm6	120469928	TRPM6	trpm6	PROTEIN_CODING	1.00446	6.41296e-09	66.0739	74.4608	85.4392	162.558	129.314	162.713	transient receptor potential cation channel subfamily M member 6 isoform X1 [Pimephales promelas]
	gene-camta1b	120480399	CAMTA1	camta1b	PROTEIN_CODING	1.0019	2.77333e-06	48.0538	50.5951	47.7725	94.5794	105.979	92.5428	calmodulin-binding transcription activator 1 isoform X4 [Pimephales promelas]
	gene-ppm1kb	120491073	PPM1K	ppm1k	PROTEIN_CODING	1.0012	3.80093e-36	453.507	417.171	450.164	883.726	962.562	796.274	protein phosphatase 1K, mitochondrial [Pimephales promelas]
	gene-slc13a1	120469263	SLC13A1	slc13a1	PROTEIN_CODING	-1.00199	3.70853e-25	430.482	381.85	410.66	217.73	200.291	192.204	solute carrier family 13 member 1 [Pimephales promelas]
	gene-wscd2	120469306	WSCD2	wscd2	PROTEIN_CODING	-1.00352	5.72708e-26	562.629	529.817	563.164	305.413	246.96	273.56	WSC domain-containing protein 2 [Pimephales promelas]
	gene-LOC120489025	120489025	HSD17B2	zgc:112146	PROTEIN_CODING	-1.00596	0.00551405	28.0314	33.4119	33.992	13.7928	15.5566	18.3052	C-factor-like [Pimephales promelas]
	gene-acot11a	120482105	ACOT11	acot11a	PROTEIN_CODING	-1.00757	5.33529e-09	161.18	181.379	178.228	85.7126	64.1708	109.831	acyl-coenzyme A thioesterase 11 [Pimephales promelas]
	gene-LOC120473469	120473469	ANKRD52	ankrd52a	PROTEIN_CODING	-1.0092	3.51227e-09	249.279	199.517	205.789	117.239	107.924	99.6614	serine/threonine-protein phosphatase 6 regulatory ankyrin repeat subunit C-like [Pimephales promelas]
	gene-LOC120468836	120468836	ZNF207	znf207b	PROTEIN_CODING	-1.01251	0.00141936	56.0627	48.6859	55.1221	29.5561	27.224	22.373	BUB3-interacting and GLEBS motif-containing protein ZNF207-like isoform X1 [Pimephales promelas]
	gene-lrrn2	120495312	LRRN2	lrrn3b	PROTEIN_CODING	-1.01832	0.00289036	50.056	44.8674	33.992	19.704	18.4734	25.4238	leucine-rich repeat neuronal protein 2 [Pimephales promelas]
	gene-rab11fip5a	120479761	RAB11FIP5	rab11fip5a	PROTEIN_CODING	-1.02061	0.00461054	47.0526	57.2775	56.0408	23.6449	35.9746	19.3221	uncharacterized protein rab11fip5a isoform X1 [Pimephales promelas]
	gene-aifm4	120478485	AIFM3	aifm4	PROTEIN_CODING	-1.02625	3.28866e-116	3265.65	3282	3345.91	1657.11	1576.07	1625.09	apoptosis inducing factor mitochondria associated 4 isoform X1 [Pimephales promelas]
	gene-efr3ba	120482069	EFR3B	efr3ba	PROTEIN_CODING	-1.02885	0.0107909	41.0459	49.6405	26.6423	15.7632	25.2794	16.2713	protein EFR3 homolog B isoform X1 [Pimephales promelas]
	gene-LOC120485440	120485440	FAM210A	fam210aa	PROTEIN_CODING	-1.03135	1.19868e-08	176.197	163.241	167.204	80.7866	82.6442	84.4071	uncharacterized protein C18orf19 homolog A-like [Pimephales promelas]
	gene-lrrc58a	120490849	LRRC58	lrrc58a	PROTEIN_CODING	-1.0328	1.65463e-13	178.199	180.424	180.984	70.9346	89.4502	103.729	leucine-rich repeat-containing protein 58a [Pimephales promelas]
	gene-acsm3	120495383	ACSM3	acsm3	PROTEIN_CODING	-1.0328	0.0382809	34.0381	20.0471	19.2927	10.8372	9.72285	15.2543	acyl-coenzyme A synthetase ACSM3, mitochondrial isoform X1 [Pimephales promelas]
	gene-twsg1b	120467836	TWSG1	twsg1a	PROTEIN_CODING	-1.0379	9.05156e-13	312.349	319.799	306.846	178.322	157.51	121.017	twisted gastrulation protein homolog 1-B [Pimephales promelas]
	gene-fgf22	120488674	FGF10	fgf22	PROTEIN_CODING	-1.03898	0.0339276	27.0302	22.911	17.4553	16.7484	6.806	9.15258	fibroblast growth factor 22 [Pimephales promelas]
	gene-tsnaxip1	120487825	TSNAXIP1	tsnaxip1	PROTEIN_CODING	-1.03919	0.0334399	19.0213	18.1379	23.8862	7.88162	9.72285	12.2034	translin-associated factor X-interacting protein 1 [Pimephales promelas]
	gene-relt	120473710	RELT	relt	PROTEIN_CODING	-1.04088	9.75643e-23	366.41	399.033	395.96	181.277	204.18	178.984	tumor necrosis factor receptor superfamily member 19L [Pimephales promelas]
	gene-LOC120471468	120471468	SNX16	snx16	PROTEIN_CODING	-1.04554	0.0494106	31.0347	30.548	16.5366	13.7928	7.77828	16.2713	sorting nexin-16-like [Pimephales promelas]
	gene-hmgb1a	120482131	HMGB1	hmgb1a	PROTEIN_CODING	-1.05248	1.94795e-79	3683.12	3518.75	3582.94	1627.55	1806.51	1765.43	high mobility group protein B1a [Pimephales promelas]
	gene-tmem240b	120486482	TMEM240	tmem240b	PROTEIN_CODING	-1.05266	0.0245805	24.0269	26.7295	31.2359	15.7632	14.5843	9.15258	transmembrane protein 240 isoform X1 [Pimephales promelas]
	gene-hspa12b	120477525	HSPA12B	hspa12b	PROTEIN_CODING	-1.05704	0.0414381	31.0347	21.9564	27.561	6.89642	15.5566	16.2713	heat shock 70 kDa protein 12B [Pimephales promelas]
	gene-ngfrb	120467049	NGFR	ngfrb	PROTEIN_CODING	-1.06057	6.89656e-11	145.162	187.107	153.423	74.8754	76.8105	81.3563	nerve growth factor receptor b isoform X1 [Pimephales promelas]
	gene-slc16a13	120469761	SLC16A13	slc16a13	PROTEIN_CODING	-1.06106	0.00262512	34.0381	46.7766	45.0164	9.85202	30.1408	20.3391	monocarboxylate transporter 13 [Pimephales promelas]
	gene-si	120473722	SI	CABZ01079192.1	PROTEIN_CODING	-1.06884	0.000304392	98.1098	54.4136	45.9351	30.5413	29.1686	34.5764	maltase-glucoamylase, intestinal [Pimephales promelas]
	gene-trhr2	120493292	TRHR	trhr2	PROTEIN_CODING	-1.08866	3.06297e-05	119.133	113.6	100.138	57.1417	55.4203	43.729	thyrotropin releasing hormone receptor 2 isoform X1 [Pimephales promelas]
	gene-acbd5b	120482181	ACBD5	CR956623.1	PROTEIN_CODING	-1.09032	0.00277686	38.0426	44.8674	54.2034	9.85202	25.2794	29.4916	acyl-CoA-binding domain-containing protein 5-B isoform X1 [Pimephales promelas]
	gene-dpysl5a	120476610	DPYSL5	dpysl5a	PROTEIN_CODING	-1.10254	2.8417e-09	147.165	151.785	139.643	59.1121	72.9214	72.2037	dihydropyrimidinase-related protein 5a [Pimephales promelas]
	gene-antxr2b	120481694	ANTXR2	antxr2b	PROTEIN_CODING	-1.11873	0.0224644	34.0381	41.0489	30.3172	16.7484	17.5011	14.2373	ANTXR cell adhesion molecule 2b isoform X1 [Pimephales promelas]
	gene-col4a5	120477295	COL4A1	col4a5	PROTEIN_CODING	-1.1189	2.21379e-09	202.226	213.836	207.627	104.431	98.2008	84.4071	collagen alpha-5(IV) chain isoform X1 [Pimephales promelas]
	gene-card14	120486146	CARD14	card14	PROTEIN_CODING	-1.12126	1.76523e-08	75.084	75.4154	86.3579	37.4377	34.03	37.6273	caspase recruitment domain-containing protein 14 isoform X1 [Pimephales promelas]
	gene-si:ch73-15b2.5	120491491	ARHGEF5	si:ch73-15b2.5	PROTEIN_CODING	-1.12161	0.0221148	27.0302	24.8203	32.1546	12.8076	13.612	12.2034	rho guanine nucleotide exchange factor 5 [Pimephales promelas]
	gene-cbr1l	120490865	CBR1	cbr1l	PROTEIN_CODING	-1.12304	2.67097e-156	13794.4	13386.7	13358.8	6464.9	6198.32	5948.16	carbonyl reductase 1-like [Pimephales promelas]
	gene-gsr	120466171	GSR	gsr	PROTEIN_CODING	-1.12451	2.96692e-178	13221.8	12763.3	13128.2	6218.6	5938.72	5781.38	glutathione reductase, mitochondrial isoform X1 [Pimephales promelas]
	gene-abcc3	120464293	ABCC3	abcc3	PROTEIN_CODING	-1.12639	4.65708e-55	1142.28	1066.32	1202.58	491.616	509.477	562.375	ATP-binding cassette sub-family C member 3 isoform X1 [Pimephales promelas]
	gene-chrnb5a	120494103	CHRNB2	chrnb5a	PROTEIN_CODING	-1.12816	0.0310888	22.0246	19.0925	17.4553	9.85202	8.75057	8.13563	neuronal acetylcholine receptor subunit beta-2 [Pimephales promelas]
	gene-LOC120484792	120484792	MEP1B	mep1b	PROTEIN_CODING	-1.13395	0.00112113	44.0493	44.8674	31.2359	15.7632	11.6674	27.4577	meprin A subunit beta-like [Pimephales promelas]
	gene-slit2	120494496	SLIT2	slit2	PROTEIN_CODING	-1.14275	0.00276096	47.0526	50.5951	38.5855	15.7632	14.5843	31.5256	slit homolog 2 protein isoform X1 [Pimephales promelas]
	gene-ccdc88aa	120491336	CCDC88A	ccdc88aa	PROTEIN_CODING	-1.14278	0.045849	13.0146	12.4101	24.8049	5.91121	4.86143	12.2034	girdin isoform X1 [Pimephales promelas]
	gene-cunh18orf54	120464388	C18orf54	zgc:152948	PROTEIN_CODING	-1.14445	1.54153e-16	242.271	261.567	253.562	130.047	114.73	97.6275	lung adenoma susceptibility protein 2 isoform X1 [Pimephales promelas]
	gene-fbln1	120460268	FBLN1	fbln1	PROTEIN_CODING	-1.14489	0.00322443	41.0459	50.5951	35.8294	16.7484	14.5843	26.4408	fibulin-1 isoform X1 [Pimephales promelas]
	gene-ndst1a	120473304	NDST1	ndst1a	PROTEIN_CODING	-1.14768	0.00738223	48.0538	62.0506	60.6343	44.3341	19.4457	13.2204	bifunctional heparan sulfate N-deacetylase/N-sulfotransferase 1 [Pimephales promelas]
	gene-LOC120483352	120483352	0	si:ch73-112l6.1	PROTEIN_CODING	-1.15262	0.0414227	20.0224	22.911	16.5366	4.92601	13.612	8.13563	uncharacterized protein LOC120483352 [Pimephales promelas]
	gene-s1pr5a	120489742	S1PR1	s1pr5a	PROTEIN_CODING	-1.15559	3.55267e-17	203.227	248.203	248.049	89.6534	105.007	120	sphingosine 1-phosphate receptor 5a [Pimephales promelas]
	gene-LOC120468593	120468593	ADGRD1	helb	PROTEIN_CODING	-1.15592	0.000255207	85.0952	68.733	67.0652	30.5413	37.9191	30.5086	uncharacterized protein LOC120468593 [Pimephales promelas]
	gene-sqor	120495588	SQOR	sqor	PROTEIN_CODING	-1.15877	3.99285e-125	4125.62	4464.78	4446.52	1981.24	1911.51	1947.47	sulfide:quinone oxidoreductase, mitochondrial [Pimephales promelas]
	gene-acot20	120493728	ACOT1	acot20	PROTEIN_CODING	-1.16669	0.00621613	25.028	26.7295	34.9107	12.8076	10.6951	15.2543	acyl-coenzyme A thioesterase 5 isoform X1 [Pimephales promelas]
	gene-shroom2b	120480749	SHROOM2	SHROOM2	PROTEIN_CODING	-1.17674	0.00098917	60.0672	59.1868	46.8538	13.7928	29.1686	30.5086	protein Shroom2 isoform X1 [Pimephales promelas]
	gene-sfxn1	120460887	SFXN1	sfxn1	PROTEIN_CODING	-1.17743	1.05945e-36	809.906	705.468	678.002	286.694	316.965	366.103	sideroflexin-1 [Pimephales promelas]
	gene-LOC120479794	120479794	GCH1	gch1	PROTEIN_CODING	-1.17993	7.68489e-21	283.317	322.663	270.098	120.195	131.259	135.255	GTP cyclohydrolase 1-like [Pimephales promelas]
	gene-ethe1	120471200	ETHE1	ethe1	PROTEIN_CODING	-1.18167	2.91057e-113	5078.68	5288.62	5279.78	2269.91	2514.33	2112.21	persulfide dioxygenase ETHE1, mitochondrial isoform X1 [Pimephales promelas]
	gene-sox21a	120491321	SOX14	sox21a	PROTEIN_CODING	-1.18973	1.91898e-15	218.244	196.653	202.114	89.6534	103.062	77.2885	transcription factor Sox-21-A [Pimephales promelas]
	gene-LOC120462766	120462766	CARD14	card14	PROTEIN_CODING	-1.19525	1.43404e-07	81.0907	60.1414	56.9595	25.6153	29.1686	31.5256	caspase recruitment domain-containing protein 14-like [Pimephales promelas]
	gene-LOC120460425	120460425	OVCH1	CR759887.3	PROTEIN_CODING	-1.19628	0.0054511	34.0381	47.7313	38.5855	21.6744	13.612	17.2882	ovochymase-2 [Pimephales promelas]
	gene-tcirg1a	120491934	ATP6V0A2	tcirg1a	PROTEIN_CODING	-1.20562	0.0135887	31.0347	42.0035	32.1546	25.6153	6.806	13.2204	V-type proton ATPase 116 kDa subunit a3 isoform X1 [Pimephales promelas]
	gene-pir	120480259	PIR	pir	PROTEIN_CODING	-1.21755	1.0673e-18	253.283	258.703	264.586	136.943	93.3394	103.729	pirin [Pimephales promelas]
	gene-gng13b	120490365	GNG13	gng13b	PROTEIN_CODING	-1.22025	4.03657e-12	170.19	154.649	137.805	76.8458	52.5034	69.1528	guanine nucleotide-binding protein G(I)/G(S)/G(O) subunit gamma-13b [Pimephales promelas]
	gene-LOC120463746	120463746	RIT1	rit1	PROTEIN_CODING	-1.22058	0.0450337	27.0302	15.274	20.2114	4.92601	10.6951	11.1865	GTP-binding protein Rit1-like isoform X1 [Pimephales promelas]
	gene-LOC120481476	120481476	ZNF569	znf1102	PROTEIN_CODING	-1.22524	0.0264549	24.0269	14.3194	17.4553	8.86682	5.83371	9.15258	gastrula zinc finger protein XlCGF57.1-like [Pimephales promelas]
	gene-sfrp2	120494705	SFRP2	sfrp2	PROTEIN_CODING	-1.22838	0.0234135	20.0224	21.9564	13.7805	10.8372	8.75057	4.06781	secreted frizzled-related protein 2 [Pimephales promelas]
	gene-ociad2	120493895	OCIAD2	ociad2	PROTEIN_CODING	-1.23049	8.49435e-72	1171.31	1091.14	1236.57	504.424	498.782	488.138	OCIA domain-containing protein 2 [Pimephales promelas]
	gene-zgc:163022	120478515	FRRS1	wu:fj05g07	PROTEIN_CODING	-1.231	7.68139e-147	4402.93	4296.77	4529.2	1780.26	1867.76	1989.16	putative ferric-chelate reductase 1 [Pimephales promelas]
	gene-LOC120475406	120475406	ANKFN1	ANKFN1	PROTEIN_CODING	-1.24824	1.22153e-80	1732.94	1888.25	1796.06	784.221	809.914	685.427	ankyrin repeat and fibronectin type-III domain-containing protein 1-like isoform X1 [Pimephales promelas]
	gene-obscnb	120488032	OBSCN	obscnb	PROTEIN_CODING	-1.24948	0.00639619	22.0246	21.9564	12.8618	11.8224	3.88914	8.13563	LOW QUALITY PROTEIN: obscurin [Pimephales promelas]
	gene-slc23a3	120486966	SLC23A3	slc23a3	PROTEIN_CODING	-1.25677	0.00340925	36.0403	32.4573	40.4229	13.7928	15.5566	16.2713	solute carrier family 23 member 3 [Pimephales promelas]
	gene-actr3b	120475851	ACTR3B	actr3b	PROTEIN_CODING	-1.26041	5.4744e-07	78.0874	67.7784	63.3904	27.5857	30.1408	29.4916	actin-related protein 3B isoform X1 [Pimephales promelas]
	gene-si:ch211-79m20.1	120495376	PDGFB	pdgfba	PROTEIN_CODING	-1.26192	0.0439888	21.0235	16.2286	12.8618	7.88162	4.86143	8.13563	adenylate cyclase, terminal-differentiation specific isoform X1 [Pimephales promelas]
	gene-b3gnt9	120493507	B3GNT9	b3gnt9	PROTEIN_CODING	-1.26353	0.000214406	55.0616	58.2321	81.7644	19.704	28.1963	33.5595	UDP-GlcNAc:betaGal beta-1,3-N-acetylglucosaminyltransferase 9 [Pimephales promelas]
	gene-cracd	120493787	CRACD	CRACD	PROTEIN_CODING	-1.2656	0.0265538	14.0157	18.1379	20.2114	3.94081	7.77828	10.1695	LOW QUALITY PROTEIN: capping protein inhibiting regulator of actin dynamics [Pimephales promelas]
	gene-ptpn20	120479784	FRMPD2	frmpd2	PROTEIN_CODING	-1.26656	0.000411358	29.0325	40.0943	35.8294	12.8076	8.75057	22.373	tyrosine-protein phosphatase non-receptor type 13 [Pimephales promelas]
	gene-gna14a	120481321	GNA14	gna14a	PROTEIN_CODING	-1.26867	0.00233851	38.0426	27.6841	39.5042	11.8224	12.6397	19.3221	guanine nucleotide-binding protein subunit alpha-14 [Pimephales promelas]
	gene-ucp2	120482089	UCP2	ucp2	PROTEIN_CODING	-1.27525	6.10046e-83	1375.54	1387.07	1307.31	537.92	565.87	577.63	mitochondrial uncoupling protein 2 [Pimephales promelas]
	gene-LOC120482164	120482164	NDP	ndp	PROTEIN_CODING	-1.28337	9.39901e-07	80.0896	72.5515	64.3091	23.6449	45.6974	19.3221	norrin [Pimephales promelas]
	gene-mao	120482326	MAOA	mao	PROTEIN_CODING	-1.28989	3.57155e-85	1172.31	1134.09	1123.57	515.261	431.695	455.595	amine oxidase [flavin-containing] [Pimephales promelas]
	gene-itga11a	120491068	ITGA11	itga11a	PROTEIN_CODING	-1.29888	4.23359e-69	1997.23	2077.26	1862.21	758.606	860.472	793.224	integrin alpha-11a [Pimephales promelas]
	gene-krt99	120468929	KRT36	krt99	PROTEIN_CODING	-1.30814	0.00076225	54.0605	52.5044	45.9351	18.7188	17.5011	25.4238	keratin 99 [Pimephales promelas]
	gene-LOC120467154	120467154	C2orf80	znf711	PROTEIN_CODING	-1.32492	0.041901	22.0246	15.274	10.1057	8.86682	3.88914	6.10172	uncharacterized protein C2orf80-like [Pimephales promelas]
	gene-fabp7b	120494012	FABP7	fabp7b	PROTEIN_CODING	-1.33806	5.38494e-06	98.1098	113.6	90.9515	48.2749	42.7805	28.4747	fatty acid binding protein 7, brain, b [Pimephales promelas]
	gene-LOC120486977	120486977	DPP4	fap	PROTEIN_CODING	-1.34004	2.87e-102	2005.24	2077.26	2144.25	787.177	803.108	870.512	dipeptidyl peptidase 4 [Pimephales promelas]
	gene-ctdspl2a	120495587	CTDSPL2	ctdspl2a	PROTEIN_CODING	-1.34301	2.05181e-99	1253.4	1234.33	1277	544.817	488.087	450.51	CTD small phosphatase-like protein 2-A [Pimephales promelas]
	gene-zte38	120471403	HORMAD1	zte38	PROTEIN_CODING	-1.35526	0.000981677	35.0392	31.5026	34.9107	7.88162	16.5288	15.2543	zebrafish testis-expressed 38 [Pimephales promelas]
	gene-b3galt4	120481244	B3GALT9	b3galt4	PROTEIN_CODING	-1.36012	0.0442617	16.0179	14.3194	12.8618	4.92601	8.75057	3.05086	putative UDP-GlcNAc:betaGal beta-1,3-N-acetylglucosaminyltransferase LOC100288842 [Pimephales promelas]
	gene-LOC120479446	120479446	GSTO1	gsto2	PROTEIN_CODING	-1.36676	4.4459e-178	3729.17	3667.67	4022.99	1498.49	1438.98	1491.87	glutathione S-transferase omega-1-like [Pimephales promelas]
	gene-LOC120482978	120482978	CYGB	cygb1	PROTEIN_CODING	-1.36742	0.0279307	20.0224	25.7749	18.374	5.91121	5.83371	13.2204	cytoglobin-1-like [Pimephales promelas]
	gene-LOC120476331	120476331	HMGXB3	si:dkey-3n22.9	PROTEIN_CODING	-1.36788	0.00335081	26.0291	32.4573	35.8294	12.8076	15.5566	8.13563	uncharacterized protein LOC120476331 [Pimephales promelas]
	gene-LOC120484342	120484342	EDN2	edn2	PROTEIN_CODING	-1.37183	0.00254849	34.0381	60.1414	36.7481	13.7928	16.5288	20.3391	endothelin-2 [Pimephales promelas]
	gene-mgst1.1	120476913	MGST1	mgst1.1	PROTEIN_CODING	-1.37728	8.07928e-44	516.578	532.681	543.871	205.907	208.069	199.323	microsomal glutathione S-transferase 1.1 [Pimephales promelas]
	gene-LOC120489581	120489581	FTH1	fthl27	PROTEIN_CODING	-1.38304	1.6086e-165	49486.4	49858.2	52867.6	19188.8	19556.5	19615	ferritin, middle subunit [Pimephales promelas]
	gene-LOC120488056	120488056		cep78	PROTEIN_CODING	-1.38596	6.55111e-05	73.0818	68.733	66.1465	21.6744	19.4457	38.6442	uncharacterized protein LOC120488056 [Pimephales promelas]
	gene-LOC120488972	120488972	FTH1	fthl31	PROTEIN_CODING	-1.38837	2.8209e-115	13861.5	13745.6	14752.5	5401.86	5543.97	5235.28	ferritin, middle subunit-like [Pimephales promelas]
	gene-bokb	120483124	BOK	bokb	PROTEIN_CODING	-1.40696	2.94017e-05	75.084	48.6859	47.7725	25.6153	12.6397	26.4408	bcl-2-related ovarian killer protein homolog B [Pimephales promelas]
	gene-tmem169a	120480849	TMEM169	tmem169a	PROTEIN_CODING	-1.41643	2.07549e-34	321.36	365.621	343.594	132.017	144.87	108.814	transmembrane protein 169a [Pimephales promelas]
	gene-LOC120463633	120463633	KLHDC8B	klhdc8b	PROTEIN_CODING	-1.4356	0.00148648	35.0392	42.0035	24.8049	9.85202	17.5011	10.1695	kelch domain-containing protein 8B-like [Pimephales promelas]
	gene-efhc2	120482162	EFHC2	efhc2	PROTEIN_CODING	-1.45296	0.0177016	16.0179	21.0018	11.9431	6.89642	3.88914	7.11867	EF-hand domain-containing family member C2 isoform X1 [Pimephales promelas]
	gene-dtnbb	120476540	DTNB	dtnbb	PROTEIN_CODING	-1.45975	0.0211408	9.01008	16.2286	12.8618	4.92601	2.91686	6.10172	dystrobrevin, beta b isoform X1 [Pimephales promelas]
	gene-svilb	120482449	SVIL	svila	PROTEIN_CODING	-1.4667	3.21874e-13	117.131	129.829	106.569	40.3933	44.7251	42.712	supervillin [Pimephales promelas]
	gene-LOC120491929	120491929	ACACB	si:ch211-129c21.1	PROTEIN_CODING	-1.47663	0.000106595	68.0762	63.9599	50.5286	20.6892	17.5011	27.4577	uncharacterized protein LOC120491929 [Pimephales promelas]
	gene-kcnc1b	120475342	KCNC1	kcnc1b	PROTEIN_CODING	-1.49182	4.20764e-07	58.065	81.1431	64.3091	23.6449	21.3903	27.4577	potassium voltage-gated channel subfamily C member 1b isoform X1 [Pimephales promelas]
	gene-cusr	120495249	SOD1	si:dkey-16m19.1	PROTEIN_CODING	-1.49568	2.2624e-18	198.222	197.607	180.066	63.0529	73.8937	67.1189	uncharacterized protein cusr [Pimephales promelas]
	gene-dnajb5	120489010	DNAJB5	dnajb5	PROTEIN_CODING	-1.50459	0.00998653	18.0202	13.3648	19.2927	5.91121	3.88914	8.13563	dnaJ homolog subfamily B member 5 [Pimephales promelas]
	gene-LOC120471209	120471209	CDKL5	cdkl5	PROTEIN_CODING	-1.5353	0.00476318	18.0202	21.9564	17.4553	8.86682	5.83371	5.08477	cyclin-dependent kinase-like 5 isoform X1 [Pimephales promelas]
	gene-slc35f3a	120474606	SLC35F3	slc35f3a	PROTEIN_CODING	-1.60193	1.53477e-06	37.0414	49.6405	39.5042	14.778	16.5288	10.1695	putative thiamine transporter SLC35F3a isoform X1 [Pimephales promelas]
	gene-LOC120459760	120459760	PARN	parn	PROTEIN_CODING	-1.60442	0.0456845	15.0168	17.1833	10.1057	2.95561	4.86143	6.10172	uncharacterized protein LOC120459760 [Pimephales promelas]
	gene-LOC120475449	120475449	CSF1R		PROTEIN_CODING	-1.62864	6.02925e-42	370.414	395.215	368.399	120.195	122.508	124.068	uncharacterized protein LOC120475449 [Pimephales promelas]
	gene-LOC120474108	120474108	GABRR2	gabrr2b	PROTEIN_CODING	-1.63149	0.036897	13.0146	10.5009	19.2927	6.89642	4.86143	2.03391	gamma-aminobutyric acid receptor subunit rho-2-like [Pimephales promelas]
	gene-pnck	120474906	PNCK	pnck	PROTEIN_CODING	-1.64129	0.00944399	11.0123	15.274	13.7805	4.92601	5.83371	2.03391	calcium/calmodulin-dependent protein kinase type 1B isoform X1 [Pimephales promelas]
	gene-si:ch211-237l4.6	120481961	STRC	si:ch211-237l4.6	PROTEIN_CODING	-1.65153	3.09431e-05	35.0392	26.7295	25.7236	7.88162	7.77828	12.2034	LOW QUALITY PROTEIN: uncharacterized protein si:ch211-237l4.6 [Pimephales promelas]
	gene-LOC120484738	120484738	RBFOX1	rbfox1l	PROTEIN_CODING	-1.71702	1.92161e-07	40.0448	41.0489	39.5042	12.8076	10.6951	13.2204	RNA binding protein fox-1 homolog 1-like isoform X1 [Pimephales promelas]
	gene-epb41l4b	120484696	EPB41L4B	epb41l4b	PROTEIN_CODING	-1.72677	0.00122722	22.0246	15.274	24.8049	3.94081	12.6397	2.03391	band 4.1-like protein 4B isoform X1 [Pimephales promelas]
	gene-slc27a2b	120459012	SLC27A2	zgc:101540	PROTEIN_CODING	-1.74673	0.0139358	19.0213	9.54625	14.6992	7.88162	2.91686	2.03391	very long-chain acyl-CoA synthetase [Pimephales promelas]
	gene-LOC120462389	120462389	FCF1	fcf1	PROTEIN_CODING	-1.82083	0.00379408	16.0179	19.0925	17.4553	2.95561	4.86143	7.11867	rRNA-processing protein FCF1 homolog [Pimephales promelas]
	gene-LOC120464117	120464117	CAPN1	si:ch211-202f3.3	PROTEIN_CODING	-1.84135	0.031871	9.01008	15.274	14.6992	4.92601	2.91686	3.05086	calpain-1 catalytic subunit-like [Pimephales promelas]
	gene-sgsm1b	120482284	SGSM1	sgsm1b	PROTEIN_CODING	-1.8516	0.000269295	28.0314	22.911	31.2359	5.91121	9.72285	7.11867	small G protein signaling modulator 1 [Pimephales promelas]
	gene-stx2b	120485618	STX2	stx2b	PROTEIN_CODING	-1.95572	0.00715263	15.0168	12.4101	11.0244	0.985202	6.806	2.03391	syntaxin-2 isoform X1 [Pimephales promelas]
	gene-LOC120489571	120489571	ADGRD1	nr1d4b	PROTEIN_CODING	-1.9741	2.45371e-20	216.242	200.471	195.683	55.1713	39.8637	61.0172	uncharacterized protein LOC120489571 [Pimephales promelas]
	gene-cdh7a	120482902	CDH7	cdh7a	PROTEIN_CODING	-2.05608	2.19763e-57	278.311	294.025	284.797	77.831	62.2263	66.102	cadherin-7a [Pimephales promelas]
	gene-si:ch211-51h9.7	120489657	CRBN	si:ch211-51h9.7	PROTEIN_CODING	-2.09316	0.0139068	8.00896	12.4101	17.4553	2.95561	3.88914	2.03391	protein cereblon [Pimephales promelas]
	gene-si:ch73-335m24.2	120474385	EVA1C	si:ch73-335m24.2	PROTEIN_CODING	-2.1177	0.00552365	12.0134	11.4555	11.0244	3.94081	0	4.06781	protein eva-1 homolog C isoform X1 [Pimephales promelas]
	gene-LOC120480598	120480598	USP31	FQ377903.1	PROTEIN_CODING	-2.19822	3.35399e-11	60.0672	67.7784	58.7969	13.7928	10.6951	16.2713	uncharacterized protein LOC120480598 [Pimephales promelas]
	gene-LOC120473594	120473594	DPYSL3	dpysl3	PROTEIN_CODING	-2.47912	5.07153e-05	28.0314	22.911	26.6423	1.9704	3.88914	8.13563	dihydropyrimidinase-related protein 3-like [Pimephales promelas]
	gene-LOC120484766	120484766	RBFOX1	rbfox1l	PROTEIN_CODING	-2.56588	1.89077e-05	29.0325	14.3194	15.6179	3.94081	4.86143	1.01695	RNA binding protein fox-1 homolog 1-like [Pimephales promelas]
	gene-LOC120489027	120489027	HSD17B2	zgc:163083	PROTEIN_CODING	-2.88879	0.00767214	8.00896	8.59163	5.51221	0.985202	0	2.03391	C-factor-like [Pimephales promelas]
	gene-si:dkey-1h4.4	120488954	LRRC40	si:dkey-1h4.4	PROTEIN_CODING	-3.03954	0.00261282	12.0134	12.4101	8.26831	0.985202	0.972285	2.03391	plant intracellular Ras-group-related LRR protein 3 [Pimephales promelas]
	gene-ptchd4	120493383	PTCHD4	ptchd4	PROTEIN_CODING	-3.54257	0.0283765	4.00448	2.86388	5.51221	0.985202	0	0	patched domain-containing protein 1 [Pimephales promelas]
	gene-b4galnt3b	120464776	B4GALNT3	b4galnt3b	PROTEIN_CODING	-4.12884	0.00758549	2.00224	5.72775	1.8374	0	0	0	beta-1,4-N-acetylgalactosaminyltransferase 3 [Pimephales promelas]

## Sheet: Table S2 - DEGs CvsIFN KO
	Supplementary table S2: Table showing differentially expressed transcripts in viperin-/- EPC-EC-Vip-C7 cells following type I IFN stimulation compared to control condition, with the cut-off criteria at adjusted p.value < 0.05 and log2FC > 1 (upregulated) or log2FC < -1 (downregulated).
								Counts
	Geneid	GeneID_Fathead	Gene_Name_Human	Gene_Name_Zebra	Type	log2FC "EPC VIP CvsIFN"	adj pValue "EPC VIP CvsIFN"	EPC_EC_Vip_C7_C1	EPC_EC_Vip_C7_C2	EPC_EC_Vip_C7_C3	EPC_EC_Vip_C7_IFN1	EPC_EC_Vip_C7_IFN2	EPC_EC_Vip_C7_IFN3	Protein name_Fathead
	gene-LOC120489250	120489250	SRPRB	CABZ01021532.1	PROTEIN_CODING	14.7786	1.9076e-34	1.02979	0	0	9909.43	10409.6	9650.3	uncharacterized protein LOC120489250 [Pimephales promelas]
	gene-LOC120468799	120468799	PLAUR	ly6m3	PROTEIN_CODING	11.9336	1.35813e-22	0	0	0	729.804	680.041	728.837	urokinase plasminogen activator surface receptor-like [Pimephales promelas]
	gene-LOC120462081	120462081	ZCCHC24	zcchc24	PROTEIN_CODING	11.8529	1.57548e-145	7.20851	1.56064	1.21436	11929.6	12382.1	11776.2	zinc finger CCHC domain-containing protein 24-like [Pimephales promelas]
	gene-LOC120460635	120460635	PLAUR	ly6m6	PROTEIN_CODING	11.5589	0	12.3574	7.0229	9.71485	26407.5	30757.6	28224.8	urokinase plasminogen activator surface receptor-like [Pimephales promelas]
	gene-mov10b.1	120484020	MOV10	mov10b.1	PROTEIN_CODING	11.4298	1.60951e-54	1.02979	0	3.64307	3625.58	3570.51	3570.94	LOW QUALITY PROTEIN: putative helicase mov-10-B.1 [Pimephales promelas]
	gene-LOC120463511	120463511	TRIM27	btr06	PROTEIN_CODING	11.2026	6.28032e-130	4.11915	2.34097	3.64307	7638.48	7579.49	7768.53	E3 ubiquitin-protein ligase TRIM21-like [Pimephales promelas]
	gene-il4i1	120478840	IL4I1	si:dkey-40g16.6	PROTEIN_CODING	11.1419	5.58067e-39	0	0.780322	2.42871	2134.37	2327.6	2155.76	L-amino-acid oxidase isoform X1 [Pimephales promelas]
	gene-rsad2	120476724	RSAD2	rsad2	PROTEIN_CODING	10.7558	5.81797e-108	4.11915	1.56064	3.64307	5021.99	5249.48	4916.48	radical S-adenosyl methionine domain-containing protein 2 [Pimephales promelas]
	gene-LOC120489957	120489957	SAMD9L	zmp:0000000735	PROTEIN_CODING	10.5407	1.2994e-17	1.02979	0	0	602.394	439.671	543.463	sterile alpha motif domain-containing protein 9-like [Pimephales promelas]
	gene-aste1a	120462146	ASTE1	aste1a	PROTEIN_CODING	10.4865	3.58128e-57	0	3.90161	0	2305.61	2351.76	2334.81	protein asteroid homolog 1 [Pimephales promelas]
	gene-stat1b	120477802	STAT1	stat1b	PROTEIN_CODING	10.2944	0	16.4766	15.6064	26.7158	23786.9	23950	23349	signal transducer and activator of transcription 1b isoform X1 [Pimephales promelas]
	gene-ifit8	120479666	IFIT5	ifit8	PROTEIN_CODING	10.2409	1.90457e-54	3.08936	0	2.42871	1963.13	1939.87	2000.23	interferon-induced protein with tetratricopeptide repeats 8 [Pimephales promelas]
	gene-wu:fc75a09	120489243	UTY	wu:fc75a09	PROTEIN_CODING	10.1945	1.76432e-16	0	0	0	224.241	235.538	183.566	uncharacterized protein wu:fc75a09 [Pimephales promelas]
	gene-LOC120483547	120483547	FAM184A	si:dkey-266f7.5	PROTEIN_CODING	10.1122	2.48483e-16	1.02979	0	0	396.5	363.574	417.77	uncharacterized protein LOC120483547 [Pimephales promelas]
	gene-ifit10	120488704	IFIT5	ifit10	PROTEIN_CODING	9.38047	2.08225e-214	5.14894	7.0229	12.1436	5162.65	5288.13	5158.82	interferon-induced protein with tetratricopeptide repeats 10 [Pimephales promelas]
	gene-LOC120491232	120491232	HERC5	si:ch73-190m4.1	PROTEIN_CODING	9.36788	6.90354e-126	2.05957	5.46225	6.07178	3129.19	2863.9	3022.95	probable E3 ubiquitin-protein ligase HERC4 isoform X1 [Pimephales promelas]
	gene-herc5.1	120489864	HERC4	si:ch73-190m4.1	PROTEIN_CODING	9.33748	0	6.17872	12.4852	19.4297	7870.88	8225.71	7891.51	probable E3 ubiquitin-protein ligase HERC4 isoform X1 [Pimephales promelas]
	gene-LOC120461718	120461718	CXCL10	cxcl11.5	PROTEIN_CODING	9.31844	1.04715e-13	0	0	0	118.236	118.373	113.033	C-X-C motif chemokine 11-6-like [Pimephales promelas]
	gene-LOC120469542	120469542	UBB	isg15	PROTEIN_CODING	9.22747	8.15622e-289	7.20851	11.7048	14.5723	6274.68	7183.31	6430.22	polyubiquitin-like [Pimephales promelas]
	gene-mov10b.2	120483993	MOV10	mov10b.2	PROTEIN_CODING	8.87004	4.65251e-81	5.14894	2.34097	2.42871	1475.92	1519.52	1567.09	putative helicase mov-10-B.2 isoform X1 [Pimephales promelas]
	gene-lgals17	120479003	VTCN1	lgals17	PROTEIN_CODING	8.84352	1.12951e-80	11.3277	7.0229	36.4307	7898.4	8149.62	8236.94	galectin 17 [Pimephales promelas]
	gene-ccl19a.1	120469405	CCL19	ccl19a.1	PROTEIN_CODING	8.74757	6.47638e-12	0	0	0	76.446	86.9679	72.3411	C-C motif chemokine 19a.1 [Pimephales promelas]
	gene-LOC120468849	120468849	MX1	mxa	PROTEIN_CODING	8.73752	2.65942e-238	12.3574	10.9245	6.07178	4059.79	4435.36	4405.57	interferon-induced GTP-binding protein MxA [Pimephales promelas]
	gene-LOC120473243	120473243	PLD4	pld3	PROTEIN_CODING	8.72115	5.20917e-47	5.14894	0.780322	0	864.349	794.79	810.22	5p-3p exonuclease PLD4 isoform X1 [Pimephales promelas]
	gene-LOC120460429	120460429	MCF2	parp4	PROTEIN_CODING	8.60357	2.18566e-11	0	0	0	64.2146	68.8496	79.5752	uncharacterized protein LOC120460429 [Pimephales promelas]
	gene-LOC120486291	120486291	SAMHD1	si:ch73-236c18.8	PROTEIN_CODING	8.45757	1.51242e-87	2.05957	4.68193	4.85743	1372.97	1335.92	1402.51	deoxynucleoside triphosphate triphosphohydrolase SAMHD1-like [Pimephales promelas]
	gene-LOC120479664	120479664	NEFM	si:dkey-27m7.4	PROTEIN_CODING	8.43137	2.92212e-29	1.02979	1.56064	1.21436	453.579	451.75	441.281	neurofilament heavy polypeptide isoform X1 [Pimephales promelas]
	gene-LOC120461713	120461713	CXCL10	cxcl11.7	PROTEIN_CODING	8.3793	1.12235e-10	0	0	0	80.5231	51.9392	49.7345	C-X-C motif chemokine 11-6-like [Pimephales promelas]
	gene-LOC120461715	120461715	CXCL10	cxcl11.5	PROTEIN_CODING	8.33916	7.5668e-11	0	0	0	68.2917	50.7313	57.8729	C-X-C motif chemokine 11-6-like [Pimephales promelas]
	gene-LOC120468833	120468833	PLAUR	ly6m3	PROTEIN_CODING	8.27769	7.34781e-11	0	0	1.21436	88.6773	146.154	97.6605	phospholipase A2 inhibitor 25 kDa subunit-like [Pimephales promelas]
	gene-LOC120459416	120459416	GIMAP7	zgc:152658	PROTEIN_CODING	8.24099	1.01092e-10	0	0	0	56.0604	48.3155	60.5857	GTPase IMAP family member 7-like [Pimephales promelas]
	gene-LOC120484430	120484430	TRIM35	trim35-40	PROTEIN_CODING	8.18215	7.09427e-68	2.05957	5.46225	1.21436	944.872	1009.79	878.04	zinc-binding protein A33-like [Pimephales promelas]
	gene-LOC120459143	120459143	TMEM70	CABZ01021532.1	PROTEIN_CODING	7.93032	8.42478e-10	0	0	0	60.1375	30.1972	42.5004	uncharacterized protein LOC120459143 [Pimephales promelas]
	gene-LOC120483545	120483545	QRICH2	si:dkey-266f7.5	PROTEIN_CODING	7.87285	1.09603e-09	0	0	0	44.8483	39.8603	43.4047	uncharacterized protein LOC120483545 isoform X1 [Pimephales promelas]
	gene-ponzr1	120470198	CNFN	ponzr1	PROTEIN_CODING	7.56345	8.96123e-18	0	1.56064	1.21436	182.451	192.054	179.044	plac8 onzin related protein 1 [Pimephales promelas]
	gene-LOC120485770	120485770	IFI44L	si:ch211-197g15.6	PROTEIN_CODING	7.52226	8.88184e-29	2.05957	0.780322	2.42871	301.707	309.219	287.556	interferon-induced protein 44-like isoform X1 [Pimephales promelas]
	gene-herc5.4	120491056	0	si:ch211-281g13.5	PROTEIN_CODING	7.51193	5.40389e-240	17.5064	10.9245	14.5723	2496.22	2553.47	2608.8	E3 ISG15--protein ligase HERC5.4 isoform X1 [Pimephales promelas]
	gene-batf2	120470576	BATF	si:dkey-23i12.7	PROTEIN_CODING	7.49952	1.14689e-08	0	0	0	32.6169	39.8603	27.1279	basic leucine zipper transcriptional factor ATF-like [Pimephales promelas]
	gene-LOC120492618	120492618	GIMAP4	zgc:152658	PROTEIN_CODING	7.47466	7.15855e-96	2.05957	7.80322	6.07178	945.891	1001.34	1000.12	GTPase IMAP family member 9-like [Pimephales promelas]
	gene-LOC120477609	120477609	STAT1	stat1b	PROTEIN_CODING	7.32974	1.00241e-21	2.05957	1.56064	0	170.22	256.072	202.555	signal transducer and activator of transcription 1-like isoform X1 [Pimephales promelas]
	gene-LOC120479827	120479827	EXOC3L2	si:dkey-196h17.9	PROTEIN_CODING	7.30259	3.45458e-11	0	0.780322	1.21436	100.909	89.3837	116.65	uncharacterized protein LOC120479827 [Pimephales promelas]
	gene-LOC120484101	120484101	NPNT	npnta	PROTEIN_CODING	7.29048	2.59141e-42	3.08936	2.34097	2.42871	420.962	396.187	404.206	nephronectin [Pimephales promelas]
	gene-exoc3l4	120479592	EXOC3L4	exoc3l4	PROTEIN_CODING	7.22374	8.94672e-08	0	0	0	28.5398	24.1577	28.9364	exocyst complex component 3-like protein 4 isoform X2 [Pimephales promelas]
	gene-LOC120484105	120484105	CXXC4	cxxc4	PROTEIN_CODING	7.0473	1.98211e-24	1.02979	1.56064	2.42871	223.222	184.807	236.013	CXXC-type zinc finger protein 4 [Pimephales promelas]
	gene-LOC120491861	120491861	RTP3	si:dkey-249d8.1	PROTEIN_CODING	6.98659	0	21.6255	25.7506	24.2871	2859.08	3229.89	3063.65	receptor-transporting protein 2-like [Pimephales promelas]
	gene-ftr92	120494547	TRIM16	ftr92	PROTEIN_CODING	6.93631	2.30968e-66	3.08936	6.24258	3.64307	536.141	568.915	565.165	E3 ubiquitin-protein ligase TRIM16 [Pimephales promelas]
	gene-si:dkey-196h17.9	120479350	TNFAIP2	si:dkey-196h17.9	PROTEIN_CODING	6.88919	8.65847e-10	1.02979	0.780322	0	88.6773	72.4732	69.6283	uncharacterized protein si:dkey-196h17.9 [Pimephales promelas]
	gene-LOC120464691	120464691	IGKV2-30	CR385050.1	PROTEIN_CODING	6.86503	3.01693e-07	0	0	0	22.4241	26.5735	15.3725	uncharacterized protein LOC120464691 [Pimephales promelas]
	gene-LOC120468808	120468808	PINLYP	ly6m4	PROTEIN_CODING	6.85444	3.745e-07	0	0	0	24.4627	16.9104	21.7023	urokinase plasminogen activator surface receptor-like [Pimephales promelas]
	gene-LOC120487942	120487942	GMPPA	si:ch211-197h24.9	PROTEIN_CODING	6.80994	5.42446e-07	0	0	0	25.482	21.742	14.4682	uncharacterized protein LOC120487942 [Pimephales promelas]
	gene-tlr9	120481298	TLR9	tlr9	PROTEIN_CODING	6.78961	1.03455e-136	12.3574	7.80322	10.9292	1133.44	1107.63	1107.72	toll-like receptor 9 [Pimephales promelas]
	gene-LOC120487190	120487190	RANBP2	ftr52p	PROTEIN_CODING	6.77199	2.8024e-219	13.3872	14.0458	23.0728	1754.18	1816.66	1766.93	uncharacterized protein LOC120487190 isoform X1 [Pimephales promelas]
	gene-cmpk2	120476709	CMPK2	cmpk2	PROTEIN_CODING	6.68505	0	31.9234	29.6522	34.002	3290.23	3235.93	3212.85	UMP-CMP kinase 2, mitochondrial [Pimephales promelas]
	gene-LOC120462127	120462127	FCGBP	si:dkey-88n24.7	PROTEIN_CODING	6.56999	1.70082e-06	0	0	0	19.3663	19.3262	13.564	uncharacterized protein LOC120462127 [Pimephales promelas]
	gene-LOC120486300	120486300	SAMHD1	si:ch73-236c18.8	PROTEIN_CODING	6.53084	6.74041e-25	2.05957	1.56064	2.42871	188.567	188.43	165.48	deoxynucleoside triphosphate triphosphohydrolase SAMHD1-like [Pimephales promelas]
	gene-LOC120492760	120492760	SACS	CU984600.2	PROTEIN_CODING	6.52381	0	140.051	130.314	145.723	12796	11960.5	13384	sacsin-like [Pimephales promelas]
	gene-gjb9b	120485011	GJB4	cx30.9	PROTEIN_CODING	6.49748	3.6315e-124	8.2383	9.36386	13.3579	929.583	886.589	916.923	gap junction protein beta 9b [Pimephales promelas]
	gene-parm1	120482252	PARM1	parm1	PROTEIN_CODING	6.37137	6.23775e-16	0	0.780322	3.64307	121.294	94.2152	108.512	cell wall protein DAN4 [Pimephales promelas]
	gene-grap2b	120467952	GRAP	grap2b	PROTEIN_CODING	6.35895	3.2643e-06	0	0	0	16.3085	12.0789	16.2767	GRB2-related adapter protein 2b [Pimephales promelas]
	gene-LOC120468850	120468850	MX1	mxa	PROTEIN_CODING	6.3195	0	37.0723	23.4097	44.9312	2601.2	2691.17	2749.87	interferon-induced GTP-binding protein MxA-like [Pimephales promelas]
	gene-LOC120465050	120465050	TRIM16	FQ377660.1	PROTEIN_CODING	6.2282	7.59935e-165	19.566	10.9245	15.7866	1122.23	1129.37	1118.57	tripartite motif-containing protein 16 [Pimephales promelas]
	gene-wu:fj29h11	120464269	SACS	wu:fj29h11	PROTEIN_CODING	6.22658	0	706.434	568.074	605.964	45000.2	46707.8	48684.7	protein NO VEIN isoform X1 [Pimephales promelas]
	gene-LOC120463048	120463048	IFI27	si:dkey-188i13.9	PROTEIN_CODING	6.20404	0	111.217	123.291	122.65	8029.88	9432.39	8911.52	interferon alpha-inducible protein 27-like protein 2A [Pimephales promelas]
	gene-LOC120461516	120461516	NEDD4	si:dkeyp-30e7.2	PROTEIN_CODING	6.13839	6.5174e-06	0	0	1.21436	31.5977	21.742	21.7023	uncharacterized protein LOC120461516 [Pimephales promelas]
	gene-arhgef37	120461171	ARHGEF37	arhgef37	PROTEIN_CODING	6.1245	6.81761e-06	1.02979	0	0	20.3856	22.9499	30.745	rho guanine nucleotide exchange factor 37 [Pimephales promelas]
	gene-anxa5a	120460644	ANXA5	anxa5a	PROTEIN_CODING	6.06044	1.49076e-07	0	1.56064	0	64.2146	30.1972	34.362	annexin A5a [Pimephales promelas]
	gene-usp18	120476636	USP18	usp18	PROTEIN_CODING	6.0457	0	51.4894	67.1077	54.646	3874.28	3957.04	3815.99	ubl carboxyl-terminal hydrolase 18 isoform X1 [Pimephales promelas]
	gene-LOC120461712	120461712	CXCL10	cxcl11.7	PROTEIN_CODING	6.01001	0.000129021	0	0	0	9.17351	9.6631	16.2767	C-X-C motif chemokine 11-6-like [Pimephales promelas]
	gene-irf10	120486308	IRF4	irf10	PROTEIN_CODING	6.00863	8.06978e-134	10.2979	14.0458	15.7866	784.845	931.281	860.859	interferon regulatory factor 10 [Pimephales promelas]
	gene-dhx58	120489954	DHX58	dhx58	PROTEIN_CODING	5.98138	0	197.719	231.756	177.296	13036.6	12897.8	13031.3	probable ATP-dependent RNA helicase DHX58 isoform X1 [Pimephales promelas]
	gene-LOC120480313	120480313	IFI44	zgc:153654	PROTEIN_CODING	5.91745	4.87276e-07	0	1.56064	0	30.5784	59.1865	28.0322	interferon-induced protein 44-like [Pimephales promelas]
	gene-LOC120483574	120483574	TRIM16	ftr90	PROTEIN_CODING	5.82667	5.78219e-142	22.6553	10.1442	14.5723	913.274	927.657	772.241	E3 ubiquitin/ISG15 ligase TRIM25-like [Pimephales promelas]
	gene-LOC120492669	120492669	SACS	CU984600.2	PROTEIN_CODING	5.6352	2.35533e-182	47.3702	50.7209	46.1455	2427.92	2123.47	2644.07	sacsin-like [Pimephales promelas]
	gene-ddx58	120484091	DDX58	dhx58	PROTEIN_CODING	5.62954	0	850.604	775.64	768.688	39641.8	39307.1	39563.3	probable ATP-dependent RNA helicase DDX58 [Pimephales promelas]
	gene-LOC120489219	120489219	MDC1	CABZ01021532.1	PROTEIN_CODING	5.55733	1.33718e-11	0	3.12129	0	45.8676	73.6811	62.3942	uncharacterized protein LOC120489219 [Pimephales promelas]
	gene-LOC120486628	120486628	CEACAM6	zgc:171887	PROTEIN_CODING	5.53279	5.4856e-05	1.02979	0	0	17.3278	15.7025	16.2767	SLAM family member 9-like [Pimephales promelas]
	gene-epsti1	120487133	EPSTI1	epsti1	PROTEIN_CODING	5.5256	2.03674e-178	16.4766	23.4097	23.0728	1001.95	926.45	987.456	epithelial-stromal interaction protein 1 [Pimephales promelas]
	gene-LOC120489795	120489795	SACS	CU984600.2	PROTEIN_CODING	5.50938	1.8353e-176	62.817	53.0619	71.647	2797.92	2693.59	2963.27	LOW QUALITY PROTEIN: sacsin-like [Pimephales promelas]
	gene-LOC120492192	120492192	IFI27	si:dkey-188i13.9	PROTEIN_CODING	5.45122	0	329.532	267.65	333.948	12252.8	14509.1	13744.8	interferon alpha-inducible protein 27-like protein 2A [Pimephales promelas]
	gene-ddx43	120479509	DDX43	ddx43	PROTEIN_CODING	5.4297	8.15978e-05	0	0	1.21436	16.3085	19.3262	10.8512	probable ATP-dependent RNA helicase DDX43 isoform X1 [Pimephales promelas]
	gene-LOC120464936	120464936	HELZ2	si:dkey-97a13.6	PROTEIN_CODING	5.35909	2.72679e-196	29.8638	34.3342	27.9302	1219.06	1224.8	1385.33	LOW QUALITY PROTEIN: helicase with zinc finger domain 2-like [Pimephales promelas]
	gene-casp21	120491456	CASP7	casp21	PROTEIN_CODING	5.29994	3.53145e-10	2.05957	1.56064	0	38.7326	64.018	50.6388	caspase 21, apoptosis-related cysteine peptidase [Pimephales promelas]
	gene-LOC120480652	120480652	IFI44L	zgc:153654	PROTEIN_CODING	5.20224	2.24181e-34	4.11915	1.56064	9.71485	150.853	169.104	186.278	interferon-induced protein 44-like [Pimephales promelas]
	gene-LOC120468834	120468834	LYPD2	ly6m3	PROTEIN_CODING	5.14867	0.000818703	0	0	0	8.15424	4.83155	6.32985	ly6/PLAUR domain-containing protein 2-like [Pimephales promelas]
	gene-zgc:101744	120465169	REEP5	zgc:101744	PROTEIN_CODING	5.14224	7.56316e-18	2.05957	1.56064	3.64307	87.658	89.3837	66.0113	receptor expression-enhancing protein 6 [Pimephales promelas]
	gene-ppa1a	120462276	PPA1	ppa1a	PROTEIN_CODING	5.06609	0.000635174	1.02979	0	0	13.2506	9.6631	12.6597	inorganic pyrophosphatase 2, mitochondrial [Pimephales promelas]
	gene-LOC120468813	120468813	PLAUR	ly6m7	PROTEIN_CODING	5.01689	0.00110435	0	0	0	6.11568	7.24732	4.52132	urokinase plasminogen activator surface receptor-like [Pimephales promelas]
	gene-LOC120482228	120482228	TRIM47	ftr22	PROTEIN_CODING	4.90426	7.18606e-219	28.834	34.3342	42.5025	1024.38	1050.86	1052.56	E3 ubiquitin-protein ligase TRIM47-like [Pimephales promelas]
	gene-LOC120478708	120478708	OIT3	umod	PROTEIN_CODING	4.90304	1.08477e-06	0	1.56064	1.21436	32.6169	30.1972	24.4151	oncoprotein-induced transcript 3 protein-like [Pimephales promelas]
	gene-LOC120468803	120468803	PLAUR	ly6m6	PROTEIN_CODING	4.89144	5.02761e-09	2.05957	0.780322	1.21436	55.0411	30.1972	30.745	urokinase plasminogen activator surface receptor-like [Pimephales promelas]
	gene-helz2a	120464527	HELZ2	helz2	PROTEIN_CODING	4.88539	0	427.362	378.456	370.379	11846.1	10755	12161.4	helicase with zinc finger domain 2 [Pimephales promelas]
	gene-carmil3	120465091	CARMIL3	carmil3	PROTEIN_CODING	4.86339	1.19088e-116	21.6255	23.4097	14.5723	607.491	617.23	558.835	capping protein, Arp2/3 and myosin-I linker protein 3 isoform X1 [Pimephales promelas]
	gene-rnaset2l	120479018	RNASET2	rnaset2l	PROTEIN_CODING	4.8563	8.19938e-11	1.02979	1.56064	2.42871	37.7133	54.3549	49.7345	ribonuclease T2-like [Pimephales promelas]
	gene-LOC120464937	120464937	HELZ2	si:dkey-97a13.6	PROTEIN_CODING	4.81846	1.0852e-21	5.14894	3.12129	2.42871	87.658	118.373	97.6605	helicase with zinc finger domain 2-like [Pimephales promelas]
	gene-gig2e	120494478	PARP4	gig2e	PROTEIN_CODING	4.81428	0	113.277	134.215	115.364	3398.28	3392.96	3525.72	grass carp reovirus (GCRV)-induced gene 2e [Pimephales promelas]
	gene-rnf213b	120474694	RNF213	rnf213b	PROTEIN_CODING	4.76825	3.03109e-114	328.502	228.634	230.728	7046.28	6550.37	7863.48	E3 ubiquitin-protein ligase rnf213-beta isoform X1 [Pimephales promelas]
	gene-si:ch211-244b2.3	120477113	ZC3HAV1	si:ch211-244b2.3	PROTEIN_CODING	4.75258	1.27867e-104	9.26809	20.2884	25.5015	441.348	527.847	504.579	protein mono-ADP-ribosyltransferase PARP12 [Pimephales promelas]
	gene-LOC120484647	120484647	NFKBID	nfkbiz	PROTEIN_CODING	4.72816	2.54789e-09	0	1.56064	3.64307	66.2532	30.1972	33.4578	NF-kappa-B inhibitor delta [Pimephales promelas]
	gene-si:ch211-212k18.7	120470079	LAMP3	CR855334.2	PROTEIN_CODING	4.68272	0	672.451	644.546	630.251	16956.7	16829.5	16256	macrosialin [Pimephales promelas]
	gene-actc2	120494120	ACTC1	zgc:86709	PROTEIN_CODING	4.6756	4.73421e-08	1.02979	0.780322	2.42871	41.7905	32.613	26.2237	PTZ00281 family protein [Pimephales promelas]
	gene-LOC120492735	120492735	STEAP3	steap3	PROTEIN_CODING	4.64791	3.17684e-22	7.20851	3.12129	1.21436	97.8508	108.71	87.7136	metalloreductase STEAP3-like [Pimephales promelas]
	gene-LOC120459701	120459701	OIT3	si:ch211-226h7.3	PROTEIN_CODING	4.64342	1.48401e-27	7.20851	4.68193	2.42871	132.506	109.918	122.076	uncharacterized protein LOC120459701 isoform X1 [Pimephales promelas]
	gene-LOC120464831	120464831	MFHAS1	ascl1b	PROTEIN_CODING	4.6373	1.06072e-206	32.9532	41.3571	41.2881	983.605	949.399	953.094	malignant fibrous histiocytoma-amplified sequence 1-like [Pimephales promelas]
	gene-il17rc	120480646	IL17RC	il17rc	PROTEIN_CODING	4.57384	7.76737e-06	1.02979	1.56064	0	25.482	21.742	21.7023	uncharacterized protein il17rc [Pimephales promelas]
	gene-si:dkey-45k15.1	120479319	EXOC3	si:dkey-45k15.1	PROTEIN_CODING	4.57244	0.000413803	2.05957	0	0	13.2506	19.3262	14.4682	exocyst complex component 3 [Pimephales promelas]
	gene-LOC120480170	120480170	SAMD9	si:ch73-252p3.1	PROTEIN_CODING	4.52107	0.00456429	1.02979	0	0	5.0964	8.45521	10.8512	sterile alpha motif domain-containing protein 9-like [Pimephales promelas]
	gene-LOC120463598	120463598	TOR1A	tor1l2	PROTEIN_CODING	4.48481	6.16272e-164	30.8936	36.6751	35.2163	756.305	747.682	806.603	torsin-1A-like [Pimephales promelas]
	gene-LOC120484540	120484540	IRGC	CR391937.1	PROTEIN_CODING	4.41617	2.76889e-05	2.05957	0.780322	0	24.4627	16.9104	20.7981	interferon-inducible GTPase 5-like isoform X1 [Pimephales promelas]
	gene-irf7	120473335	IRF7	irf7	PROTEIN_CODING	4.39089	0	1411.84	1447.5	1349.15	29731.4	29971.3	28793.6	interferon regulatory factor 7 isoform X1 [Pimephales promelas]
	gene-ifi44g	120468778	IFI44L	FO704622.1	PROTEIN_CODING	4.38298	0	150.349	157.625	211.298	3459.43	3709.42	3508.54	interferon-induced protein 44 [Pimephales promelas]
	gene-LOC120483330	120483330	FFAR3	si:dkey-211g8.9	PROTEIN_CODING	4.35562	0.00709757	0	0.780322	0	7.13496	8.45521	6.32985	free fatty acid receptor 3 [Pimephales promelas]
	gene-si:dkey-26c10.5	120484650	CLEC1B	si:dkey-26c10.5	PROTEIN_CODING	4.3439	3.7601e-06	2.05957	1.56064	0	32.6169	14.4946	30.745	CD209 antigen-like protein D isoform X1 [Pimephales promelas]
	gene-grna	120489503	GRN	grna	PROTEIN_CODING	4.30639	9.08921e-06	2.05957	0	1.21436	17.3278	25.3656	16.2767	granulin a isoform X2 [Pimephales promelas]
	gene-ifit9	120488771	IFIT5	ifit9	PROTEIN_CODING	4.23708	2.76075e-251	57.6681	63.9864	74.0757	1220.08	1205.47	1237.94	interferon-induced protein with tetratricopeptide repeats 9 [Pimephales promelas]
	gene-LOC120492734	120492734	STEAP3	steap3	PROTEIN_CODING	4.18816	8.71261e-56	17.5064	8.58354	17.001	290.495	202.925	256.811	metalloreductase STEAP3-like [Pimephales promelas]
	gene-si:dkey-261h17.1	120463489	CD34	si:dkey-261h17.1	PROTEIN_CODING	4.18584	7.30427e-09	2.05957	1.56064	1.21436	34.6555	30.1972	24.4151	putative uncharacterized protein DDB_G0290521 [Pimephales promelas]
	gene-LOC120483570	120483570	TRIM47	ftr73	PROTEIN_CODING	4.17465	1.88459e-111	18.5362	24.9703	41.2881	456.637	510.936	518.143	E3 ubiquitin/ISG15 ligase TRIM25-like isoform X1 [Pimephales promelas]
	gene-col17a1a	120491215	COL17A1	col17a1a	PROTEIN_CODING	4.16636	1.24137e-143	32.9532	32.7735	47.3599	691.071	688.496	609.474	collagen, type XVII, alpha 1a isoform X1 [Pimephales promelas]
	gene-znfx1	120493737	ZNFX1	znfx1	PROTEIN_CODING	4.1583	0	969.03	881.764	904.695	16543.9	15760.5	16855.5	NFX1-type zinc finger-containing protein 1 [Pimephales promelas]
	gene-LOC120482342	120482342	PARP14	FO744833.2	PROTEIN_CODING	4.15351	0	200.809	186.497	190.654	3349.35	3327.73	3582.69	protein mono-ADP-ribosyltransferase PARP14-like [Pimephales promelas]
	gene-LOC120488707	120488707	IFIT5	ifit11	PROTEIN_CODING	4.13626	3.07889e-17	5.14894	3.90161	2.42871	61.1568	70.0575	74.1496	interferon-induced protein with tetratricopeptide repeats 5-like [Pimephales promelas]
	gene-LOC120463599	120463599	TOR1A	tor1l2	PROTEIN_CODING	4.11917	2.77011e-13	3.08936	3.90161	2.42871	42.8097	72.4732	54.2558	torsin-1A-like [Pimephales promelas]
	gene-LOC120495401	120495401	SSUH2	ssuh2.2	PROTEIN_CODING	4.10426	7.2033e-18	1.02979	9.36386	3.64307	122.314	66.4338	73.2454	protein SSUH2 homolog [Pimephales promelas]
	gene-ifit11	120488823	IFIT5	ifit11	PROTEIN_CODING	4.10016	3.45756e-255	56.6383	72.5699	64.3609	1143.63	1060.53	1147.51	interferon-induced protein with tetratricopeptide repeats 11 [Pimephales promelas]
	gene-si:ch211-210p4.6	120464832	MFHAS1	ascl1b	PROTEIN_CODING	4.07736	0	139.021	119.389	95.9341	1970.27	2037.71	2025.55	malignant fibrous histiocytoma-amplified sequence 1 [Pimephales promelas]
	gene-LOC120463038	120463038	IFI27	ifi45	PROTEIN_CODING	4.07466	0	309.966	346.463	350.949	5706.95	5668.62	5606.44	interferon alpha-inducible protein 27-like protein 2A [Pimephales promelas]
	gene-si:ch211-271e10.2	120469756			PROTEIN_CODING	4.07206	3.78978e-32	10.2979	7.0229	10.9292	179.393	143.739	139.257	PROTEIN_CODING
	gene-LOC120491968	120491968	CD40	tnfrsf9b	PROTEIN_CODING	4.06397	0.00012172	0	1.56064	1.21436	15.2892	12.0789	20.7981	tumor necrosis factor receptor superfamily member 9-like [Pimephales promelas]
	gene-LOC120459849	120459849	LAMP3	CR855334.2	PROTEIN_CODING	4.01391	6.13992e-11	4.11915	3.90161	0	37.7133	66.4338	37.0748	macrosialin-like [Pimephales promelas]
	gene-LOC120480543	120480543	RANBP2	0	PROTEIN_CODING	4.01111	1.52263e-07	2.05957	3.12129	0	39.7519	16.9104	35.2663	E3 SUMO-protein ligase RanBP2-like [Pimephales promelas]
	gene-vcam1a	120471478	VCAM1	vcam1a	PROTEIN_CODING	3.98966	0.000201794	0	0.780322	2.42871	11.2121	15.7025	19.8938	vascular cell adhesion protein 1 isoform X1 [Pimephales promelas]
	gene-LOC120495236	120495236	TRIM25	ftr14	PROTEIN_CODING	3.98633	0	154.468	127.973	146.937	2300.51	2154.87	2285.07	E3 ubiquitin/ISG15 ligase TRIM25-like isoform X1 [Pimephales promelas]
	gene-LOC120486638	120486638	TTN	si:dkey-19a16.1	PROTEIN_CODING	3.97717	7.70794e-09	5.14894	0.780322	1.21436	24.4627	54.3549	30.745	uncharacterized protein LOC120486638 [Pimephales promelas]
	gene-ftr01	120482832	TRIM47	ftr01	PROTEIN_CODING	3.94597	7.58586e-165	42.2213	53.8422	52.2173	786.884	795.998	716.177	tripartite motif-containing protein 16 [Pimephales promelas]
	gene-socs1a	120489433	SOCS1	socs1a	PROTEIN_CODING	3.90483	2.22546e-119	36.0426	39.7964	37.645	540.218	566.499	599.527	suppressor of cytokine signaling 1a [Pimephales promelas]
	gene-LOC120483572	120483572	TRIM16	ftr73	PROTEIN_CODING	3.90117	1.58194e-127	31.9234	33.5538	44.9312	572.835	521.807	526.282	E3 ubiquitin/ISG15 ligase TRIM25-like isoform X1 [Pimephales promelas]
	gene-LOC120492996	120492996	SSUH2	ssuh2.2	PROTEIN_CODING	3.8798	1.18939e-37	5.14894	20.2884	8.50049	215.068	149.778	170.002	protein SSUH2 homolog [Pimephales promelas]
	gene-rnf213a	120476192	RNF213	rnf213a	PROTEIN_CODING	3.8654	2.40643e-63	1683.7	1345.28	1193.71	19712.9	19195.7	22641.9	E3 ubiquitin-protein ligase rnf213-alpha [Pimephales promelas]
	gene-si:ch211-244b2.4	120477112	ZC3HAV1	si:ch211-244b2.4	PROTEIN_CODING	3.85983	0	268.774	284.037	261.087	4080.18	3873.69	3914.56	protein mono-ADP-ribosyltransferase PARP12 [Pimephales promelas]
	gene-zgc:85843	120471363	TM6SF2	zgc:85843	PROTEIN_CODING	3.85601	5.14027e-12	3.08936	3.90161	2.42871	49.9447	37.4445	52.4473	transmembrane 6 superfamily member 2 [Pimephales promelas]
	gene-scrn3	120459860	SCRN3	scrn3	PROTEIN_CODING	3.85163	0	210.077	206.005	244.086	3315.72	3074.07	3062.74	secernin-3 [Pimephales promelas]
	gene-LOC120486636	120486636	LILRA2	si:dkey-19a16.1	PROTEIN_CODING	3.83496	1.35675e-91	29.8638	24.19	38.8594	366.941	510.936	415.057	uncharacterized protein LOC120486636 isoform X1 [Pimephales promelas]
	gene-LOC120484913	120484913	BTNL8	zgc:112965	PROTEIN_CODING	3.79196	0.000584337	0	1.56064	1.21436	9.17351	15.7025	15.3725	butyrophilin-like protein 8, partial [Pimephales promelas]
	gene-LOC120484919	120484919	URGCP	si:dkey-85k7.12	PROTEIN_CODING	3.78081	2.83421e-276	85.4723	102.222	116.578	1396.41	1329.88	1430.55	up-regulator of cell proliferation-like [Pimephales promelas]
	gene-etv7	120485515	ETV7	etv7	PROTEIN_CODING	3.72236	1.45752e-74	21.6255	24.19	26.7158	327.189	308.011	317.397	transcription factor ETV7 isoform X1 [Pimephales promelas]
	gene-LOC120486356	120486356	IFI44L	si:ch211-197g15.6	PROTEIN_CODING	3.70681	5.70842e-42	14.417	15.6064	13.3579	226.28	192.054	154.629	interferon-induced protein 44-like [Pimephales promelas]
	gene-LOC120464417	120464417	TRIM35	trim35-20	PROTEIN_CODING	3.69557	2.60018e-57	14.417	13.2655	21.8584	229.338	221.043	173.619	nuclear factor 7, brain-like [Pimephales promelas]
	gene-ctnnd2a	120476099	CTNND2	ctnnd2a	PROTEIN_CODING	3.68904	5.49705e-33	11.3277	16.3868	10.9292	220.164	131.66	158.246	catenin delta-2 isoform X1 [Pimephales promelas]
	gene-cunh11orf53	120470213	C11orf53	zgc:158412	PROTEIN_CODING	3.68246	0.000241848	0	3.12129	0	19.3663	19.3262	9.9469	uncharacterized protein C11orf53 homolog [Pimephales promelas]
	gene-f5	120482394	F5	f5	PROTEIN_CODING	3.67103	2.1273e-257	170.945	160.746	137.222	1933.57	1954.36	2114.17	coagulation factor V [Pimephales promelas]
	gene-LOC120490166	120490166	URGCP	CR589947.1	PROTEIN_CODING	3.63969	6.91925e-35	9.26809	10.1442	14.5723	142.699	140.115	132.023	interferon-induced very large GTPase 1-like [Pimephales promelas]
	gene-LOC120485530	120485530	TRIM16	ftr58	PROTEIN_CODING	3.62867	1.52216e-11	3.08936	1.56064	7.28614	42.8097	44.6918	47.0217	tripartite motif-containing protein 16-like [Pimephales promelas]
	gene-hrh2b	120482343	HRH2	hrh2b	PROTEIN_CODING	3.5911	1.66731e-90	29.8638	37.4555	25.5015	361.844	386.524	397.876	histamine receptor H2b [Pimephales promelas]
	gene-si:ch211-245h14.1	120494075	ZDHHC18	si:ch211-245h14.1	PROTEIN_CODING	3.58731	0	223.464	228.634	217.37	2595.09	2793.84	2682.95	uncharacterized protein si:ch211-245h14.1 isoform X1 [Pimephales promelas]
	gene-LOC120489109	120489109	URGCP	BX323861.3	PROTEIN_CODING	3.58722	2.28811e-06	3.08936	0.780322	2.42871	27.5205	16.9104	26.2237	interferon-induced very large GTPase 1-like [Pimephales promelas]
	gene-LOC120481588	120481588	LYG2	lygl1	PROTEIN_CODING	3.55438	0.00159237	0	0.780322	2.42871	13.2506	9.6631	11.7554	lysozyme g-like [Pimephales promelas]
	gene-xaf1	120472810	XAF1	xaf1	PROTEIN_CODING	3.52611	0	373.813	290.28	343.663	3958.88	3802.43	3753.6	XIAP-associated factor 1 [Pimephales promelas]
	gene-LOC120484681	120484681	TDP2	tdp2a	PROTEIN_CODING	3.45905	0	189.481	143.579	132.365	1811.26	1669.3	1639.43	tyrosyl-DNA phosphodiesterase 2 isoform X1 [Pimephales promelas]
	gene-si:dkeyp-27e10.3	120476787	KIAA1549	si:dkeyp-27e10.3	PROTEIN_CODING	3.42592	1.18013e-21	10.2979	8.58354	4.85743	81.5424	76.0969	102.182	UPF0606 protein KIAA1549 isoform X1 [Pimephales promelas]
	gene-meis3	120464707	MEIS3	meis3	PROTEIN_CODING	3.41425	1.02026e-05	0	0.780322	6.07178	22.4241	15.7025	25.3194	homeobox protein Meis3 [Pimephales promelas]
	gene-LOC120467776	120467776	IFIT1	ifit16	PROTEIN_CODING	3.39457	5.71275e-05	1.02979	4.68193	0	22.4241	25.3656	20.7981	interferon-induced protein with tetratricopeptide repeats 1-like [Pimephales promelas]
	gene-LOC120478351	120478351	TRIM16	ftr51	PROTEIN_CODING	3.38843	1.43797e-11	4.11915	5.46225	3.64307	44.8483	49.5234	47.926	tripartite motif-containing protein 16-like [Pimephales promelas]
	gene-LOC120463025	120463025	IFI27	si:dkey-188i13.9	PROTEIN_CODING	3.37255	0	432.511	451.806	415.31	4302.38	4664.86	4547.54	interferon alpha-inducible protein 27, mitochondrial-like [Pimephales promelas]
	gene-LOC120473413	120473413	DTX3L	si:dkey-40c23.2	PROTEIN_CODING	3.36671	3.50697e-300	155.498	150.602	138.437	1587.02	1532.81	1483.9	E3 ubiquitin-protein ligase DTX3L-like isoform X1 [Pimephales promelas]
	gene-LOC120482341	120482341	PARP14	FO744833.2	PROTEIN_CODING	3.35724	0	439.719	414.351	406.809	4281.99	4110.44	4523.13	protein mono-ADP-ribosyltransferase PARP14-like [Pimephales promelas]
	gene-si:ch211-1a19.3	120467252	EPS15	si:ch211-1a19.3	PROTEIN_CODING	3.34532	0	3570.27	3668.29	3654	36067.2	38194.6	36463.5	uncharacterized protein si:ch211-1a19.3 [Pimephales promelas]
	gene-cbx7a	120485583	CBX7	cbx7a	PROTEIN_CODING	3.315	6.57648e-138	53.5489	79.5928	76.5044	700.245	710.238	689.953	chromobox homolog 7a isoform X1 [Pimephales promelas]
	gene-cgas	120479510	CGAS	cgas	PROTEIN_CODING	3.30255	0.000185705	0	3.12129	1.21436	16.3085	14.4946	16.2767	LOW QUALITY PROTEIN: cyclic GMP-AMP synthase [Pimephales promelas]
	gene-LOC120473186	120473186	TRIM16	ftr57	PROTEIN_CODING	3.29968	1.99985e-14	6.17872	8.58354	3.64307	50.964	66.4338	72.3411	tripartite motif-containing protein 16-like [Pimephales promelas]
	gene-LOC120485032	120485032	XKR8	xkr8.2	PROTEIN_CODING	3.26504	0.00298084	0	0.780322	3.64307	18.347	8.45521	11.7554	XK-related protein 8-like isoform X1 [Pimephales promelas]
	gene-LOC120490823	120490823	GLUL	glulc	PROTEIN_CODING	3.25542	0.0173212	1.02979	1.56064	0	8.15424	15.7025	3.61706	glutamine synthetase-like [Pimephales promelas]
	gene-LOC120485009	120485009	XKR8	xkr8.2	PROTEIN_CODING	3.2444	0.0136334	1.02979	1.56064	0	9.17351	4.83155	12.6597	XK-related protein 8-like [Pimephales promelas]
	gene-LOC120491231	120491231	NCOA7	LO017815.1	PROTEIN_CODING	3.24108	0	420.153	389.381	401.952	3750.95	3934.09	3751.79	nuclear receptor coactivator 7 isoform X1 [Pimephales promelas]
	gene-LOC120489301	120489301	SACS	CU984600.2	PROTEIN_CODING	3.23218	1.75669e-24	15.4468	8.58354	10.9292	110.082	85.76	124.788	sacsin-like [Pimephales promelas]
	gene-LOC120489823	120489823	TRIM16	ftr57	PROTEIN_CODING	3.21953	4.36157e-40	24.7149	14.0458	17.001	152.892	175.144	182.661	tripartite motif-containing protein 16-like [Pimephales promelas]
	gene-LOC120481589	120481589	LYG2	lygl1	PROTEIN_CODING	3.21016	0.00526646	2.05957	0	1.21436	13.2506	6.03944	8.13837	lysozyme g-like [Pimephales promelas]
	gene-irf3	120470441	IRF3	irf3	PROTEIN_CODING	3.19813	0	535.489	586.022	542.817	5421.55	4782.03	5112.71	interferon regulatory factor 3 [Pimephales promelas]
	gene-irgq1	120484537	IRGC	irgq1	PROTEIN_CODING	3.18138	0	262.596	277.795	253.8	2462.58	2361.42	2414.38	uncharacterized protein irgq1 [Pimephales promelas]
	gene-nmi	120487053	NMI	ifi35	PROTEIN_CODING	3.18124	7.96858e-280	136.962	170.11	185.797	1443.3	1566.63	1454.06	N-myc-interactor [Pimephales promelas]
	gene-parp14rs1	120466868	PARP14	si:ch211-219a4.3	PROTEIN_CODING	3.17382	0	511.804	600.848	556.175	5024.03	4867.79	5214.89	poly(ADP-ribose) polymerase family member 14-related sequence 1 [Pimephales promelas]
	gene-ifi35	120490284	IFI35	ifi35	PROTEIN_CODING	3.14603	0	347.038	390.161	340.02	3058.86	3370.01	3175.77	interferon-induced protein 35 [Pimephales promelas]
	gene-nlrc5	120493828	NLRC5	nlrc5	PROTEIN_CODING	3.13798	0	420.153	426.836	403.166	3628.63	3572.93	3824.13	NLR family, CARD domain containing 5 [Pimephales promelas]
	gene-LOC120463496	120463496	TRIM16	ftr57	PROTEIN_CODING	3.12426	1.74869e-57	39.1319	27.3113	29.1446	257.878	326.13	246.864	E3 ubiquitin/ISG15 ligase TRIM25-like [Pimephales promelas]
	gene-LOC120471727	120471727	TRIM16	BX769173.4	PROTEIN_CODING	3.11962	0.00225487	3.08936	1.56064	0	8.15424	25.3656	9.04264	tripartite motif-containing protein 16-like [Pimephales promelas]
	gene-LOC120463651	120463651	TRIM16	ftr51	PROTEIN_CODING	3.07405	1.1187e-75	30.8936	53.8422	48.5743	403.635	401.019	333.673	tripartite motif-containing protein 16-like isoform X1 [Pimephales promelas]
	gene-LOC120477512	120477512	ERN1	CABZ01074298.1	PROTEIN_CODING	3.07168	1.01533e-129	74.1447	67.1077	87.4337	633.992	629.309	631.176	sensor for unfolded proteins in the ER ire1-like isoform X1 [Pimephales promelas]
	gene-zc3h7ba	120490140	ZC3H7B	zc3h7ba	PROTEIN_CODING	3.06254	0	448.987	396.404	360.664	3315.72	3470.26	3317.74	zinc finger CCCH-type containing 7Ba isoform X1 [Pimephales promelas]
	gene-snx19a	120469432	SNX19	snx19a	PROTEIN_CODING	3.04766	1.21347e-05	5.14894	0.780322	2.42871	17.3278	27.7814	20.7981	sorting nexin-19a isoform X1 [Pimephales promelas]
	gene-eif2ak2	120460990	EIF2AK2	eif2ak2	PROTEIN_CODING	3.04739	0	1181.17	1158.78	1188.85	9843.18	9618.41	9686.47	interferon-induced, double-stranded RNA-activated protein kinase [Pimephales promelas]
	gene-parp14rs3	120487052	PARP14	CABZ01079480.1	PROTEIN_CODING	3.04585	3.82812e-134	100.919	71.7896	82.5762	713.496	626.894	742.401	protein mono-ADP-ribosyltransferase PARP14 [Pimephales promelas]
	gene-calcoco2	120463929	TAX1BP1	calcoco2	PROTEIN_CODING	3.04518	3.60962e-12	5.14894	10.1442	4.85743	46.8869	65.2259	62.3942	calcium-binding and coiled-coil domain-containing protein 2 [Pimephales promelas]
	gene-LOC120473031	120473031	TRIM16	ftr58	PROTEIN_CODING	3.02084	6.13075e-145	112.247	103.002	82.5762	813.385	811.7	812.933	tripartite motif-containing protein 16-like isoform X1 [Pimephales promelas]
	gene-LOC120470887	120470887	PARP12	si:ch73-252i11.1	PROTEIN_CODING	3.00672	0	562.264	635.962	592.606	4995.49	4690.23	4755.52	protein mono-ADP-ribosyltransferase PARP12-like isoform X1 [Pimephales promelas]
	gene-stat2	120491376	STAT1	stat2	PROTEIN_CODING	2.97177	0	2265.53	2212.99	2184.63	17615.2	17168.9	17495.7	signal transducer and activator of transcription 2 [Pimephales promelas]
	gene-cd82a	120467965	CD82	cd82a	PROTEIN_CODING	2.94625	4.58576e-22	14.417	7.80322	12.1436	70.3303	105.086	83.1923	CD82 molecule a [Pimephales promelas]
	gene-LOC120490168	120490168	URGCP	CR589947.1	PROTEIN_CODING	2.91782	0.0282929	1.02979	1.56064	0	16.3085	2.41577	2.71279	interferon-induced very large GTPase 1-like [Pimephales promelas]
	gene-LOC120464454	120464454	TRIM16	ftr58	PROTEIN_CODING	2.90997	6.62403e-15	16.4766	10.9245	2.42871	69.311	103.878	60.5857	tripartite motif-containing protein 16-like [Pimephales promelas]
	gene-ch25h	120488685	CH25H	ch25h	PROTEIN_CODING	2.90224	7.37541e-36	20.5957	26.5309	25.5015	203.856	166.688	174.523	cholesterol 25-hydroxylase-like protein [Pimephales promelas]
	gene-gig2o	120469334	NDUFV2	gig2o	PROTEIN_CODING	2.89317	6.61325e-288	329.532	335.538	340.02	2287.26	2741.9	2441.51	grass carp reovirus (GCRV)-induced gene 2o isoform X1 [Pimephales promelas]
	gene-LOC120462661	120462661	NLRC3	si:ch211-196h16.4	PROTEIN_CODING	2.86721	6.3464e-102	78.2638	74.1306	80.1475	545.314	544.757	597.718	NACHT, LRR and PYD domains-containing protein 12-like isoform X1 [Pimephales promelas]
	gene-LOC120464575	120464575	TRIM25	ftr57	PROTEIN_CODING	2.86307	2.65331e-05	1.02979	7.80322	0	23.4434	30.1972	20.7981	E3 ubiquitin/ISG15 ligase TRIM25-like isoform X1 [Pimephales promelas]
	gene-LOC120470070	120470070	CXCL13	cxcl19	PROTEIN_CODING	2.85973	8.42708e-13	13.3872	6.24258	9.71485	49.9447	78.5127	79.5752	C-X-C motif chemokine 10 [Pimephales promelas]
	gene-parp12a	120462042	PARP12	parp12a	PROTEIN_CODING	2.8589	0	400.587	365.971	406.809	2788.75	2856.65	2824.02	protein mono-ADP-ribosyltransferase PARP12 isoform X1 [Pimephales promelas]
	gene-ifih1	120487156	IFIH1	ifih1	PROTEIN_CODING	2.85882	0	467.523	485.36	493.029	3514.48	3489.59	3481.42	interferon-induced helicase C domain-containing protein 1 [Pimephales promelas]
	gene-LOC120483183	120483183	ITGA9	itga9	PROTEIN_CODING	2.84956	1.71459e-242	214.196	180.254	225.87	1533	1476.04	1413.36	integrin alpha-9-like [Pimephales promelas]
	gene-parp12b	120476788	PARP12	parp12b	PROTEIN_CODING	2.8283	9.5583e-196	152.409	160.746	173.653	1150.77	1123.34	1171.02	protein mono-ADP-ribosyltransferase PARP12b isoform X1 [Pimephales promelas]
	gene-LOC120468295	120468295	GRIN2B	GRIN2B	PROTEIN_CODING	2.81837	0.00383525	1.02979	2.34097	1.21436	14.2699	9.6631	9.9469	glutamate receptor ionotropic, NMDA 2B isoform X1 [Pimephales promelas]
	gene-zgc:152863	120478611	SUSD6	zgc:152863	PROTEIN_CODING	2.81763	3.05299e-21	14.417	14.0458	14.5723	103.967	123.205	77.7667	sushi domain-containing protein 6 [Pimephales promelas]
	gene-rbck1	120492962	RBCK1	rbck1	PROTEIN_CODING	2.81246	2.05904e-158	126.664	104.563	144.508	888.812	899.876	809.316	ranBP-type and C3HC4-type zinc finger-containing protein 1 [Pimephales promelas]
	gene-LOC120495217	120495217	TRIM25	ftr14	PROTEIN_CODING	2.80554	6.13788e-209	250.238	260.628	199.154	1773.55	1536.43	1698.21	E3 ubiquitin/ISG15 ligase TRIM25-like [Pimephales promelas]
	gene-LOC120464573	120464573	TRIM16	ftr57	PROTEIN_CODING	2.79595	3.25726e-17	10.2979	14.8261	10.9292	95.8123	86.9679	73.2454	tripartite motif-containing protein 16-like [Pimephales promelas]
	gene-sema3bl	120483613	SEMA3G	sema3bl	PROTEIN_CODING	2.77977	0.031143	1.02979	1.56064	1.21436	15.2892	4.83155	6.32985	sema domain, immunoglobulin domain (Ig), short basic domain, secreted, (semaphorin) 3bl [Pimephales promelas]
	gene-LOC120491860	120491860	NCR2	si:ch73-1f23.1	PROTEIN_CODING	2.75322	0	451.047	507.99	494.243	3568.5	3010.06	3230.03	uncharacterized protein LOC120491860 [Pimephales promelas]
	gene-LOC120479308	120479308	TRIM25	ftr69	PROTEIN_CODING	2.74917	8.27275e-64	29.8638	57.7438	54.646	302.726	328.545	334.578	E3 ubiquitin/ISG15 ligase TRIM25-like [Pimephales promelas]
	gene-sh3bp2	120482247	SH3BP2	sh3bp2	PROTEIN_CODING	2.73711	1.23148e-104	65.9064	86.6157	69.2183	484.158	525.431	493.728	SH3 domain-binding protein 2 isoform X1 [Pimephales promelas]
	gene-LOC120479797	120479797	HLA-DPA1	si:busm1-194e12.11	PROTEIN_CODING	2.72602	0.000228783	3.08936	2.34097	4.85743	30.5784	16.9104	18.0853	H-2 class II histocompatibility antigen, A-Q alpha chain-like [Pimephales promelas]
	gene-LOC120492826	120492826	SHISA4	si:dkey-42i9.7	PROTEIN_CODING	2.72588	1.22635e-139	123.574	140.458	133.579	800.134	1006.17	839.157	protein shisa-5-like [Pimephales promelas]
	gene-LOC120484926	120484926	URGCP	si:dkey-85k7.12	PROTEIN_CODING	2.71544	2.26814e-216	252.298	316.811	279.302	1821.45	1825.12	1956.83	LOW QUALITY PROTEIN: up-regulator of cell proliferation-like [Pimephales promelas]
	gene-nampt1	120470956	NAMPT	nampta	PROTEIN_CODING	2.71017	0	1885.54	1958.61	2094.76	13044.7	12911.1	12855.9	nicotinamide phosphoribosyltransferase [Pimephales promelas]
	gene-LOC120485031	120485031	CGAS	cgas	PROTEIN_CODING	2.70598	0.000192948	4.11915	1.56064	2.42871	16.3085	16.9104	18.0853	cyclic GMP-AMP synthase isoform X1 [Pimephales promelas]
	gene-LOC120489580	120489580	BAX	BX511080.1	PROTEIN_CODING	2.70475	1.49041e-21	16.4766	18.7277	14.5723	103.967	105.086	119.363	apoptosis regulator BAX isoform X1 [Pimephales promelas]
	gene-LOC120480499	120480499	OGFR	zgc:162182	PROTEIN_CODING	2.70092	0	721.881	788.125	703.112	4954.72	4866.58	4632.54	opioid growth factor receptor-like [Pimephales promelas]
	gene-LOC120486427	120486427	GIMAP4	si:dkey-73p2.3	PROTEIN_CODING	2.69612	7.35908e-42	28.834	51.5012	31.5733	260.936	271.775	216.119	GTPase IMAP family member 8-like isoform X1 [Pimephales promelas]
	gene-LOC120492825	120492825	SHISA4	si:dkey-42i9.6	PROTEIN_CODING	2.68508	1.33734e-56	61.7872	56.1832	31.5733	313.938	362.366	308.354	protein shisa-5-like isoform X1 [Pimephales promelas]
	gene-LOC120471650	120471650	YTHDC2	YTHDC2	PROTEIN_CODING	2.67727	0	658.034	568.855	591.392	3893.65	3915.97	3802.43	3p-5p RNA helicase YTHDC2 [Pimephales promelas]
	gene-rhobtb3	120490772	RHOBTB3	si:dkey-6b12.5	PROTEIN_CODING	2.67405	0.0332041	1.02979	1.56064	0	1.01928	7.24732	9.9469	rho-related BTB domain-containing protein 3 [Pimephales promelas]
	gene-c1qtnf1	120474642	C1QTNF1	c1qtnf1	PROTEIN_CODING	2.6656	0.0253199	0	0.780322	2.42871	8.15424	7.24732	3.61706	complement C1q tumor necrosis factor-related protein 1 [Pimephales promelas]
	gene-LOC120471208	120471208	TPPP	tppp2	PROTEIN_CODING	2.65887	2.68698e-103	78.2638	87.3961	83.7906	513.717	509.728	555.218	tubulin polymerization-promoting protein [Pimephales promelas]
	gene-LOC120470364	120470364	RIC8A	si:ch211-195b15.7	PROTEIN_CODING	2.65459	0.0120023	2.05957	1.56064	1.21436	10.1928	14.4946	6.32985	synembryn-A [Pimephales promelas]
	gene-si:ch211-212k18.15	120469401	ARIH1	si:ch211-212k18.15	PROTEIN_CODING	2.65401	0.00146351	4.11915	2.34097	0	12.2314	16.9104	13.564	LOW QUALITY PROTEIN: uncharacterized protein si:ch211-212k18.15 [Pimephales promelas]
	gene-si:ch211-197h24.8	120484257	AKAP12	si:ch211-197h24.8	PROTEIN_CODING	2.64319	0	1815.51	1840.78	1742.6	11402.7	11493	10881.9	uncharacterized protein si:ch211-197h24.8 [Pimephales promelas]
	gene-tnni2a.1	120460296	TNNI2	tnni2a.1	PROTEIN_CODING	2.64026	9.59602e-05	6.17872	0.780322	6.07178	18.347	32.613	25.3194	troponin I type 2a (skeletal, fast), tandem duplicate 1 [Pimephales promelas]
	gene-tnnt2c	120476836	TNNT2	tnnt2c	PROTEIN_CODING	2.63744	2.30599e-14	14.417	7.80322	13.3579	76.446	67.6417	70.5326	troponin T2c, cardiac [Pimephales promelas]
	gene-LOC120481300	120481300	ERC2	erc2	PROTEIN_CODING	2.62338	1.21319e-07	7.20851	11.7048	2.42871	47.9061	38.6524	52.4473	ERC protein 2 isoform X1 [Pimephales promelas]
	gene-LOC120464416	120464416	TRIM35	trim35-20	PROTEIN_CODING	2.61968	2.39869e-06	6.17872	4.68193	2.42871	27.5205	41.0682	16.2767	tripartite motif-containing protein 35-like [Pimephales promelas]
	gene-cfap157	120471777	CFAP157	cfap157	PROTEIN_CODING	2.61442	1.07332e-07	3.08936	7.80322	7.28614	41.7905	38.6524	32.5535	cilia- and flagella-associated protein 157 [Pimephales promelas]
	gene-LOC120464532	120464532	TRIM16	ftr58	PROTEIN_CODING	2.60771	1.0786e-18	21.6255	17.9474	9.71485	110.082	72.4732	122.076	tripartite motif-containing protein 16-like isoform X2 [Pimephales promelas]
	gene-wdr17	120492681	WDR17	wdr17	PROTEIN_CODING	2.60523	0.00148646	3.08936	3.12129	1.21436	16.3085	18.1183	12.6597	WD repeat-containing protein 17 isoform X4 [Pimephales promelas]
	gene-sftpbb	120472359	PSAP	sftpbb	PROTEIN_CODING	2.59848	0.00428744	4.11915	2.34097	1.21436	10.1928	21.742	15.3725	surfactant protein Bb [Pimephales promelas]
	gene-LOC120477398	120477398	NLRC3	si:ch211-15j1.3	PROTEIN_CODING	2.59008	2.90415e-129	115.336	110.025	123.864	685.975	719.901	685.432	protein NLRC3-like isoform X1 [Pimephales promelas]
	gene-trex3	120460343	TREX2	si:ch1073-385f13.3	PROTEIN_CODING	2.58117	0	874.289	823.24	888.909	5385.87	5023.6	5032.23	uncharacterized protein trex3 [Pimephales promelas]
	gene-LOC120470779	120470779	ZNF121	CABZ01048402.1	PROTEIN_CODING	2.5744	0.0364371	2.05957	1.56064	0	10.1928	7.24732	5.42558	gastrula zinc finger protein XlCGF7.1-like [Pimephales promelas]
	gene-LOC120489814	120489814	NLRC3	si:dkey-16p6.1	PROTEIN_CODING	2.56839	4.31247e-87	105.038	92.078	76.5044	530.025	554.42	548.888	NACHT, LRR and PYD domains-containing protein 3-like [Pimephales promelas]
	gene-LOC120463666	120463666	TRIM16	ftr51	PROTEIN_CODING	2.56735	8.44601e-31	24.7149	25.7506	30.3589	174.297	125.62	172.714	tripartite motif-containing protein 16-like [Pimephales promelas]
	gene-tapbpl	120488664	TAPBPL	tapbpl	PROTEIN_CODING	2.56367	1.72803e-87	99.8894	90.5173	98.3629	549.392	641.388	513.622	tapasin-related protein [Pimephales promelas]
	gene-LOC120464530	120464530	TRIM16	ftr58	PROTEIN_CODING	2.56167	3.35037e-15	13.3872	17.1671	9.71485	88.6773	77.3048	78.671	tripartite motif-containing protein 16-like isoform X1 [Pimephales promelas]
	gene-LOC120492010	120492010	GPT	gpt2l	PROTEIN_CODING	2.55237	1.55173e-05	3.08936	7.0229	4.85743	32.6169	21.742	35.2663	LOW QUALITY PROTEIN: alanine aminotransferase 2-like [Pimephales promelas]
	gene-nampt2	120480461	NAMPT	namptb	PROTEIN_CODING	2.55136	0	1700.18	1785.38	1643.02	10243.8	9824.96	10061.7	nicotinamide phosphoribosyltransferase 2 [Pimephales promelas]
	gene-unc93b1	120491713	UNC93B1	unc93b1	PROTEIN_CODING	2.55087	3.9072e-99	77.234	88.9567	87.4337	508.62	489.194	491.92	protein unc-93 homolog B1 [Pimephales promelas]
	gene-capn8	120495254	CAPN2	capn8	PROTEIN_CODING	2.53096	0.0155351	1.02979	2.34097	1.21436	10.1928	8.45521	9.04264	calpain-8 [Pimephales promelas]
	gene-LOC120484275	120484275	CD2	si:dkey-109a10.2	PROTEIN_CODING	2.5187	0.0109928	2.05957	1.56064	1.21436	10.1928	9.6631	8.13837	uncharacterized protein LOC120484275 [Pimephales promelas]
	gene-cdadc1	120490380	CDADC1	cdadc1	PROTEIN_CODING	2.51546	3.16823e-136	146.23	164.648	155.438	912.255	907.123	858.146	cytidine and dCMP deaminase domain-containing protein 1 [Pimephales promelas]
	gene-LOC120471214	120471214	RNF135	trim35-40	PROTEIN_CODING	2.51087	1.64911e-61	56.6383	63.2061	66.7896	356.748	335.793	368.035	E3 ubiquitin/ISG15 ligase TRIM25 isoform X1 [Pimephales promelas]
	gene-LOC120473035	120473035	TRIM16	ftr57	PROTEIN_CODING	2.50806	5.2539e-06	9.26809	5.46225	2.42871	19.3663	26.5735	52.4473	tripartite motif-containing protein 16-like protein [Pimephales promelas]
	gene-phf11	120467091	PHF11	phf11	PROTEIN_CODING	2.50429	1.98264e-239	252.298	266.09	273.23	1516.69	1449.46	1519.16	uncharacterized protein phf11 isoform X1 [Pimephales promelas]
	gene-LOC120464500	120464500	TRIM16	ftr58	PROTEIN_CODING	2.48972	3.22177e-23	22.6553	24.9703	24.2871	104.986	150.986	149.204	E3 ubiquitin/ISG15 ligase TRIM25-like [Pimephales promelas]
	gene-parp9	120466871	PARP9	parp9	PROTEIN_CODING	2.48631	0	696.136	679.66	680.04	3918.11	3750.49	3845.83	protein mono-ADP-ribosyltransferase PARP9 [Pimephales promelas]
	gene-cpb2	120479668	CPB2	cpb2	PROTEIN_CODING	2.47677	0.0189186	1.02979	0.780322	3.64307	11.2121	9.6631	7.23411	carboxypeptidase B2 [Pimephales promelas]
	gene-igsf5a	120481846	IGSF5	igsf5a	PROTEIN_CODING	2.46501	8.55574e-05	4.11915	5.46225	4.85743	25.482	27.7814	27.1279	immunoglobulin superfamily member 5 isoform X1 [Pimephales promelas]
	gene-si:dkey-29p10.4	120487834	TRIM27	si:dkey-29p10.4	PROTEIN_CODING	2.45929	0	427.362	455.708	437.168	2394.29	2439.93	2441.51	E3 ubiquitin/ISG15 ligase TRIM25 [Pimephales promelas]
	gene-LOC120475532	120475532	FAM111A	FP102192.1	PROTEIN_CODING	2.45723	0	568.443	564.173	548.889	3151.61	3033	3057.32	serine protease FAM111A-like isoform X1 [Pimephales promelas]
	gene-LOC120472137	120472137	TRIM16	BX769173.4	PROTEIN_CODING	2.45465	7.70365e-50	50.4596	46.8193	60.7178	256.858	311.635	287.556	tripartite motif-containing protein 16-like [Pimephales promelas]
	gene-uba7	120494114	UBA1	uba7	PROTEIN_CODING	2.44043	0	1230.6	1118.98	1165.78	6228.82	6244.78	6576.71	ubiquitin-like modifier-activating enzyme 1 isoform X1 [Pimephales promelas]
	gene-LOC120473032	120473032	TRIM16	ftr57	PROTEIN_CODING	2.42664	4.95814e-41	60.7574	66.3274	46.1455	259.916	292.309	389.738	tripartite motif-containing protein 16-like protein [Pimephales promelas]
	gene-si:ch211-221n20.8	120492032	LTBP1	si:dkey-235d18.5	PROTEIN_CODING	2.39723	2.04217e-17	16.4766	15.6064	18.2153	97.8508	71.2654	92.2349	fibrillin-3, partial [Pimephales promelas]
	gene-si:ch211-79k12.1	120484499	FLT4	si:ch211-79k12.1	PROTEIN_CODING	2.38893	0	6282.73	6511.01	6396.01	32750.5	34363.2	33428.8	vascular endothelial growth factor receptor 3 [Pimephales promelas]
	gene-tap2a	120483602	TAP2	tap2a	PROTEIN_CODING	2.35884	4.85546e-78	101.949	120.17	108.078	613.606	587.033	505.483	antigen peptide transporter 2a [Pimephales promelas]
	gene-dram1	120477029	DRAM1	dram1	PROTEIN_CODING	2.35469	5.84182e-239	374.843	382.358	386.165	2109.91	1868.6	1867.3	DNA damage-regulated autophagy modulator protein 1 [Pimephales promelas]
	gene-hrasb	120464885	HRAS	hrasb	PROTEIN_CODING	2.3504	2.527e-147	208.017	252.824	212.512	1200.71	1197.02	1068.84	HRas proto-oncogene, GTPase b [Pimephales promelas]
	gene-scarb2c	120464386	SCARB2	scarb2a	PROTEIN_CODING	2.33712	0	1095.69	1050.31	1105.06	5523.48	5489.85	5389.41	lysosome membrane protein 2c [Pimephales promelas]
	gene-crip2	120476450	CRIP2	crip2	PROTEIN_CODING	2.33575	4.93926e-180	362.485	309.788	380.094	1681.81	1926.58	1671.08	cysteine-rich protein 2 [Pimephales promelas]
	gene-LOC120478352	120478352	TRIM16	BX769173.4	PROTEIN_CODING	2.33571	8.90591e-08	10.2979	7.0229	8.50049	50.964	39.8603	37.9791	tripartite motif-containing protein 16-like [Pimephales promelas]
	gene-LOC120464418	120464418	TRIM35	si:ch211-175l6.2	PROTEIN_CODING	2.3197	3.14553e-10	10.2979	10.1442	9.71485	50.964	47.1076	52.4473	zinc-binding protein A33-like [Pimephales promelas]
	gene-LOC120482223	120482223	TRIM16	ftr23	PROTEIN_CODING	2.31266	1.46193e-47	62.817	53.8422	52.2173	273.167	270.567	293.886	tripartite motif-containing protein 16-like [Pimephales promelas]
	gene-LOC120485335	120485335	TMEM268	FP085398.1	PROTEIN_CODING	2.3108	1.35022e-17	17.5064	18.7277	21.8584	68.2917	120.789	98.5648	transmembrane protein 268 [Pimephales promelas]
	gene-stat1a	120486276	STAT1	stat1a	PROTEIN_CODING	2.30475	0	908.272	852.112	898.624	4446.1	4108.02	4549.35	signal transducer and activator of transcription 1a [Pimephales promelas]
	gene-LOC120464498	120464498	TRIM25	ftr57	PROTEIN_CODING	2.29598	2.40542e-09	7.20851	8.58354	27.9302	57.0796	57.9786	87.7136	tripartite motif-containing protein 16-like, partial [Pimephales promelas]
	gene-fbxo7	120471048	FBXO7	fbxo7	PROTEIN_CODING	2.29149	2.62338e-279	520.043	536.861	558.604	2569.6	2781.76	2554.55	F-box only protein 7 [Pimephales promelas]
	gene-LOC120486175	120486175	ITGAM	zmp:0000001082	PROTEIN_CODING	2.29086	1.6969e-06	6.17872	7.0229	3.64307	31.5977	18.1183	34.362	integrin alpha-M-like isoform X1 [Pimephales promelas]
	gene-LOC120485782	120485782	BTNL2	zgc:112965	PROTEIN_CODING	2.29082	5.09278e-05	6.17872	3.12129	6.07178	18.347	30.1972	24.4151	prostaglandin F2 receptor negative regulator-like [Pimephales promelas]
	gene-si:ch211-91p5.3	120469163	CXorf38	BX248137.1	PROTEIN_CODING	2.28663	0	1225.45	1312.5	1243.5	6174.79	6139.69	6173.41	uncharacterized protein si:ch211-91p5.3 isoform X1 [Pimephales promelas]
	gene-LOC120463503	120463503	TRIM16	BX769173.4	PROTEIN_CODING	2.28581	5.75358e-22	32.9532	29.6522	19.4297	141.68	103.878	158.246	tripartite motif-containing protein 16-like isoform X1 [Pimephales promelas]
	gene-LOC120473038	120473038	TRIM16	ftr57	PROTEIN_CODING	2.27068	3.20654e-15	18.5362	17.9474	20.6441	92.7544	90.5915	90.4264	tripartite motif-containing protein 16-like [Pimephales promelas]
	gene-LOC120470728	120470728	TRIM16	ftr58	PROTEIN_CODING	2.26782	4.28418e-21	23.6851	29.6522	26.7158	119.256	130.452	138.352	tripartite motif-containing protein 16-like isoform X2 [Pimephales promelas]
	gene-trim105	120464356	TRIM62	trim105	PROTEIN_CODING	2.24202	7.52267e-55	74.1447	64.7667	57.0747	284.379	345.456	303.833	tripartite motif containing 105 [Pimephales promelas]
	gene-LOC120464531	120464531	TRIM16	ftr58	PROTEIN_CODING	2.24056	3.20983e-06	6.17872	10.1442	4.85743	33.6362	36.2366	34.362	tripartite motif-containing protein 16-like protein [Pimephales promelas]
	gene-LOC120484324	120484324	CALHM5	calhm5.2	PROTEIN_CODING	2.2221	6.36171e-32	44.2809	42.1374	42.5025	185.509	212.588	203.459	calcium homeostasis modulator protein 5-like [Pimephales promelas]
	gene-irf1b	120481229	IRF1	irf1b	PROTEIN_CODING	2.21649	2.00611e-255	977.268	873.18	949.627	4160.7	4533.2	4296.16	interferon regulatory factor 1b isoform X1 [Pimephales promelas]
	gene-tnc	120470074	TNC	tnc	PROTEIN_CODING	2.21291	4.08892e-54	99.8894	85.8354	99.5772	432.174	423.968	456.653	tenascin isoform X1 [Pimephales promelas]
	gene-LOC120477393	120477393		zgc:194839	PROTEIN_CODING	2.19913	1.58708e-18	28.834	19.508	17.001	101.928	97.8389	100.373	uncharacterized protein LOC120477393 [Pimephales promelas]
	gene-si:dkey-181f22.4	120473187	RIPK2	adgrg1	PROTEIN_CODING	2.19553	5.16233e-08	7.20851	10.9245	18.2153	43.829	49.5234	68.724	receptor-interacting serine/threonine-protein kinase 2 [Pimephales promelas]
	gene-LOC120476845	120476845	CGNL1	cgnb	PROTEIN_CODING	2.18281	0.015689	4.11915	0.780322	2.42871	10.1928	15.7025	6.32985	cingulin-like protein 1 isoform X1 [Pimephales promelas]
	gene-LOC120494621	120494621	PARP3	BX510940.2	PROTEIN_CODING	2.17803	6.5921e-76	119.455	103.002	116.578	539.199	502.481	482.877	gig2-like protein DreN isoform X1 [Pimephales promelas]
	gene-LOC120471110	120471110	TRIM27	btr32	PROTEIN_CODING	2.16252	3.79549e-45	88.5617	68.6683	53.4317	329.227	329.753	292.077	E3 ubiquitin-protein ligase TRIM39-like [Pimephales promelas]
	gene-alpk3a	120487714	ALPK3	alpk3a	PROTEIN_CODING	2.15165	8.93032e-176	371.753	341.001	318.161	1523.82	1468.79	1592.41	alpha-protein kinase 3 [Pimephales promelas]
	gene-zgc:112970	120485799	G2E3	zgc:112970	PROTEIN_CODING	2.14152	0.0348331	2.05957	3.12129	1.21436	8.15424	8.45521	12.6597	uncharacterized protein zgc:112970 isoform X1 [Pimephales promelas]
	gene-LOC120492932	120492932	SHISA4	si:dkey-42i9.6	PROTEIN_CODING	2.13071	0	1838.17	1832.98	1874.97	8356.05	8085.6	7836.35	protein shisa-5-like [Pimephales promelas]
	gene-hpcal4	120485458	VSNL1	hpcal4	PROTEIN_CODING	2.11735	8.83677e-43	76.2043	76.4716	58.2891	341.459	288.685	294.79	hippocalcin-like protein 4 [Pimephales promelas]
	gene-LOC120491898	120491898	TRIM25	ftr57	PROTEIN_CODING	2.1133	0.00103918	6.17872	2.34097	4.85743	22.4241	18.1183	15.3725	E3 ubiquitin/ISG15 ligase TRIM25-like [Pimephales promelas]
	gene-LOC120490926	120490926	MOG	zgc:112965	PROTEIN_CODING	2.10581	1.07999e-07	14.417	8.58354	12.1436	48.9254	62.8101	37.9791	junctional adhesion molecule-like [Pimephales promelas]
	gene-LOC120471041	120471041	TBK1	tbk1	PROTEIN_CODING	2.10229	4.92107e-29	39.1319	49.1603	49.7886	180.412	228.291	187.183	serine/threonine-protein kinase TBK1-like [Pimephales promelas]
	gene-irge4	120484593	IRGC	irge4	PROTEIN_CODING	2.09455	0.0124252	4.11915	3.90161	1.21436	16.3085	10.871	13.564	immunity-related GTPase family, e4 [Pimephales promelas]
	gene-si:ch73-141c7.1	120490131	COQ10B	si:ch73-141c7.1	PROTEIN_CODING	2.09379	0.00880815	1.02979	3.90161	2.42871	8.15424	19.3262	6.32985	coenzyme Q-binding protein COQ10 homolog, mitochondrial [Pimephales promelas]
	gene-rnf114	120491874	RNF114	rnf114	PROTEIN_CODING	2.09238	0	1096.72	1041.73	1050.42	4586.76	4672.11	4340.47	E3 ubiquitin-protein ligase RNF114 [Pimephales promelas]
	gene-ogdhl	120479612	OGDHL	ogdhl	PROTEIN_CODING	2.0812	0.000109774	7.20851	7.0229	9.71485	29.5591	45.8997	25.3194	2-oxoglutarate dehydrogenase-like, mitochondrial isoform X1 [Pimephales promelas]
	gene-tsen54	120464457	TSEN54	tsen54	PROTEIN_CODING	2.07765	7.68195e-182	364.545	390.161	408.024	1663.46	1547.3	1686.45	tRNA-splicing endonuclease subunit Sen54 isoform X1 [Pimephales promelas]
	gene-LOC120495054	120495054	TNFRSF14	tnfrsf1a	PROTEIN_CODING	2.07422	7.35009e-10	20.5957	14.8261	13.3579	67.2724	67.6417	70.5326	tumor necrosis factor receptor superfamily member 14-like [Pimephales promelas]
	gene-setx	120471255	SETX	setx	PROTEIN_CODING	2.06878	2.17864e-164	635.379	553.248	561.033	2525.77	2226.14	2575.34	probable helicase senataxin [Pimephales promelas]
	gene-LOC120465278	120465278	GRID1	frem1a	PROTEIN_CODING	2.06132	0.0421702	5.14894	1.56064	1.21436	8.15424	12.0789	12.6597	uncharacterized protein LOC120465278 isoform X1 [Pimephales promelas]
	gene-ppp1r16a	120488802	PPP1R16A	ppp1r16a	PROTEIN_CODING	2.05782	1.75578e-48	83.4128	84.2748	115.364	369.998	416.721	377.982	protein phosphatase 1 regulatory subunit 16A [Pimephales promelas]
	gene-atg9a	120491461	ATG9A	atg9a	PROTEIN_CODING	2.05249	0	1411.84	1220.42	1349.15	5424.61	5412.54	5626.33	autophagy-related protein 9A isoform X1 [Pimephales promelas]
	gene-LOC120486251	120486251	GIMAP8	si:ch211-229i14.2	PROTEIN_CODING	2.03539	0.026437	4.11915	2.34097	1.21436	9.17351	16.9104	6.32985	GTPase IMAP family member 8-like [Pimephales promelas]
	gene-eef1db	120492033	EEF1D	eef1db	PROTEIN_CODING	2.03305	3.06595e-287	5552.61	5177.44	5601.83	21070.5	24210.9	21537.8	eukaryotic translation elongation factor 1 delta b (guanine nucleotide exchange protein) isoform X1 [Pimephales promelas]
	gene-LOC120463597	120463597	TOR1B	tor1l1	PROTEIN_CODING	2.02777	3.91824e-65	129.753	156.064	171.224	619.722	651.051	590.484	torsin-1A-like isoform X1 [Pimephales promelas]
	gene-si:ch211-67e16.11	120486950	GPR183	si:ch211-67e16.11	PROTEIN_CODING	2.01992	0.00706101	1.02979	5.46225	4.85743	21.4049	15.7025	9.9469	uncharacterized protein si:ch211-67e16.11 [Pimephales promelas]
	gene-col27a1b	120472056	COL24A1	col27a1b	PROTEIN_CODING	2.01893	2.15174e-38	71.0553	76.4716	74.0757	271.128	288.685	338.195	collagen alpha-1(XXVII) chain B isoform X1 [Pimephales promelas]
	gene-sp7	120464534	SP7	sp7	PROTEIN_CODING	2.01686	0.00603744	0	4.68193	3.64307	15.2892	10.871	9.04264	transcription factor Sp7 isoform X1 [Pimephales promelas]
	gene-phf1	120488215	PHF1	phf1	PROTEIN_CODING	2.01578	9.44952e-05	8.2383	6.24258	17.001	45.8676	30.1972	46.1175	PHD finger protein 1 isoform X1 [Pimephales promelas]
	gene-LOC120488410	120488410	ZNF665	si:ch211-202h22.10	PROTEIN_CODING	2.01099	0.0138345	3.08936	2.34097	2.42871	9.17351	15.7025	7.23411	gastrula zinc finger protein XlCGF57.1 [Pimephales promelas]
	gene-nmnat2	120464950	NMNAT2	nmnat2	PROTEIN_CODING	2.00885	1.06018e-05	10.2979	12.4852	4.85743	42.8097	31.4051	40.6919	nicotinamide/nicotinic acid mononucleotide adenylyltransferase 2 [Pimephales promelas]
	gene-LOC120467062	120467062	ITM2B	itm2bb	PROTEIN_CODING	2.00602	4.37592e-126	299.668	387.82	383.737	1553.38	1350.42	1404.32	integral membrane protein 2B-like [Pimephales promelas]
	gene-znf512	120494072	ZNF512	znf512	PROTEIN_CODING	2.00088	1.86273e-29	37.0723	56.9635	75.2901	225.261	208.965	235.109	zinc finger protein 512 [Pimephales promelas]
	gene-slco2b1	120494444	SLCO2B1	slco2b1	PROTEIN_CODING	1.99811	1.5088e-05	5.14894	22.6293	8.50049	42.8097	66.4338	43.4047	solute carrier organic anion transporter family member 2B1 [Pimephales promelas]
	gene-LOC120463092	120463092	NECTIN3	si:dkey-31e10.5	PROTEIN_CODING	1.9969	2.17878e-07	9.26809	15.6064	13.3579	46.8869	48.3155	58.7771	OX-2 membrane glycoprotein-like [Pimephales promelas]
	gene-traf2a	120469445	TRAF2	traf2a	PROTEIN_CODING	1.99365	4.44521e-129	302.757	267.65	235.585	1085.53	1043.61	1090.54	TNF receptor-associated factor 2 [Pimephales promelas]
	gene-pip5kl1	120470379	PIP5KL1	pip5kl1	PROTEIN_CODING	1.99031	1.24601e-14	37.0723	31.2129	14.5723	132.506	114.749	90.4264	phosphatidylinositol 4-phosphate 5-kinase-like protein 1 isoform X1 [Pimephales promelas]
	gene-dhrs13b.2	120478931	TAPBPL	dhrs13b.2	PROTEIN_CODING	1.98759	1.08849e-196	584.919	571.976	537.96	2326	2315.52	2096.99	tapasin-related protein [Pimephales promelas]
	gene-LOC120467061	120467061	ITM2B	itm2bb	PROTEIN_CODING	1.97991	2.54859e-220	1097.75	976.963	1117.21	3885.49	4417.24	4253.66	integral membrane protein 2B-like [Pimephales promelas]
	gene-LOC120482905	120482905	MR1	si:dkeyp-13a3.10	PROTEIN_CODING	1.97933	4.2684e-42	68.9957	80.3732	91.0767	309.861	328.545	306.545	uncharacterized protein LOC120482905 isoform X1 [Pimephales promelas]
	gene-znf703	120470160	ZNF703	znf703	PROTEIN_CODING	1.97653	7.28922e-67	127.694	110.025	117.793	466.83	477.115	450.323	zinc finger protein 703 [Pimephales promelas]
	gene-LOC120473904	120473904	PRAG1	peak1	PROTEIN_CODING	1.97209	0.0330264	1.02979	4.68193	1.21436	8.15424	14.4946	7.23411	inactive tyrosine-protein kinase PRAG1 [Pimephales promelas]
	gene-LOC120483581	120483581	ZNF595	znf1036	PROTEIN_CODING	1.96695	0.00256209	7.20851	3.90161	2.42871	17.3278	16.9104	18.9895	gastrula zinc finger protein XlCGF57.1-like [Pimephales promelas]
	gene-LOC120461958	120461958	BTN1A1	cabz01076234.2	PROTEIN_CODING	1.96222	0.0213428	4.11915	3.12129	1.21436	13.2506	9.6631	10.8512	butyrophilin subfamily 1 member A1-like isoform X1 [Pimephales promelas]
	gene-ogdha	120474861	OGDH	ogdha	PROTEIN_CODING	1.95431	0	1686.79	1559.86	1570.16	6152.37	6305.17	6202.35	oxoglutarate (alpha-ketoglutarate) dehydrogenase a (lipoamide) isoform X1 [Pimephales promelas]
	gene-rgcc	120487260	RGCC	rgcc	PROTEIN_CODING	1.95223	0.0113447	3.08936	5.46225	1.21436	13.2506	14.4946	12.6597	regulator of cell cycle RGCC [Pimephales promelas]
	gene-cacna1c	120476944	CACNA1C	cacna1c	PROTEIN_CODING	1.95098	3.88519e-26	42.2213	41.3571	30.3589	144.738	161.857	141.969	voltage-dependent L-type calcium channel subunit alpha-1C isoform X5 [Pimephales promelas]
	gene-si:ch211-71m22.1	120471456	PLSCR1	si:ch211-71m22.1	PROTEIN_CODING	1.95021	0	2140.93	2350.33	2330.35	9153.13	8600.16	8616.73	phospholipid scramblase 1 isoform X1 [Pimephales promelas]
	gene-otud4	120471142	OTUD4	otud4	PROTEIN_CODING	1.94798	2.6447e-103	239.94	224.733	227.085	863.33	827.403	970.275	OTU domain-containing protein 4 isoform X1 [Pimephales promelas]
	gene-LOC120491853	120491853	TRIM16	ftr58	PROTEIN_CODING	1.94656	2.2122e-08	21.6255	15.6064	12.1436	65.2339	62.8101	63.2985	E3 ubiquitin/ISG15 ligase TRIM25-like [Pimephales promelas]
	gene-nfe2l1a	120488995	NFE2L1	nfe2l1a	PROTEIN_CODING	1.94513	6.08368e-08	13.3872	14.8261	10.9292	54.0218	41.0682	56.9686	endoplasmic reticulum membrane sensor NFE2L1a [Pimephales promelas]
	gene-LOC120469363	120469363	F2RL2	F2RL2	PROTEIN_CODING	1.941	5.15172e-16	35.0128	29.6522	54.646	156.969	113.541	174.523	proteinase-activated receptor 3 [Pimephales promelas]
	gene-hbae5	120475060	HBZ	hbae5	PROTEIN_CODING	1.93917	0.00412818	4.11915	2.34097	4.85743	10.1928	19.3262	12.6597	hemoglobin, alpha embryonic 5 [Pimephales promelas]
	gene-traf5	120468714	TRAF5	traf5	PROTEIN_CODING	1.93591	1.05251e-06	10.2979	10.1442	14.5723	38.7326	51.9392	41.5961	TNF receptor-associated factor 5 [Pimephales promelas]
	gene-ggctb	120471172	GGCT	ggctb	PROTEIN_CODING	1.93466	0.0301804	6.17872	2.34097	0	6.11568	15.7025	11.7554	gamma-glutamylcyclotransferase b [Pimephales promelas]
	gene-LOC120480180	120480180	TRIM16	ftr57	PROTEIN_CODING	1.92836	2.30599e-14	28.834	14.8261	26.7158	76.446	90.5915	92.2349	tripartite motif-containing protein 16-like [Pimephales promelas]
	gene-sh3tc2	120474359	SH3TC2	sh3tc2	PROTEIN_CODING	1.92527	0.0318955	3.08936	3.90161	2.42871	14.2699	8.45521	13.564	SH3 domain and tetratricopeptide repeat-containing protein 2 isoform X1 [Pimephales promelas]
	gene-atp2a1	120489492	ATP2A1	atp2a1	PROTEIN_CODING	1.91726	6.58174e-08	9.26809	21.849	17.001	56.0604	79.7206	50.6388	sarcoplasmic/endoplasmic reticulum calcium ATPase 1 isoform X1 [Pimephales promelas]
	gene-erfl1	120484291	ERFL	erfl1	PROTEIN_CODING	1.91097	0.0328893	3.08936	3.12129	0	12.2314	2.41577	9.9469	ETS domain-containing transcription factor ERF-like isoform X1 [Pimephales promelas]
	gene-LOC120477399	120477399	NLRC3	si:ch211-15j1.3	PROTEIN_CODING	1.89957	5.11852e-07	10.2979	12.4852	14.5723	39.7519	59.1865	40.6919	NLR family CARD domain-containing protein 3-like [Pimephales promelas]
	gene-LOC120481474	120481474	NLRP12	nlrc9	PROTEIN_CODING	1.8947	5.6378e-31	57.6681	53.0619	53.4317	208.952	202.925	198.034	NACHT, LRR and PYD domains-containing protein 12-like isoform X1 [Pimephales promelas]
	gene-LOC120480112	120480112	NLRC3	nlrc7	PROTEIN_CODING	1.89359	0.0467323	4.11915	2.34097	1.21436	8.15424	4.83155	15.3725	NLR family CARD domain-containing protein 3-like isoform X1 [Pimephales promelas]
	gene-LOC120492329	120492329	NLRC3	nlrc8	PROTEIN_CODING	1.89138	0.00248366	5.14894	7.0229	1.21436	15.2892	21.742	16.2767	NACHT, LRR and PYD domains-containing protein 3-like, partial [Pimephales promelas]
	gene-si:dkey-222f8.3	120476835	ENDOU	si:dkey-222f8.3	PROTEIN_CODING	1.88438	0	3264.43	3129.09	3118.47	11366	12104.2	11652.3	poly(U)-specific endoribonuclease-C isoform X1 [Pimephales promelas]
	gene-LOC120489567	120489567	BTN1A1	zgc:162154	PROTEIN_CODING	1.88304	0.0464536	2.05957	3.90161	2.42871	16.3085	7.24732	8.13837	uncharacterized protein LOC120489567 [Pimephales promelas]
	gene-LOC120469997	120469997	MEFV	btr06	PROTEIN_CODING	1.88127	0.0221084	0	7.0229	4.85743	18.347	13.2868	13.564	E3 ubiquitin/ISG15 ligase TRIM25-like isoform X1 [Pimephales promelas]
	gene-LOC120471171	120471171	SLC6A20	slc6a18	PROTEIN_CODING	1.87755	4.42431e-08	15.4468	14.8261	19.4297	59.1182	73.6811	48.8302	sodium- and chloride-dependent transporter XTRP3-like [Pimephales promelas]
	gene-LOC120464542	120464542	TRIM25	ftr57	PROTEIN_CODING	1.87672	0.00792908	5.14894	2.34097	4.85743	16.3085	16.9104	10.8512	E3 ubiquitin/ISG15 ligase TRIM25-like [Pimephales promelas]
	gene-LOC120464503	120464503	TRIM16	BX769173.4	PROTEIN_CODING	1.87302	2.67061e-19	35.0128	42.9177	48.5743	174.297	135.283	151.012	tripartite motif-containing protein 16-like protein [Pimephales promelas]
	gene-cd44a	120464838	CD44	cd44a	PROTEIN_CODING	1.86406	0.0179184	4.11915	4.68193	2.42871	10.1928	14.4946	17.181	CD44 antigen [Pimephales promelas]
	gene-atp8b5a	120469547	ATP8B2	atp8b5a	PROTEIN_CODING	1.86223	1.38948e-287	1173.96	1145.51	1224.07	4456.29	4210.7	4192.17	phospholipid-transporting ATPase ID [Pimephales promelas]
	gene-fas	120467705	FAS	fas	PROTEIN_CODING	1.8571	1.18975e-138	624.051	601.628	582.891	2420.79	2102.93	2032.79	tumor necrosis factor receptor superfamily member 6 [Pimephales promelas]
	gene-si:dkey-18p12.4	120467164	TRIM39	si:dkey-18p12.4	PROTEIN_CODING	1.85144	2.38447e-21	44.2809	37.4555	44.9312	148.815	163.065	141.969	SPRY_PRY_C-I_1 domain-containing protein [Pimephales promelas]
	gene-apc2	120464195	APC2	apc2	PROTEIN_CODING	1.8489	0.00605194	4.11915	4.68193	4.85743	10.1928	24.1577	15.3725	LOW QUALITY PROTEIN: adenomatous polyposis coli protein 2 [Pimephales promelas]
	gene-LOC120461204	120461204	CD244	CABZ01065328.2	PROTEIN_CODING	1.84758	1.44972e-21	61.7872	53.8422	54.646	242.589	147.362	218.832	SLAM family member 5 isoform X1 [Pimephales promelas]
	gene-LOC120464456	120464456	TRIM16	BX769173.4	PROTEIN_CODING	1.83789	4.33832e-21	42.2213	57.7438	35.2163	178.374	159.441	157.342	tripartite motif-containing protein 16-like isoform X1 [Pimephales promelas]
	gene-LOC120482489	120482489	AIFM3	aifm5	PROTEIN_CODING	1.83742	0.00340681	5.14894	6.24258	4.85743	17.3278	15.7025	25.3194	apoptosis-inducing factor 3 [Pimephales promelas]
	gene-LOC120477198	120477198	CLDN19	BX649608.2	PROTEIN_CODING	1.83423	4.6042e-05	4.11915	8.58354	13.3579	39.7519	21.742	28.9364	claudin-1 [Pimephales promelas]
	gene-optn	120476602	OPTN	optn	PROTEIN_CODING	1.83276	0	1754.76	1831.42	1843.39	6165.62	6492.39	6680.7	optineurin [Pimephales promelas]
	gene-fbxo41	120491371	FBXO41	fbxo41	PROTEIN_CODING	1.8304	0.000357835	7.20851	8.58354	4.85743	37.7133	14.4946	22.6066	F-box only protein 41 [Pimephales promelas]
	gene-tmem91	120487833	SYNDIG1	tmem91	PROTEIN_CODING	1.82919	0.0492709	4.11915	2.34097	3.64307	10.1928	8.45521	16.2767	transmembrane protein 91 [Pimephales promelas]
	gene-LOC120464393	120464393	TRIM35	trim35-20	PROTEIN_CODING	1.82558	0.00074724	11.3277	5.46225	1.21436	18.347	26.5735	20.7981	nuclear factor 7, brain-like [Pimephales promelas]
	gene-pxk	120492961	PXK	pxk	PROTEIN_CODING	1.8249	1.62381e-167	695.106	621.917	697.041	2478.89	2239.42	2387.26	PX domain-containing protein kinase-like protein isoform X1 [Pimephales promelas]
	gene-gbp2	120464940	GBP1	gbp2	PROTEIN_CODING	1.82393	6.66494e-258	1214.12	1295.33	1335.79	4551.08	4570.65	4486.96	guanylate-binding protein 1 isoform X1 [Pimephales promelas]
	gene-il15l	120478891	IL21	il15l	PROTEIN_CODING	1.82387	0.00171791	2.05957	7.0229	7.28614	13.2506	20.5341	24.4151	interleukin 15, like isoform X1 [Pimephales promelas]
	gene-pde9al	120478510	PDE9A	pde9al	PROTEIN_CODING	1.82364	4.6075e-08	19.566	21.0687	7.28614	44.8483	72.4732	59.6814	high affinity cGMP-specific 3p,5p-cyclic phosphodiesterase 9A isoform X2 [Pimephales promelas]
	gene-hmox1a	120488924	HMOX1	hmox1a	PROTEIN_CODING	1.82218	2.25973e-05	11.3277	10.1442	8.50049	34.6555	39.8603	32.5535	heme oxygenase 1a [Pimephales promelas]
	gene-casq2	120463773	CASQ2	casq2	PROTEIN_CODING	1.81925	4.01704e-31	59.7277	85.0551	97.1485	252.781	301.972	296.599	calsequestrin-2 [Pimephales promelas]
	gene-psmf1	120493869	PSMF1	psmf1	PROTEIN_CODING	1.81179	3.02952e-287	1904.08	1733.1	1860.39	6276.72	6823.36	6180.64	proteasome inhibitor PI31 subunit [Pimephales promelas]
	gene-LOC120473412	120473412	DTX3L	si:dkey-40c23.2	PROTEIN_CODING	1.81061	3.84562e-180	1212.06	1191.55	1141.49	4291.17	3737.2	4406.48	E3 ubiquitin-protein ligase DTX3L-like isoform X1 [Pimephales promelas]
	gene-LOC120487922	120487922	CASP1	caspb	PROTEIN_CODING	1.80502	1.25495e-16	27.8043	33.5538	43.7168	128.429	114.749	119.363	caspase b-like [Pimephales promelas]
	gene-LOC120490172	120490172	A2ML1	zgc:165518	PROTEIN_CODING	1.80419	0.0252266	4.11915	1.56064	6.07178	8.15424	19.3262	11.7554	alpha-2-macroglobulin-like protein 1 [Pimephales promelas]
	gene-irf2	120465332	IRF2	irf2	PROTEIN_CODING	1.80376	3.24614e-142	710.553	704.631	647.252	2540.04	2372.29	2303.16	interferon regulatory factor 2 isoform X1 [Pimephales promelas]
	gene-ccdc125	120478871	CCDC125	ccdc125	PROTEIN_CODING	1.78806	2.86906e-20	36.0426	59.3045	44.9312	169.2	161.857	161.863	coiled-coil domain-containing protein 125 isoform X1 [Pimephales promelas]
	gene-fmr1	120460748	FMR1	fmr1	PROTEIN_CODING	1.78473	0	1755.79	1768.21	1684.31	6158.49	5691.56	6106.49	synaptic functional regulator FMR1 [Pimephales promelas]
	gene-morc3a	120467085	MORC3	morc3a	PROTEIN_CODING	1.77105	3.48794e-170	708.494	849.771	794.189	2630.76	2607.83	2806.83	MORC family CW-type zinc finger protein 3a [Pimephales promelas]
	gene-cflara	120480386	CFLAR	cflara	PROTEIN_CODING	1.76684	1.5484e-125	409.855	397.964	409.238	1443.3	1401.15	1295.81	CASP8 and FADD-like apoptosis regulator a [Pimephales promelas]
	gene-mov10a	120493863	MOV10	mov10a	PROTEIN_CODING	1.76266	0	1673.4	1734.66	1803.32	5873.09	5908.98	5887.66	putative helicase mov-10-B.1 [Pimephales promelas]
	gene-lgals3bp.3	120476220	LGALS3BP	lgals3bpa	PROTEIN_CODING	1.7537	1.18925e-30	592.128	866.157	728.614	2850.92	2170.57	2361.94	galectin-3-binding protein A [Pimephales promelas]
	gene-serinc4	120464771	SERINC4	serinc4	PROTEIN_CODING	1.75351	0.0453505	3.08936	5.46225	2.42871	16.3085	7.24732	14.4682	serine incorporator 4 isoform X1 [Pimephales promelas]
	gene-rabep2	120489493	RABEP2	rabep2	PROTEIN_CODING	1.75201	1.66596e-139	424.272	415.131	459.027	1493.24	1443.43	1420.6	rab GTPase-binding effector protein 2 [Pimephales promelas]
	gene-LOC120482453	120482453	NLRP3	FO704635.1	PROTEIN_CODING	1.75055	5.21842e-34	99.8894	78.8125	89.8624	265.013	320.09	312.875	uncharacterized protein LOC120482453 isoform X1 [Pimephales promelas]
	gene-LOC120470883	120470883	PARP12	parp12a	PROTEIN_CODING	1.74848	1.90573e-86	278.043	252.824	270.801	877.6	924.034	885.274	protein mono-ADP-ribosyltransferase PARP12-like isoform X1 [Pimephales promelas]
	gene-pargl	120482241	PARG	pargl	PROTEIN_CODING	1.74461	6.48009e-227	854.723	826.361	822.119	2739.82	2764.85	2880.08	poly(ADP-ribose) glycohydrolase isoform X1 [Pimephales promelas]
	gene-LOC120471973	120471973	PARP3	gig2p	PROTEIN_CODING	1.74329	7.074e-51	155.498	137.337	154.223	437.271	506.105	544.367	grass carp reovirus (GCRV)-induced gene 2p [Pimephales promelas]
	gene-trim35-1	120487880	TRIM35	trim35-1	PROTEIN_CODING	1.74312	1.76698e-33	85.4723	88.1764	100.792	327.189	276.606	308.354	tripartite motif containing 35-1 [Pimephales promelas]
	gene-LOC120473036	120473036	TRIM16	BX769173.4	PROTEIN_CODING	1.73609	0.0014049	8.2383	6.24258	6.07178	15.2892	28.9893	24.4151	tripartite motif-containing protein 16-like [Pimephales promelas]
	gene-LOC120465228	120465228	GUCY1B1	gucy1b2	PROTEIN_CODING	1.73559	3.3859e-42	154.468	131.874	111.721	487.216	390.148	451.228	guanylate cyclase soluble subunit beta-2-like [Pimephales promelas]
	gene-LOC120488437	120488437	DNASE2	dnase2	PROTEIN_CODING	1.73497	2.73572e-85	312.026	334.758	335.162	985.643	1053.28	1226.18	deoxyribonuclease-2-alpha-like [Pimephales promelas]
	gene-LOC120462663	120462663	C1QTNF7	c1qtnf7	PROTEIN_CODING	1.73442	0.0268344	3.08936	2.34097	1.21436	10.1928	7.24732	5.42558	complement C1q tumor necrosis factor-related protein 7 [Pimephales promelas]
	gene-nfil3-3	120473803	NFIL3	nfil3-3	PROTEIN_CODING	1.73243	0.00779575	1.02979	10.1442	3.64307	18.347	13.2868	20.7981	LOW QUALITY PROTEIN: nuclear factor, interleukin 3 regulated, member 3 [Pimephales promelas]
	gene-ak1	120471899	AK1	ak1	PROTEIN_CODING	1.72423	1.17608e-87	447.957	409.669	449.312	1275.12	1585.96	1449.53	adenylate kinase isoenzyme 1 [Pimephales promelas]
	gene-trafd1	120469443	TRAFD1	trafd1	PROTEIN_CODING	1.7233	3.99255e-152	585.949	621.917	661.824	2142.53	2002.68	2017.41	TRAF-type zinc finger domain-containing protein 1 isoform X1 [Pimephales promelas]
	gene-nfe2l2b	120491703	NFE2L2	nfe2l2b	PROTEIN_CODING	1.71647	0.00655421	7.20851	3.90161	7.28614	24.4627	18.1183	16.2767	nuclear factor erythroid 2-related factor 2b isoform X1 [Pimephales promelas]
	gene-igsf9ba	120489144	IGSF9B	igsf9ba	PROTEIN_CODING	1.7081	0.00724081	5.14894	7.0229	2.42871	12.2314	15.7025	21.7023	protein turtle homolog B [Pimephales promelas]
	gene-LOC120491747	120491747	BTN3A2	CR382337.2	PROTEIN_CODING	1.70674	0.0245766	3.08936	5.46225	3.64307	9.17351	19.3262	12.6597	selection and upkeep of intraepithelial T-cells protein 2-like [Pimephales promelas]
	gene-parga	120479613	PARG	parga	PROTEIN_CODING	1.70048	0	1580.72	1639.46	1698.88	5300.25	5363.02	5313.45	poly(ADP-ribose) glycohydrolase [Pimephales promelas]
	gene-LOC120476278	120476278	APOL3	si:ch73-233k15.2	PROTEIN_CODING	1.69937	0.00293876	3.08936	7.80322	10.9292	14.2699	27.7814	28.0322	apolipoprotein L4-like [Pimephales promelas]
	gene-LOC120483727	120483727	PKHD1L1	pkhd1l1	PROTEIN_CODING	1.69453	0.00568866	2.05957	8.58354	12.1436	16.3085	32.613	24.4151	fibrocystin-L-like [Pimephales promelas]
	gene-si:dkey-220k22.3	120481513	TNFSF8	si:dkey-220k22.3	PROTEIN_CODING	1.68746	0.0246648	4.11915	7.0229	4.85743	18.347	16.9104	17.181	uncharacterized protein si:dkey-220k22.3 [Pimephales promelas]
	gene-LOC120483603	120483603	MR1	mhc1uba	PROTEIN_CODING	1.68179	3.37571e-146	1505.55	1213.4	1352.79	4040.42	4618.96	4381.16	H-2 class I histocompatibility antigen, Q9 alpha chain [Pimephales promelas]
	gene-LOC120480109	120480109	BTN2A1	CR382337.2	PROTEIN_CODING	1.6807	4.12012e-10	35.0128	16.3868	32.7876	89.6966	94.2152	78.671	uncharacterized protein LOC120480109 isoform X1 [Pimephales promelas]
	gene-cds1	120461782	CDS1	cds1	PROTEIN_CODING	1.6805	6.12923e-109	485.03	461.951	474.813	1600.27	1476.04	1475.76	phosphatidate cytidylyltransferase 1 [Pimephales promelas]
	gene-mdp1	120463526	MDP1	si:dkeyp-27c8.2	PROTEIN_CODING	1.67641	1.12183e-19	59.7277	49.9406	66.7896	181.432	193.262	182.661	magnesium-dependent phosphatase 1 [Pimephales promelas]
	gene-LOC120479473	120479473	MOG	CR382337.3	PROTEIN_CODING	1.67008	4.10597e-08	18.5362	23.4097	18.2153	55.0411	66.4338	72.3411	uncharacterized protein LOC120479473 [Pimephales promelas]
	gene-LOC120477541	120477541	C2orf88	BX323586.3	PROTEIN_CODING	1.66952	1.5575e-07	23.6851	16.3868	25.5015	65.2339	79.7206	60.5857	small membrane A-kinase anchor protein [Pimephales promelas]
	gene-psme2	120492936	PSME2	psme2	PROTEIN_CODING	1.66559	1.26262e-203	1620.89	1717.49	1732.89	5612.15	5567.15	4917.39	proteasome activator complex subunit 2 [Pimephales promelas]
	gene-nfkbiaa	120494118	NFKBIA	nfkbiaa	PROTEIN_CODING	1.66407	3.71191e-88	379.992	328.516	355.806	1092.67	1203.06	1070.65	nuclear factor of kappa light polypeptide gene enhancer in B-cells inhibitor, alpha a [Pimephales promelas]
	gene-LOC120463010	120463010	GIMAP4	si:dkey-73p2.3	PROTEIN_CODING	1.66067	3.15306e-16	44.2809	41.3571	40.0738	138.622	138.907	121.171	LOW QUALITY PROTEIN: golgin subfamily A member 4-like [Pimephales promelas]
	gene-ankrd1a	120468771	ANKRD1	ankrd1a	PROTEIN_CODING	1.64849	1.71788e-08	55.6085	31.9932	51.003	119.256	202.925	109.416	ankyrin repeat domain-containing protein 1 [Pimephales promelas]
	gene-LOC120483573	120483573	TRIM25	ftr73	PROTEIN_CODING	1.64693	1.23989e-30	71.0553	106.904	83.7906	288.456	266.943	275.8	E3 ubiquitin/ISG15 ligase TRIM25-like [Pimephales promelas]
	gene-LOC120486740	120486740	GIMAP4	si:dkey-73p2.3	PROTEIN_CODING	1.64209	0.0414524	5.14894	6.24258	1.21436	5.0964	18.1183	18.0853	trichohyalin-like [Pimephales promelas]
	gene-LOC120470839	120470839	CD80	CABZ01068244.1	PROTEIN_CODING	1.64135	0.00111005	9.26809	3.90161	9.71485	24.4627	16.9104	26.2237	T-lymphocyte activation antigen CD80 isoform X1 [Pimephales promelas]
	gene-LOC120461134	120461134	NLRC3	nlrc7	PROTEIN_CODING	1.63377	0.011531	7.20851	3.90161	6.07178	17.3278	21.742	13.564	NLR family CARD domain-containing protein 3-like [Pimephales promelas]
	gene-ccdc3a	120476651	CCDC3	ccdc3a	PROTEIN_CODING	1.63296	2.25148e-06	10.2979	17.1671	19.4297	44.8483	43.4839	56.0644	coiled-coil domain-containing protein 3a [Pimephales promelas]
	gene-LOC120471919	120471919	IGSF1	si:ch211-165f21.2	PROTEIN_CODING	1.63286	1.49168e-11	30.8936	38.2358	27.9302	89.6966	101.463	113.937	sialoadhesin-like isoform X1 [Pimephales promelas]
	gene-LOC120469749	120469749	WDR38	wdr38	PROTEIN_CODING	1.63257	7.01315e-28	92.6809	88.9567	108.078	282.34	288.685	319.205	WD repeat-containing protein 38-like [Pimephales promelas]
	gene-LOC120486388	120486388	CD244	si:ch73-256j6.2	PROTEIN_CODING	1.62212	0.0415329	3.08936	1.56064	8.50049	14.2699	9.6631	13.564	SLAM family member 9 isoform X1 [Pimephales promelas]
	gene-slc17a9a	120469157	SLC17A9	slc17a9a	PROTEIN_CODING	1.62093	8.29126e-38	164.766	120.95	133.579	390.384	436.047	455.749	solute carrier family 17 member 9 [Pimephales promelas]
	gene-LOC120483479	120483479	MR1	mhc1uka	PROTEIN_CODING	1.61553	3.6545e-200	2408.67	2415.88	2404.43	6851.6	7610.9	7690.76	major histocompatibility complex class I-related gene protein-like [Pimephales promelas]
	gene-LOC120459757	120459757	UMOD	umod	PROTEIN_CODING	1.6091	0.0023004	8.2383	11.7048	8.50049	28.5398	43.4839	17.181	paramyosin-like [Pimephales promelas]
	gene-LOC120488413	120488413	DNASE2	dnase2	PROTEIN_CODING	1.58986	6.33325e-117	406.766	427.616	422.596	1267.98	1294.86	1227.09	deoxyribonuclease-2-alpha-like [Pimephales promelas]
	gene-dnm1b	120472089	DNM1	dnm1b	PROTEIN_CODING	1.58667	3.70403e-14	141.081	178.694	167.581	486.196	490.402	489.207	dynamin-1 isoform X1 [Pimephales promelas]
	gene-si:dkey-68o6.8	120490000	SP100	si:dkey-68o6.8	PROTEIN_CODING	1.58599	0.0214274	5.14894	5.46225	9.71485	33.6362	8.45521	17.181	uncharacterized protein si:dkey-68o6.8 isoform X1 [Pimephales promelas]
	gene-pkd1b	120471495	PKD1	pkd1b	PROTEIN_CODING	1.57726	0.0398263	2.05957	6.24258	3.64307	10.1928	19.3262	8.13837	LOW QUALITY PROTEIN: polycystin-1 [Pimephales promelas]
	gene-phc2b	120493954	PHC2	phc2b	PROTEIN_CODING	1.57009	7.19794e-112	547.847	546.225	576.819	1563.57	1736.94	1655.71	polyhomeotic-like protein 2b isoform X1 [Pimephales promelas]
	gene-irf9	120492876	IRF8	irf9	PROTEIN_CODING	1.5683	1.70825e-222	1228.54	1288.31	1292.08	3699.98	3866.45	3734.61	interferon regulatory factor 9 [Pimephales promelas]
	gene-erap1b	120469802	ERAP1	erap1b	PROTEIN_CODING	1.56658	4.5536e-105	463.404	448.685	489.386	1267.98	1477.25	1397.09	endoplasmic reticulum aminopeptidase 1b [Pimephales promelas]
	gene-tnk2b	120479492	TNK2	tnk2b	PROTEIN_CODING	1.56128	1.59914e-66	386.17	308.227	357.021	1017.24	946.984	1117.67	tyrosine kinase, non-receptor, 2b isoform X1 [Pimephales promelas]
	gene-trpc7b	120465249	TRPC7	trpc7a	PROTEIN_CODING	1.56071	1.66499e-23	82.383	87.3961	80.1475	262.974	228.291	247.768	short transient receptor potential channel 7b [Pimephales promelas]
	gene-LOC120489991	120489991	SP100	zgc:113411	PROTEIN_CODING	1.55972	1.5565e-106	457.226	475.996	531.888	1411.7	1390.28	1498.37	nuclear body protein SP140-like protein [Pimephales promelas]
	gene-tescb	120469732	TESC	tescb	PROTEIN_CODING	1.55461	2.03503e-26	130.783	101.442	125.079	385.288	357.535	300.216	tescalcin b [Pimephales promelas]
	gene-enox1	120487166	ENOX1	enox1	PROTEIN_CODING	1.55272	0.00890338	6.17872	4.68193	8.50049	22.4241	20.5341	12.6597	ecto-NOX disulfide-thiol exchanger 1 isoform X1 [Pimephales promelas]
	gene-LOC120481043	120481043	SPATA2	si:ch211-189a15.5	PROTEIN_CODING	1.54721	1.61518e-150	772.34	818.558	755.33	2344.34	2320.35	2213.64	uncharacterized protein LOC120481043 [Pimephales promelas]
	gene-il34	120494207	IL34	il34	PROTEIN_CODING	1.54577	1.25737e-20	62.817	67.1077	72.8614	199.779	186.015	203.459	interleukin-34 [Pimephales promelas]
	gene-chrm2b	120469084	CHRM2	chrm2b	PROTEIN_CODING	1.53971	0.0140988	5.14894	7.80322	4.85743	18.347	8.45521	25.3194	muscarinic acetylcholine receptor M2 [Pimephales promelas]
	gene-LOC120485791	120485791	MOG	CR382337.2	PROTEIN_CODING	1.5348	0.00113658	16.4766	6.24258	7.28614	29.5591	30.1972	26.2237	uncharacterized protein LOC120485791 [Pimephales promelas]
	gene-kcnq2a	120483332	KCNQ2	kcnq2a	PROTEIN_CODING	1.53362	0.0406767	9.26809	2.34097	6.07178	9.17351	26.5735	14.4682	potassium voltage-gated channel, KQT-like subfamily, member 2a isoform X1 [Pimephales promelas]
	gene-LOC120487662	120487662	SEMA7A	CABZ01111959.1	PROTEIN_CODING	1.52738	2.91703e-06	19.566	20.2884	23.0728	54.0218	65.2259	61.4899	semaphorin-7A isoform X1 [Pimephales promelas]
	gene-LOC120470734	120470734	ANKS4B	anks4b	PROTEIN_CODING	1.52639	0.00204597	7.20851	12.4852	9.71485	30.5784	25.3656	29.8407	LOW QUALITY PROTEIN: ankyrin repeat and SAM domain-containing protein 4B-like [Pimephales promelas]
	gene-LOC120481636	120481636	TAMM41	pimr193	PROTEIN_CODING	1.52068	0.0365892	3.08936	4.68193	7.28614	18.347	19.3262	5.42558	uncharacterized protein LOC120481636 [Pimephales promelas]
	gene-LOC120482224	120482224	TRIM25	ftr16	PROTEIN_CODING	1.51254	0.000132167	18.5362	12.4852	12.1436	53.0025	25.3656	43.4047	E3 ubiquitin/ISG15 ligase TRIM25-like [Pimephales promelas]
	gene-usp40	120473783	USP40	usp40	PROTEIN_CODING	1.49393	4.35771e-166	1054.5	1166.58	1173.07	3144.48	3157.42	3258.06	ubiquitin carboxyl-terminal hydrolase 40 [Pimephales promelas]
	gene-casp23	120469485	CASP5	casp23	PROTEIN_CODING	1.48861	9.77944e-10	33.983	37.4555	40.0738	95.8123	99.0468	116.65	caspase-23 [Pimephales promelas]
	gene-cunh8orf34	120475967	C8orf34	C24H8orf34	PROTEIN_CODING	1.48811	0.0171482	3.08936	12.4852	4.85743	11.2121	27.7814	21.7023	uncharacterized protein C8orf34 homolog isoform X1 [Pimephales promelas]
	gene-LOC120484622	120484622	C1R	c1r	PROTEIN_CODING	1.4802	8.39144e-287	4208.74	4223.1	3909.01	11278.3	11874.7	11317.8	LOW QUALITY PROTEIN: uncharacterized protein LOC120484622 [Pimephales promelas]
	gene-LOC120471020	120471020	TBK1	tbk1	PROTEIN_CODING	1.47953	9.77938e-46	265.685	280.916	230.728	715.534	808.077	661.921	serine/threonine-protein kinase TBK1-like [Pimephales promelas]
	gene-LOC120477166	120477166	PARP11	parp11	PROTEIN_CODING	1.47696	1.58984e-46	203.898	184.936	193.083	517.794	589.449	512.718	protein mono-ADP-ribosyltransferase PARP11-like [Pimephales promelas]
	gene-mta1	120476425	MTA1	mta1	PROTEIN_CODING	1.47224	1.72542e-228	1726.95	1742.46	1814.25	4847.69	4980.12	4822.44	metastasis-associated protein MTA1 [Pimephales promelas]
	gene-LOC120469318	120469318	PARP14	si:cabz01030277.1	PROTEIN_CODING	1.47091	8.93034e-18	61.7872	59.3045	65.5752	151.873	183.599	179.948	protein mono-ADP-ribosyltransferase PARP14-like [Pimephales promelas]
	gene-litaf	120489598	LITAF	litaf	PROTEIN_CODING	1.47079	8.47231e-158	1782.56	1790.84	1873.75	5021.99	5395.63	4680.47	lipopolysaccharide-induced tumor necrosis factor-alpha factor homolog [Pimephales promelas]
	gene-hoxc4a	120463398	HOXC4	hoxc4a	PROTEIN_CODING	1.44437	0.000718768	17.5064	17.1671	12.1436	46.8869	47.1076	35.2663	homeobox protein Hox-C4a [Pimephales promelas]
	gene-LOC120474817	120474817	MYO15A	myo15aa	PROTEIN_CODING	1.44149	1.79365e-06	39.1319	28.0916	29.1446	81.5424	82.1363	96.7562	unconventional myosin-XV-like [Pimephales promelas]
	gene-nfascb	120463103	NFASC	nfasca	PROTEIN_CODING	1.43751	0.000473379	19.566	17.9474	3.64307	38.7326	48.3155	29.8407	neurofascin isoform X1 [Pimephales promelas]
	gene-LOC120487705	120487705	NLRC3	si:ch211-15j1.3	PROTEIN_CODING	1.43622	0.000122594	15.4468	20.2884	15.7866	51.9833	33.8208	54.2558	NLR family CARD domain-containing protein 3-like isoform X1 [Pimephales promelas]
	gene-tdrd7b	120477632	TDRD7	tdrd7b	PROTEIN_CODING	1.43534	3.18813e-174	1163.66	1238.37	1244.72	3365.66	3209.36	3286.09	tudor domain-containing protein 7B [Pimephales promelas]
	gene-LOC120482550	120482550	0	FO834800.1	PROTEIN_CODING	1.43377	2.00647e-153	974.179	1039.39	1032.2	2665.42	2811.96	2757.1	E3 ubiquitin-protein ligase RNF31 isoform X1 [Pimephales promelas]
	gene-cish	120491601	CISH	cish	PROTEIN_CODING	1.43242	5.28558e-19	91.6511	85.8354	120.221	286.418	251.241	255.907	cytokine-inducible SH2-containing protein [Pimephales promelas]
	gene-gpx3	120460641	GPX3	gpx3	PROTEIN_CODING	1.43146	0.0060082	14.417	8.58354	7.28614	28.5398	28.9893	24.4151	glutathione peroxidase 3 [Pimephales promelas]
	gene-adamtsl5	120464897	ADAMTSL5	adamtsl5	PROTEIN_CODING	1.42777	3.54285e-31	192.57	175.572	154.223	460.714	514.56	437.664	ADAMTS-like protein 5 [Pimephales promelas]
	gene-si:dkey-154b15.1	120485154	RBM43	si:dkey-154b15.1	PROTEIN_CODING	1.42714	3.07303e-18	77.234	117.829	82.5762	266.032	202.925	285.747	RNA-binding protein 43 [Pimephales promelas]
	gene-LOC120491615	120491615	XIRP2	xirp2a	PROTEIN_CODING	1.42618	1.11072e-107	514.894	493.163	507.601	1292.45	1352.83	1419.69	LOW QUALITY PROTEIN: xin actin-binding repeat-containing protein 2-like [Pimephales promelas]
	gene-cdk18	120480553	CDK18	CDK18	PROTEIN_CODING	1.42516	4.41784e-15	64.8766	74.1306	66.7896	196.721	205.341	155.533	cyclin-dependent kinase 18, partial [Pimephales promelas]
	gene-nrxn1a	120471552	NRXN1	nrxn1a	PROTEIN_CODING	1.42355	0.00018064	14.417	12.4852	14.5723	43.829	27.7814	37.9791	neurexin 1a isoform X1 [Pimephales promelas]
	gene-fam107b	120462035	FAM107B	fam107b	PROTEIN_CODING	1.42136	3.52763e-17	55.6085	61.6454	74.0757	177.355	159.441	170.906	protein FAM107B isoform X1 [Pimephales promelas]
	gene-LOC120485499	120485499	ZNF586	aep1	PROTEIN_CODING	1.41852	3.95932e-19	90.6213	79.5928	85.0049	233.415	192.054	251.385	aerolysin-like protein [Pimephales promelas]
	gene-LOC120487995	120487995	NLRC3	si:ch211-15j1.3	PROTEIN_CODING	1.41635	0.000150104	14.417	20.2884	15.7866	56.0604	32.613	47.0217	NLR family CARD domain-containing protein 3-like [Pimephales promelas]
	gene-tnfb	120477521	LTA	tnfb	PROTEIN_CODING	1.41622	0.00256997	15.4468	10.9245	10.9292	33.6362	41.0682	25.3194	tumor necrosis factor b (TNF superfamily, member 2) [Pimephales promelas]
	gene-nxph2b	120480284	NXPH2	nxph2b	PROTEIN_CODING	1.41603	0.00732348	7.20851	10.9245	14.5723	19.3663	38.6524	28.9364	neurexophilin-2b [Pimephales promelas]
	gene-LOC120476204	120476204	SOCS3	socs3a	PROTEIN_CODING	1.41409	0.00731527	5.14894	11.7048	8.50049	17.3278	26.5735	25.3194	suppressor of cytokine signaling 3-like [Pimephales promelas]
	gene-islr2	120495592	ISLR2	islr2	PROTEIN_CODING	1.41351	5.24817e-48	152.409	168.55	179.725	463.772	442.087	425.908	immunoglobulin superfamily containing leucine-rich repeat protein 2 [Pimephales promelas]
	gene-cd40	120463640	CD40	cd40	PROTEIN_CODING	1.41222	3.21767e-77	394.409	368.312	338.805	989.72	966.31	982.03	tumor necrosis factor receptor superfamily member 5 [Pimephales promelas]
	gene-zgc:154055	120459013	MTMR9	zgc:154055	PROTEIN_CODING	1.412	1.12394e-39	200.809	209.126	212.512	576.912	544.757	534.42	myotubularin-related protein 9-like isoform X1 [Pimephales promelas]
	gene-tasora	120468647	TASOR	tasora	PROTEIN_CODING	1.41069	2.59802e-190	1781.53	1642.58	1643.02	4431.83	4355.64	4673.24	protein TASOR isoform X1 [Pimephales promelas]
	gene-LOC120483016	120483016	RASSF6	rassf6	PROTEIN_CODING	1.40817	0.0056804	6.17872	10.1442	9.71485	26.5013	25.3656	18.0853	ras association domain-containing protein 6-like [Pimephales promelas]
	gene-LOC120475778	120475778	NLRC3	si:dkey-230i18.2	PROTEIN_CODING	1.40179	3.47148e-15	48.4	61.6454	76.5044	162.065	150.986	174.523	NACHT, LRR and PYD domains-containing protein 3-like [Pimephales promelas]
	gene-inpp4ab	120476803	INPP4A	inpp4aa	PROTEIN_CODING	1.39666	2.25022e-112	876.349	916.878	835.477	2213.87	2407.32	2320.34	inositol polyphosphate-4-phosphatase type I Ab isoform X1 [Pimephales promelas]
	gene-ctsla	120461703	CTSL	ctsla	PROTEIN_CODING	1.39522	0	12618	12738.8	13102.9	32961.5	34513	33673.9	cathepsin La [Pimephales promelas]
	gene-cenpv	120461775	CENPV	cenpv	PROTEIN_CODING	1.38943	0.0451017	1.02979	7.80322	7.28614	17.3278	16.9104	9.04264	centromere protein V [Pimephales promelas]
	gene-traf3ip2l	120460135	TRAF3IP2	traf3ip2l	PROTEIN_CODING	1.38775	2.22826e-42	225.523	228.634	204.012	558.565	585.825	585.059	uncharacterized protein traf3ip2l isoform X1 [Pimephales promelas]
	gene-LOC120492175	120492175	TRIM16	si:ch211-214b16.3	PROTEIN_CODING	1.38404	0.000480331	13.3872	18.7277	13.3579	43.829	51.9392	26.2237	stonustoxin subunit beta-like [Pimephales promelas]
	gene-si:dkey-29h14.10	120484651	NLRC4	si:dkey-29h14.10	PROTEIN_CODING	1.38387	1.49207e-33	194.63	163.087	174.867	464.791	452.958	466.6	uncharacterized protein si:dkey-29h14.10 isoform X1 [Pimephales promelas]
	gene-usp11	120475232	USP15	usp11	PROTEIN_CODING	1.38243	8.18403e-32	156.528	168.55	156.652	392.423	394.979	469.313	ubiquitin carboxyl-terminal hydrolase 11 [Pimephales promelas]
	gene-bmp7a	120464245	BMP7	bmp7a	PROTEIN_CODING	1.37559	0.0435645	6.17872	6.24258	4.85743	11.2121	16.9104	17.181	bone morphogenetic protein 7a [Pimephales promelas]
	gene-slc6a11b	120460694	SLC6A11	slc6a11b	PROTEIN_CODING	1.37361	0.00495154	9.26809	9.36386	6.07178	25.482	22.9499	17.181	sodium- and chloride-dependent GABA transporter 3 [Pimephales promelas]
	gene-trim25	120480416	TRIM25	trim25	PROTEIN_CODING	1.37281	2.06787e-181	2172.85	2155.25	2010.97	5668.21	5202.37	5558.51	E3 ubiquitin/ISG15 ligase TRIM25 isoform X1 [Pimephales promelas]
	gene-klf4	120473910	KLF4	klf4	PROTEIN_CODING	1.36505	0.0243433	6.17872	7.0229	9.71485	22.4241	15.7025	19.8938	Krueppel-like factor 4 [Pimephales promelas]
	gene-LOC120480825	120480825	FBLN5	si:dkey-163f14.6	PROTEIN_CODING	1.36457	0.00644654	13.3872	10.9245	18.2153	30.5784	31.4051	45.2132	uncharacterized protein LOC120480825 isoform X1 [Pimephales promelas]
	gene-baiap2l2a	120489996	BAIAP2L2	baiap2l2a	PROTEIN_CODING	1.3627	0.0174021	11.3277	8.58354	8.50049	24.4627	18.1183	29.8407	brain-specific angiogenesis inhibitor 1-associated protein 2-like protein 2 isoform X1 [Pimephales promelas]
	gene-LOC120483790	120483790	TRIM39	btr25	PROTEIN_CODING	1.3609	7.21109e-16	63.8468	81.9338	91.0767	232.396	190.846	183.566	E3 ubiquitin-protein ligase TRIM39-like isoform X1 [Pimephales promelas]
	gene-sema3c	120476927	SEMA3C	sema3c	PROTEIN_CODING	1.3598	1.09757e-275	3547.62	3799.39	3734.15	9582.25	9260.87	9603.28	semaphorin-3C [Pimephales promelas]
	gene-mdfic2	120491278	MDFIC2	MDFIC2	PROTEIN_CODING	1.35609	0.000434559	14.417	10.9245	15.7866	36.6941	43.4839	24.4151	myoD family inhibitor domain-containing protein 2 isoform X1 [Pimephales promelas]
	gene-tap1	120491127	TAP1	tap1	PROTEIN_CODING	1.35556	1.0165e-132	2023.53	2050.69	2250.2	5569.34	5442.74	5154.3	antigen peptide transporter 1 [Pimephales promelas]
	gene-rnaseh1	120494213	RNASEH1	rnaseh1	PROTEIN_CODING	1.35542	1.17563e-123	950.494	1051.09	965.413	2408.56	2564.34	2637.74	ribonuclease H1 isoform X1 [Pimephales promelas]
	gene-LOC120485531	120485531	TRIM16	ftr57	PROTEIN_CODING	1.35517	2.84324e-70	395.438	419.033	392.237	1080.44	1011	1003.73	tripartite motif-containing protein 16-like isoform X1 [Pimephales promelas]
	gene-khnyn	120477353	KHNYN	khnyn	PROTEIN_CODING	1.35504	2.78632e-41	246.119	206.005	231.942	576.912	550.797	610.378	protein KHNYN isoform X1 [Pimephales promelas]
	gene-ktn1	120475878	KTN1	ktn1	PROTEIN_CODING	1.35502	1.55214e-261	4163.43	4525.87	4422.69	10970.5	11189.9	11393.7	kinectin isoform X1 [Pimephales promelas]
	gene-apol	120489120	APOL3	si:ch73-233k15.2	PROTEIN_CODING	1.35238	1.29913e-50	286.281	304.326	375.236	726.746	885.381	840.061	apolipoprotein L4 [Pimephales promelas]
	gene-rnf216	120489699	RNF216	rnf216	PROTEIN_CODING	1.34888	4.68159e-134	930.928	958.235	1006.7	2342.3	2511.2	2513.85	E3 ubiquitin-protein ligase RNF216 [Pimephales promelas]
	gene-nid2b	120493653	NID2	nid2b	PROTEIN_CODING	1.34805	0.00123883	12.3574	16.3868	12.1436	23.4434	38.6524	43.4047	LOW QUALITY PROTEIN: nidogen-2 [Pimephales promelas]
	gene-hephl1a	120494969	HEPHL1	hephl1a	PROTEIN_CODING	1.34802	7.62308e-230	3086.27	3232.09	3119.68	8009.5	7990.17	8041.62	hephaestin-like protein 1a isoform X1 [Pimephales promelas]
	gene-hdhd5	120472124	HDHD5	hdhd5	PROTEIN_CODING	1.34531	7.6567e-65	502.536	488.482	496.672	1362.78	1275.53	1142.99	haloacid dehalogenase-like hydrolase domain-containing 5 [Pimephales promelas]
	gene-LOC120490340	120490340	SEPTIN9	41153	PROTEIN_CODING	1.34204	5.33299e-18	110.187	100.662	97.1485	293.552	234.33	252.29	neuronal-specific septin-3-like [Pimephales promelas]
	gene-tdh2	120495589	SDR42E2	tdh2	PROTEIN_CODING	1.34007	2.08884e-05	28.834	40.5767	19.4297	60.1375	100.255	71.4368	L-threonine dehydrogenase 2 [Pimephales promelas]
	gene-filip1l	120474055	FILIP1L	filip1b	PROTEIN_CODING	1.33981	8.36125e-07	28.834	44.4784	36.4307	84.6002	117.165	80.4795	filamin A-interacting protein 1-like [Pimephales promelas]
	gene-stk10	120490712	STK10	stk10	PROTEIN_CODING	1.33644	3.66225e-152	1564.25	1618.39	1691.6	3933.4	4174.46	4191.26	serine/threonine-protein kinase 10 [Pimephales promelas]
	gene-nod1	120471170	NOD1	nod1	PROTEIN_CODING	1.33283	1.23075e-135	1247.07	1240.71	1235	3091.47	3202.11	3088.06	nucleotide-binding oligomerization domain-containing protein 1 [Pimephales promelas]
	gene-pxmp2	120469539	PXMP2	pxmp2	PROTEIN_CODING	1.33182	3.52581e-29	163.736	206.005	178.51	493.331	475.908	421.387	peroxisomal membrane protein 2 [Pimephales promelas]
	gene-adora2ab	120477324	ADORA2A	adora2aa	PROTEIN_CODING	1.33147	3.84897e-161	1605.44	1556.74	1511.87	4053.67	3800.01	3911.85	adenosine A2a receptor b [Pimephales promelas]
	gene-il15ra	120477129	IL15RA	il15ra	PROTEIN_CODING	1.32972	0.0137833	5.14894	11.7048	2.42871	17.3278	16.9104	18.0853	interleukin-15 receptor subunit alpha isoform X1 [Pimephales promelas]
	gene-LOC120464455	120464455	TRIM25	ftr57	PROTEIN_CODING	1.32639	6.58294e-08	49.4298	30.4326	31.5733	95.8123	97.8389	85.0008	E3 ubiquitin/ISG15 ligase TRIM25-like [Pimephales promelas]
	gene-LOC120487977	120487977	NLRP12	si:ch211-114l13.9	PROTEIN_CODING	1.31584	2.81126e-22	96.8	82.7141	87.4337	234.434	213.796	213.406	caspase b-like [Pimephales promelas]
	gene-LOC120473058	120473058	ZNF84	si:dkey-210j14.3	PROTEIN_CODING	1.31253	4.57892e-46	289.37	274.673	327.876	760.382	711.446	728.837	zinc finger protein 300 [Pimephales promelas]
	gene-LOC120487651	120487651	NLRC3	si:ch211-11p18.6	PROTEIN_CODING	1.30085	3.46767e-09	49.4298	39.0161	47.3599	112.121	91.7994	125.693	uncharacterized protein LOC120487651 [Pimephales promelas]
	gene-LOC120481841	120481841	APH1A	zgc:114200	PROTEIN_CODING	1.29066	0.000568965	31.9234	59.3045	92.2911	128.429	143.739	173.619	gamma-secretase subunit Aph-1b-like [Pimephales promelas]
	gene-LOC120459747	120459747	CD22	si:ch211-1f22.14	PROTEIN_CODING	1.2885	0.00307796	10.2979	11.7048	12.1436	32.6169	18.1183	31.6492	B-cell receptor CD22-like isoform X1 [Pimephales promelas]
	gene-LOC120476218	120476218	LGALS3BP	lgals3bpa	PROTEIN_CODING	1.28647	2.5357e-07	689.957	368.312	433.525	994.817	1380.62	1261.45	galectin-3-binding protein A-like [Pimephales promelas]
	gene-LOC120477391	120477391	NLRC3	si:ch211-114l13.13	PROTEIN_CODING	1.2827	8.20151e-25	139.021	198.202	194.297	452.56	394.979	446.706	NLR family CARD domain-containing protein 3-like isoform X1 [Pimephales promelas]
	gene-cc2d1b	120482702	CC2D1B	cc2d1b	PROTEIN_CODING	1.2766	8.64958e-64	580.8	568.074	588.963	1347.49	1415.64	1442.3	coiled-coil and C2 domain-containing protein 1B isoform X1 [Pimephales promelas]
	gene-ctsc	120470732	CTSC	ctsc	PROTEIN_CODING	1.27483	4.81719e-160	1577.63	1489.63	1543.45	3690.81	3860.41	3600.78	dipeptidyl peptidase 1 [Pimephales promelas]
	gene-foxp3a	120483468	FOXP3	foxp3a	PROTEIN_CODING	1.27347	0.00802434	24.7149	16.3868	6.07178	44.8483	28.9893	41.5961	forkhead box protein P3a [Pimephales promelas]
	gene-LOC120481586	120481586	LYG2	lygl1	PROTEIN_CODING	1.27338	1.49369e-59	517.983	526.717	570.747	1230.27	1403.57	1267.78	lysozyme g-like isoform X1 [Pimephales promelas]
	gene-si:busm1-163l24.3	120489658	DTX3	si:dkey-40c23.2	PROTEIN_CODING	1.26997	1.39758e-29	198.749	200.543	144.508	442.367	449.334	434.951	uncharacterized protein si:busm1-163l24.3 [Pimephales promelas]
	gene-LOC120481313	120481313	PPHLN1	pphln1	PROTEIN_CODING	1.26993	6.6908e-23	128.723	149.041	150.58	346.555	367.198	321.918	periphilin-1 [Pimephales promelas]
	gene-lpcat4	120473801	LPCAT4	lpcat4	PROTEIN_CODING	1.26923	0.0021534	13.3872	15.6064	14.5723	31.5977	45.8997	28.9364	lysophospholipid acyltransferase LPCAT4 isoform X1 [Pimephales promelas]
	gene-ctbs	120464204	CTBS	ctbs	PROTEIN_CODING	1.26857	3.04358e-19	94.7404	95.1993	92.2911	248.704	206.549	224.257	di-N-acetylchitobiase [Pimephales promelas]
	gene-zgc:154058	120462050	TMEM150A	zgc:154058	PROTEIN_CODING	1.26681	3.03841e-40	235.821	229.415	224.656	573.854	597.904	494.632	transmembrane protein 150A [Pimephales promelas]
	gene-LOC120483084	120483084	BBX	bbx	PROTEIN_CODING	1.26656	4.78073e-40	409.855	351.925	381.308	949.968	800.829	986.552	HMG box transcription factor BBX isoform X1 [Pimephales promelas]
	gene-LOC120477788	120477788	THAP6	si:ch73-130a3.4	PROTEIN_CODING	1.26444	0.00174161	12.3574	14.0458	19.4297	28.5398	43.4839	37.0748	THAP domain-containing protein 6-like isoform X1 [Pimephales promelas]
	gene-dpp3	120494531	DPP3	dpp3	PROTEIN_CODING	1.25916	2.8277e-174	2427.21	2493.91	2551.36	5739.56	5944.01	6192.4	dipeptidyl peptidase 3 [Pimephales promelas]
	gene-LOC120463093	120463093	NECTIN3	si:dkey-31e10.5	PROTEIN_CODING	1.25903	1.46847e-12	61.7872	88.1764	94.7198	179.393	222.251	185.374	OX-2 membrane glycoprotein-like [Pimephales promelas]
	gene-LOC120486461	120486461	CROCC	crocc2	PROTEIN_CODING	1.25521	0.00207443	19.566	14.8261	10.9292	39.7519	21.742	46.1175	rootletin-like isoform X1 [Pimephales promelas]
	gene-adma	120492688	ADM	adma	PROTEIN_CODING	1.25377	8.87276e-60	394.409	432.298	482.099	948.949	1114.88	1050.75	adrenomedullin a [Pimephales promelas]
	gene-LOC120484714	120484714	ASH1L	ash1l	PROTEIN_CODING	1.24935	8.19852e-49	323.353	302.765	293.874	759.363	676.417	748.73	histone-lysine N-methyltransferase ASH1L-like isoform X1 [Pimephales promelas]
	gene-LOC120479603	120479603	SLC39A9	CU695232.1	PROTEIN_CODING	1.24283	2.09366e-34	255.387	246.582	299.946	582.009	713.861	595.006	zinc transporter ZIP9 [Pimephales promelas]
	gene-fam13b	120460697	FAM13B	fam13b	PROTEIN_CODING	1.24206	2.61858e-223	3252.07	3239.9	3332.19	7866.8	7644.72	7712.47	protein FAM13B isoform X1 [Pimephales promelas]
	gene-nlrp12l	120463648	NLRC3	si:dkey-126g1.7	PROTEIN_CODING	1.24108	3.45149e-15	73.1149	95.1993	110.506	221.184	208.965	225.162	protein NLRC3 [Pimephales promelas]
	gene-arl4aa	120478813	ARL4A	arl4aa	PROTEIN_CODING	1.24015	1.03142e-47	342.919	348.024	354.592	795.038	838.274	835.54	ADP-ribosylation factor-like 4aa [Pimephales promelas]
	gene-mffb	120482833	MFF	MFF	PROTEIN_CODING	1.23828	5.58856e-23	137.991	139.678	139.651	338.401	339.416	308.354	mitochondrial fission factor homolog A [Pimephales promelas]
	gene-ccdc150	120470557	CCDC150	usp16	PROTEIN_CODING	1.2363	2.44449e-05	25.7447	28.8719	24.2871	60.1375	64.018	63.2985	coiled-coil domain-containing protein 150 isoform X1 [Pimephales promelas]
	gene-tent4b	120468774	TENT4B	tent4b	PROTEIN_CODING	1.22944	1.66313e-66	442.809	429.957	445.669	1001.95	1025.5	1057.99	terminal nucleotidyltransferase 4B isoform X1 [Pimephales promelas]
	gene-fbxo32	120484685	FBXO32	fbxo32	PROTEIN_CODING	1.22918	3.73421e-26	152.409	161.527	148.151	363.883	340.624	380.695	F-box only protein 32 [Pimephales promelas]
	gene-casp9	120462747	CASP9	casp9	PROTEIN_CODING	1.20108	5.05339e-53	444.868	412.01	426.239	969.335	977.181	998.307	caspase-9 [Pimephales promelas]
	gene-LOC120484763	120484763	ATP7B		PROTEIN_CODING	1.19842	9.50473e-116	1217.21	1076.84	1159.71	2634.84	2688.76	2586.19	uncharacterized protein LOC120484763 [Pimephales promelas]
	gene-LOC120468211	120468211	EMP2	emp1	PROTEIN_CODING	1.19725	0.00415016	13.3872	12.4852	15.7866	37.7133	20.5341	35.2663	epithelial membrane protein 2-like [Pimephales promelas]
	gene-slc24a3	120479708	SLC24A3	slc24a3	PROTEIN_CODING	1.19606	3.13698e-21	132.843	125.632	132.365	309.861	291.101	292.077	sodium/potassium/calcium exchanger 3 [Pimephales promelas]
	gene-tnfa	120485191	LTA	tnfa	PROTEIN_CODING	1.19524	0.0390911	12.3574	4.68193	8.50049	23.4434	19.3262	14.4682	tumor necrosis factor a (TNF superfamily, member 2) [Pimephales promelas]
	gene-LOC120466953	120466953	HECTD2	hectd2	PROTEIN_CODING	1.19291	1.28587e-10	62.817	64.7667	69.2183	169.2	115.957	160.959	probable E3 ubiquitin-protein ligase HECTD2 [Pimephales promelas]
	gene-usta	120494236	UST	usta	PROTEIN_CODING	1.19169	9.32563e-38	320.264	330.076	359.449	727.766	788.75	784.901	uronyl 2-sulfotransferase a isoform X1 [Pimephales promelas]
	gene-apooa	120471602	APOO	apooa	PROTEIN_CODING	1.19032	2.29084e-56	790.877	706.191	754.115	1586	1860.15	1687.36	apolipoprotein O, a isoform X1 [Pimephales promelas]
	gene-sdr42e1	120487596	SDR42E1	sdr42e1	PROTEIN_CODING	1.19015	7.10762e-36	318.204	254.385	293.874	632.973	713.861	623.038	short-chain dehydrogenase/reductase family 42E member 1 [Pimephales promelas]
	gene-foxn2a	120469822	FOXN2	FOXN2	PROTEIN_CODING	1.18619	1.04332e-31	313.055	304.326	268.373	681.898	689.704	651.974	forkhead box protein N2 [Pimephales promelas]
	gene-LOC120463624	120463624	CYP2C8	cyp2aa1	PROTEIN_CODING	1.1826	2.87301e-89	907.243	909.855	1020.06	2105.83	2195.94	2121.4	cytochrome P450 2B1-like [Pimephales promelas]
	gene-junba	120489538	JUNB	junba	PROTEIN_CODING	1.18211	8.83096e-108	2407.64	2634.37	2592.65	5900.61	5957.3	5478.03	junB proto-oncogene, AP-1 transcription factor subunit a [Pimephales promelas]
	gene-si:ch1073-429i10.1	120478244	TM7SF2	si:ch1073-429i10.1	PROTEIN_CODING	1.18128	0.00408064	14.417	16.3868	9.71485	35.6748	24.1577	33.4578	delta(14)-sterol reductase TM7SF2 [Pimephales promelas]
	gene-zgc:101663	120473933	MGAT4C	zgc:101663	PROTEIN_CODING	1.18033	2.05488e-43	283.191	291.06	318.161	676.802	680.041	660.113	alpha-1,3-mannosyl-glycoprotein 4-beta-N-acetylglucosaminyltransferase C [Pimephales promelas]
	gene-nsfa	120490062	NSF	nsfa	PROTEIN_CODING	1.17732	1.94716e-05	35.0128	39.0161	34.002	60.1375	90.5915	94.9477	vesicle-fusing ATPase isoform X1 [Pimephales promelas]
	gene-elmod1	120494640	ELMOD1	elmod1	PROTEIN_CODING	1.17682	0.0268711	17.5064	7.0229	7.28614	24.4627	25.3656	21.7023	ELMO domain-containing protein 1 isoform X1 [Pimephales promelas]
	gene-LOC120489514	120489514	TRIM16	ftr57	PROTEIN_CODING	1.1729	0.0350058	8.2383	12.4852	9.71485	15.2892	24.1577	29.8407	tripartite motif-containing protein 16-like protein [Pimephales promelas]
	gene-tmem79a	120475268	TMEM79	tmem79a	PROTEIN_CODING	1.17225	0.00115217	20.5957	21.0687	24.2871	55.0411	44.6918	47.926	transmembrane protein 79 [Pimephales promelas]
	gene-LOC120480889	120480889	SSTR2	sstr3	PROTEIN_CODING	1.16985	2.16173e-18	109.157	111.586	97.1485	225.261	262.112	234.204	somatostatin receptor type 2 [Pimephales promelas]
	gene-tent5ab	120463146	TENT5A	tent5ab	PROTEIN_CODING	1.16653	0.000233811	25.7447	17.9474	23.0728	51.9833	53.147	43.4047	terminal nucleotidyltransferase 5Ab [Pimephales promelas]
	gene-slc12a9	120469552	SLC12A9	slc12a9	PROTEIN_CODING	1.16573	2.81123e-56	561.234	490.823	468.742	1161.98	1053.28	1192.72	solute carrier family 12 member 9 [Pimephales promelas]
	gene-LOC120464472	120464472	NLRC3	si:ch211-15j1.3	PROTEIN_CODING	1.16389	2.86935e-17	124.604	134.996	133.579	321.073	285.061	275.8	NLR family CARD domain-containing protein 3-like isoform X1 [Pimephales promelas]
	gene-LOC120465304	120465304	PGBD4	CABZ01069162.1	PROTEIN_CODING	1.15874	0.00153572	23.6851	13.2655	12.1436	34.6555	38.6524	36.1706	piggyBac transposable element-derived protein 4-like [Pimephales promelas]
	gene-LOC120477373	120477373	KHNYN	khnyn	PROTEIN_CODING	1.15853	0.0010152	30.8936	20.2884	15.7866	59.1182	44.6918	46.1175	protein KHNYN-like isoform X1 [Pimephales promelas]
	gene-fmnl3	120463148	FMNL3	fmnl3	PROTEIN_CODING	1.15768	6.34807e-05	33.983	31.2129	37.645	68.2917	76.0969	83.1923	formin-like protein 3 isoform X5 [Pimephales promelas]
	gene-plbd2	120475129	PLBD2	PLBD2	PROTEIN_CODING	1.15501	9.09957e-78	813.532	801.391	918.053	1809.22	1956.78	1857.36	putative phospholipase B-like 2 isoform X1 [Pimephales promelas]
	gene-LOC120492327	120492327	NLRC3	si:zfos-364h11.2	PROTEIN_CODING	1.1518	1.77169e-17	109.157	115.488	121.436	248.704	252.448	265.854	NACHT, LRR and PYD domains-containing protein 3-like [Pimephales promelas]
	gene-znf395b	120494144	ZNF395	znf395b	PROTEIN_CODING	1.15161	3.24465e-05	45.3106	35.1145	21.8584	71.3496	64.018	93.1392	zinc finger protein 395b isoform X1 [Pimephales promelas]
	gene-psma6l	120488455	PSMA6	psma6l	PROTEIN_CODING	1.14661	2.37768e-17	134.902	120.17	126.293	269.09	311.635	264.045	proteasome 20S subunit alpha 6, like [Pimephales promelas]
	gene-zmp:0000000521	120491916	SPIN1	zmp:0000000521	PROTEIN_CODING	1.14031	3.33119e-49	579.77	600.848	513.673	1362.78	1147.49	1236.13	spindlin-W [Pimephales promelas]
	gene-cyldl	120478281	CYLD	cyldl	PROTEIN_CODING	1.1397	9.97879e-58	548.877	584.461	603.535	1339.33	1269.49	1217.14	ubiquitin carboxyl-terminal hydrolase CYLD isoform X1 [Pimephales promelas]
	gene-LOC120472357	120472357	CYP2J2	cyp2ad6	PROTEIN_CODING	1.13734	0.049678	7.20851	10.9245	6.07178	22.4241	10.871	20.7981	cytochrome P450 2J2-like [Pimephales promelas]
	gene-LOC120466742	120466742	BFAR	btr04	PROTEIN_CODING	1.13327	0.0113245	15.4468	23.4097	12.1436	35.6748	19.3262	57.8729	bifunctional apoptosis regulator-like isoform X1 [Pimephales promelas]
	gene-LOC120484219	120484219	NEK1	si:dkey-192d15.2	PROTEIN_CODING	1.13106	0.0365882	12.3574	17.1671	1.21436	29.5591	16.9104	24.4151	calcium/calmodulin-dependent protein kinase I-like [Pimephales promelas]
	gene-LOC120461215	120461215	SEPTIN3	BX004857.1	PROTEIN_CODING	1.13018	1.85472e-07	49.4298	50.7209	46.1455	106.005	109.918	105.799	uncharacterized protein LOC120461215 [Pimephales promelas]
	gene-LOC120484920	120484920	URGCP	si:dkey-85k7.12	PROTEIN_CODING	1.12854	1.18071e-86	1100.84	1256.32	1216.78	2608.34	2522.07	2688.38	up-regulator of cell proliferation-like [Pimephales promelas]
	gene-LOC120482225	120482225	TRIM25	ftr16	PROTEIN_CODING	1.12676	5.30641e-05	25.7447	46.039	20.6441	72.3688	64.018	72.3411	E3 ubiquitin/ISG15 ligase TRIM25-like [Pimephales promelas]
	gene-anks4b	120474960	ANKS4B	anks4b	PROTEIN_CODING	1.12651	0.00414668	11.3277	21.0687	19.4297	41.7905	35.0287	37.0748	ankyrin repeat and SAM domain-containing protein 4B [Pimephales promelas]
	gene-rspo4	120493870	RSPO2	rspo4	PROTEIN_CODING	1.12476	7.7521e-06	43.2511	35.8948	35.2163	76.446	86.9679	85.9051	R-spondin-4 isoform X1 [Pimephales promelas]
	gene-ier2b	120480843	IER2	ier2b	PROTEIN_CODING	1.12201	3.75623e-38	362.485	365.191	333.948	772.614	736.811	804.795	immediate early response 2b [Pimephales promelas]
	gene-oard1	120462935	OARD1	oard1	PROTEIN_CODING	1.11864	7.10302e-13	96.8	124.852	128.722	243.608	260.904	256.811	ADP-ribose glycohydrolase OARD1 [Pimephales promelas]
	gene-asb16	120489659	ASB16	asb16	PROTEIN_CODING	1.11696	1.08043e-07	62.817	58.5241	52.2173	124.352	114.749	137.448	ankyrin repeat and SOCS box protein 16 isoform X1 [Pimephales promelas]
	gene-LOC120477431	120477431	TRIM16	si:ch211-278p9.2	PROTEIN_CODING	1.11429	0.0224658	8.2383	15.6064	9.71485	27.5205	26.5735	20.7981	stonustoxin subunit beta-like [Pimephales promelas]
	gene-zgc:114200	120482814	APH1A	zgc:114200	PROTEIN_CODING	1.11421	3.71441e-53	461.345	493.944	533.102	1071.26	1032.74	1107.72	gamma-secretase subunit Aph-1b [Pimephales promelas]
	gene-LOC120464395	120464395	TRIM35	trim35-20	PROTEIN_CODING	1.11197	0.00047125	12.3574	23.4097	31.5733	44.8483	55.5628	44.3089	tripartite motif-containing protein 35-like [Pimephales promelas]
	gene-LOC120483477	120483477	TAPBP	tapbp.1	PROTEIN_CODING	1.11156	6.68109e-43	365.574	362.069	416.524	842.944	862.432	759.582	tapasin-like [Pimephales promelas]
	gene-LOC120459780	120459780	CD22	si:ch211-1f22.14	PROTEIN_CODING	1.10803	6.89113e-34	321.294	285.598	276.873	620.741	666.754	620.325	myelin-associated glycoprotein-like isoform X1 [Pimephales promelas]
	gene-tspan37	120465177	TSPAN3	tspan37	PROTEIN_CODING	1.1053	1.65916e-15	157.557	128.753	138.437	319.034	300.764	291.173	tetraspanin 37 [Pimephales promelas]
	gene-ehd1b	120476447	EHD1	ehd1b	PROTEIN_CODING	1.1052	5.03879e-103	1255.31	1353.86	1392.87	2886.6	2825.25	2891.84	EH domain-containing protein 1b [Pimephales promelas]
	gene-mfge8b	120459049	EDIL3	mfge8b	PROTEIN_CODING	1.09988	1.58274e-130	7977.76	7404.47	7316.5	15904.8	16732.9	16019.9	milk fat globule EGF and factor V/VIII domain containing b isoform X1 [Pimephales promelas]
	gene-si:dkey-276j7.2	120491471	CYTIP	si:dkey-276j7.2	PROTEIN_CODING	1.09971	0.000111296	37.0723	30.4326	25.5015	44.8483	86.9679	69.6283	cytohesin-interacting protein [Pimephales promelas]
	gene-ip6k2b	120474392	IP6K2	ip6k2b	PROTEIN_CODING	1.09303	2.78854e-167	3347.84	3181.37	3213.19	6930.08	7038.36	6812.72	inositol hexakisphosphate kinase 2b [Pimephales promelas]
	gene-acta2	120488774	ACTA2	acta2	PROTEIN_CODING	1.09051	7.40553e-47	695.106	650.788	772.331	1405.59	1559.38	1529.11	actin, aortic smooth muscle [Pimephales promelas]
	gene-col11a1a	120488151	COL11A1	col11a1a	PROTEIN_CODING	1.08723	3.40102e-10	109.157	95.9796	94.7198	227.299	204.133	205.268	collagen, type XI, alpha 1a [Pimephales promelas]
	gene-map2k2b	120471345	MAP2K2	map2k2b	PROTEIN_CODING	1.08626	2.04768e-130	2205.8	2170.08	2106.91	4534.77	4697.47	4543.93	dual specificity mitogen-activated protein kinase kinase 2b [Pimephales promelas]
	gene-rgs19	120463747	RGS17	rgs19	PROTEIN_CODING	1.08599	4.20464e-21	164.766	156.064	167.581	371.018	339.416	323.726	regulator of G-protein signaling 19 isoform X1 [Pimephales promelas]
	gene-LOC120489079	120489079	TRIM16	ftr16	PROTEIN_CODING	1.08548	1.32963e-06	44.2809	60.8651	49.7886	124.352	119.581	89.5221	tripartite motif-containing protein 16-like [Pimephales promelas]
	gene-nfya	120480743	NFYA	nfya	PROTEIN_CODING	1.08291	1.80602e-45	584.919	589.143	715.256	1261.87	1376.99	1345.54	nuclear transcription factor Y subunit alpha isoform X1 [Pimephales promelas]
	gene-tspan36	120484448	TSPAN3	tspan36	PROTEIN_CODING	1.08284	2.03895e-49	562.264	543.884	554.961	1289.39	1194.6	1037.19	tetraspanin 36 [Pimephales promelas]
	gene-lratd1	120494058	LRATD1	lratd1	PROTEIN_CODING	1.08243	0.0102045	10.2979	20.2884	21.8584	42.8097	45.8997	23.5109	protein LRATD1 [Pimephales promelas]
	gene-ngfa	120485513	NGF	ngfa	PROTEIN_CODING	1.07963	0.0302916	7.20851	7.80322	10.9292	17.3278	21.742	15.3725	neurotrophin-7 [Pimephales promelas]
	gene-LOC120479520	120479520	SORBS1	sorbs1	PROTEIN_CODING	1.0786	7.5442e-05	26.7745	37.4555	29.1446	61.1568	64.018	74.1496	sorbin and SH3 domain-containing protein 1 isoform X1 [Pimephales promelas]
	gene-dapk2b	120460286	DAPK2	dapk2a	PROTEIN_CODING	1.07677	4.43359e-34	367.634	319.932	304.803	664.57	798.413	639.315	death-associated protein kinase 2 isoform X2 [Pimephales promelas]
	gene-LOC120463000	120463000	GIMAP7	si:dkey-73p2.3	PROTEIN_CODING	1.07519	1.21153e-06	45.3106	69.4487	59.5035	139.641	85.76	141.969	LOW QUALITY PROTEIN: protein MLP1-like [Pimephales promelas]
	gene-tapbp.1	120483478	TAPBP	tapbp.1	PROTEIN_CODING	1.07238	1.36146e-24	266.715	305.886	289.017	537.16	716.277	568.782	TAP binding protein (tapasin), tandem duplicate 1 [Pimephales promelas]
	gene-LOC120462746	120462746	ARHGAP4	arhgap4a	PROTEIN_CODING	1.07236	0.000567557	27.8043	28.0916	37.645	60.1375	73.6811	61.4899	rho GTPase-activating protein 4-like isoform X1 [Pimephales promelas]
	gene-crygn2	120488074	CRYGN	crygn2	PROTEIN_CODING	1.06845	2.22245e-05	33.983	45.2587	42.5025	87.658	91.7994	77.7667	gamma-crystallin N-B [Pimephales promelas]
	gene-si:ch211-137a8.4	120472689	RNF213	si:ch211-137a8.4	PROTEIN_CODING	1.06802	6.56145e-34	303.787	319.152	318.161	675.782	654.675	643.836	protein IWS1 homolog [Pimephales promelas]
	gene-LOC120487647	120487647	SYT4	CABZ01086835.1	PROTEIN_CODING	1.0675	0.0183519	17.5064	20.2884	14.5723	46.8869	31.4051	32.5535	synaptotagmin-11 [Pimephales promelas]
	gene-traf3	120477631	TRAF3	traf3	PROTEIN_CODING	1.06083	1.1277e-15	177.123	179.474	190.654	395.48	394.979	350.854	TNF receptor-associated factor 3 [Pimephales promelas]
	gene-phyhd1	120471282	PHYHD1	phyhd1	PROTEIN_CODING	1.06029	0.00164144	31.9234	19.508	23.0728	55.0411	41.0682	56.9686	phytanoyl-CoA dioxygenase domain-containing protein 1 isoform X1 [Pimephales promelas]
	gene-LOC120479869	120479869	NFKB2	nfkb2	PROTEIN_CODING	1.0595	2.36501e-69	838.247	841.967	828.191	1729.72	1786.47	1717.2	LOW QUALITY PROTEIN: uncharacterized protein LOC120479869 [Pimephales promelas]
	gene-LOC120459017	120459017	CD300C	si:dkey-1c7.2	PROTEIN_CODING	1.05406	0.000421601	26.7745	25.7506	34.002	80.5231	59.1865	38.8833	polymeric immunoglobulin receptor-like [Pimephales promelas]
	gene-LOC120476207	120476207	NLRP3	si:ch211-214b16.4	PROTEIN_CODING	1.0533	1.17337e-24	317.174	325.394	309.661	733.881	603.944	639.315	NACHT, LRR and PYD domains-containing protein 3-like isoform X1 [Pimephales promelas]
	gene-LOC120460636	120460636	GABRP	AL929217.1	PROTEIN_CODING	1.05077	0.00717111	21.6255	17.1671	13.3579	36.6941	33.8208	37.9791	gamma-aminobutyric acid receptor subunit pi [Pimephales promelas]
	gene-ndrg1a	120485432	NDRG1	ndrg1a	PROTEIN_CODING	1.0506	7.14713e-80	1208.97	1236.81	1167	2506.41	2464.09	2521.99	protein NDRG1a isoform X1 [Pimephales promelas]
	gene-znf704	120485237	ZNF704	znf704	PROTEIN_CODING	1.05056	7.55587e-08	56.6383	63.2061	65.5752	124.352	148.57	113.033	zinc finger protein 704 isoform X1 [Pimephales promelas]
	gene-cd9a	120464877	CD9	cd9a	PROTEIN_CODING	1.04939	3.60165e-12	118.426	121.73	98.3629	255.839	235.538	215.215	CD9 molecule a isoform X1 [Pimephales promelas]
	gene-igfbp5b	120487074	IGFBP5	igfbp5b	PROTEIN_CODING	1.04737	5.48695e-71	2208.89	2358.91	2359.49	5266.62	4490.92	4558.39	insulin-like growth factor-binding protein 5b isoform X1 [Pimephales promelas]
	gene-plin2	120478889	PLIN2	plin2	PROTEIN_CODING	1.04553	7.6447e-10	65.9064	100.662	91.0767	166.143	198.094	172.714	perilipin-2 [Pimephales promelas]
	gene-gjb7	120475493	GJB7	cx28.8	PROTEIN_CODING	1.04332	3.41218e-14	107.098	138.117	154.223	267.051	257.28	294.79	connexin 28.8 isoform X1 [Pimephales promelas]
	gene-fgl1b	120482171	FGL1	si:ch211-287a12.9	PROTEIN_CODING	1.04138	1.57656e-07	57.6681	64.7667	60.7178	117.217	120.789	139.257	fibrinogen like 1B [Pimephales promelas]
	gene-LOC120485521	120485521	NLRC3	si:ch211-214b16.4	PROTEIN_CODING	1.04087	0.000324674	27.8043	42.9177	26.7158	73.3881	71.2654	60.5857	NACHT, LRR and PYD domains-containing protein 3-like, partial [Pimephales promelas]
	gene-src	120463324	SRC	src	PROTEIN_CODING	1.04012	5.30479e-55	751.745	830.263	782.045	1658.37	1561.8	1647.57	LOW QUALITY PROTEIN: proto-oncogene tyrosine-protein kinase Src [Pimephales promelas]
	gene-wls	120482857	WLS	wls	PROTEIN_CODING	1.03986	2.2581e-75	1363.44	1392.09	1480.3	2879.46	2903.76	2915.35	protein wntless homolog [Pimephales promelas]
	gene-htr2cl1	120462610	HTR2A	htr2cl1	PROTEIN_CODING	1.03797	0.0107165	26.7745	15.6064	17.001	31.5977	37.4445	51.543	5-hydroxytryptamine (serotonin) receptor 2C, G protein-coupled-like 1 [Pimephales promelas]
	gene-LOC120471384	120471384	JAK1	jak1	PROTEIN_CODING	1.03492	1.08236e-55	1186.31	1372.59	1392.87	2952.85	2582.46	2561.78	tyrosine-protein kinase JAK1-like [Pimephales promelas]
	gene-gsdmea	120483763	GSDME	gsdmea	PROTEIN_CODING	1.03462	1.53661e-38	506.655	507.209	485.743	1019.28	1060.53	998.307	gasdermin-E [Pimephales promelas]
	gene-mylk4b	120493339	MYLK4	mylk4b	PROTEIN_CODING	1.02619	3.65305e-06	36.0426	49.9406	47.3599	87.658	86.9679	97.6605	myosin light chain kinase family member 4 isoform X1 [Pimephales promelas]
	gene-iars1	120460706	IARS1	iars1	PROTEIN_CODING	1.02579	3.32022e-123	19331.2	19421.4	20291.9	37706.2	42489.9	40018.2	isoleucine--tRNA ligase, cytoplasmic [Pimephales promelas]
	gene-fgd1	120475003	FGD1	fgd1	PROTEIN_CODING	1.02569	4.45663e-16	137.991	115.488	127.507	286.418	224.667	257.715	FYVE, RhoGEF and PH domain-containing protein 1 isoform X1 [Pimephales promelas]
	gene-sema4ga	120479615	SEMA4G	sema4ga	PROTEIN_CODING	1.0255	0.000329279	42.2213	45.2587	55.8604	111.101	89.3837	89.5221	semaphorin-4G [Pimephales promelas]
	gene-LOC120490312	120490312	SEPTIN9	41153	PROTEIN_CODING	1.02203	0.00725218	25.7447	14.8261	18.2153	40.7712	43.4839	34.362	uncharacterized protein LOC120490312 isoform X1 [Pimephales promelas]
	gene-thada	120464047	THADA	thada	PROTEIN_CODING	1.0212	1.79659e-132	4331.29	4170.04	4120.31	8615.97	8851.4	8161.89	thyroid adenoma-associated protein isoform X1 [Pimephales promelas]
	gene-bcl7bb	120473865	BCL7B	bcl7bb	PROTEIN_CODING	1.01903	1.3806e-56	899.004	955.894	943.555	2004.92	1867.39	1803.1	B-cell CLL/lymphoma 7 protein family member B-B isoform X1 [Pimephales promelas]
	gene-LOC120490925	120490925	MOG	CR382337.3	PROTEIN_CODING	1.01492	1.04777e-12	110.187	142.799	132.365	301.707	217.42	260.428	uncharacterized protein LOC120490925 isoform X1 [Pimephales promelas]
	gene-trps1	120485107	TRPS1	trps1	PROTEIN_CODING	1.01404	1.36239e-44	816.621	762.375	670.325	1628.81	1404.77	1516.45	zinc finger transcription factor Trps1 isoform X1 [Pimephales promelas]
	gene-gtpbp2a	120492302	GTPBP2	gtpbp2b	PROTEIN_CODING	1.01377	2.03143e-56	1811.4	1610.58	1747.46	3583.79	3487.17	3355.72	GTP-binding protein 2 [Pimephales promelas]
	gene-LOC120494849	120494849	TRIM35	CU137686.1	PROTEIN_CODING	1.01245	1.81895e-05	32.9532	42.1374	47.3599	84.6002	89.3837	73.2454	tripartite motif-containing protein 35-like [Pimephales promelas]
	gene-tmem106a	120474538	TMEM106B	tmem106a	PROTEIN_CODING	1.0099	1.28e-130	3245.89	3430.3	3235.05	6708.9	6824.56	6453.73	transmembrane protein 106A [Pimephales promelas]
	gene-pigq	120489432	PIGQ	pigq	PROTEIN_CODING	1.00956	8.90066e-12	119.455	97.5402	111.721	233.415	218.628	206.172	phosphatidylinositol N-acetylglucosaminyltransferase subunit Q [Pimephales promelas]
	gene-usp25	120482264	USP25	usp25	PROTEIN_CODING	1.00956	1.48094e-101	1777.41	1706.56	1816.68	3503.26	3644.2	3512.16	ubiquitin carboxyl-terminal hydrolase 25 isoform X1 [Pimephales promelas]
	gene-LOC120479174	120479174	IL1R1	CABZ01054965.1	PROTEIN_CODING	1.00884	7.52288e-14	120.485	142.019	145.723	298.649	251.241	270.375	interleukin-1 receptor type 1 [Pimephales promelas]
	gene-ngfra	120489870	NGFR	ngfra	PROTEIN_CODING	1.00638	0.0442949	4.11915	11.7048	6.07178	21.4049	14.4946	10.8512	tumor necrosis factor receptor superfamily member 16 [Pimephales promelas]
	gene-si:ch211-153b23.7	120494892	TNIP1	si:ch211-153b23.7	PROTEIN_CODING	1.00633	2.62346e-05	42.2213	53.8422	48.5743	101.928	94.2152	95.852	spindle pole body component 110 isoform X1 [Pimephales promelas]
	gene-si:dkey-229e3.2	120476120	CYP7A1	si:dkey-229e3.2	PROTEIN_CODING	1.00618	0.00605194	24.7149	35.1145	23.0728	63.1953	43.4839	61.4899	uncharacterized protein si:dkey-229e3.2 [Pimephales promelas]
	gene-klf12a	120461388	KLF12	klf12a	PROTEIN_CODING	1.00448	3.98735e-14	118.426	125.632	165.152	262.974	289.893	261.332	Krueppel-like factor 12a isoform X1 [Pimephales promelas]
	gene-galnt13	120473923	GALNT13	galnt13	PROTEIN_CODING	1.00345	4.51678e-07	95.7702	122.511	85.0049	281.321	172.728	160.055	polypeptide N-acetylgalactosaminyltransferase 13 [Pimephales promelas]
	gene-cdc42ep1b	120490194	CDC42EP1	cdc42ep1b	PROTEIN_CODING	1.00094	2.81583e-18	183.302	194.3	184.582	386.307	380.484	361.706	cdc42 effector protein 1b [Pimephales promelas]
	gene-ip6k2a	120491412	IP6K2	ip6k2a	PROTEIN_CODING	1.00018	5.60303e-70	991.685	962.137	1027.35	2046.71	2038.91	1871.83	inositol hexakisphosphate kinase 2a [Pimephales promelas]
	gene-il17rel	120469195	IL17REL	il17rel	PROTEIN_CODING	-1.00257	0.000422532	96.8	92.8583	65.5752	48.9254	50.7313	29.8407	putative interleukin-17 receptor E-like isoform X1 [Pimephales promelas]
	gene-pik3cg	120470942	PIK3CG	pik3cg	PROTEIN_CODING	-1.00431	1.69825e-38	918.57	922.341	897.409	425.04	478.323	463.887	phosphatidylinositol 4,5-bisphosphate 3-kinase catalytic subunit gamma isoform [Pimephales promelas]
	gene-gja1b	120493412	GJA1	cx43	PROTEIN_CODING	-1.00522	9.646e-24	706.434	621.917	666.682	388.345	298.348	304.737	gap junction alpha-1 protein [Pimephales promelas]
	gene-si:dkey-32m20.1	120482960	TMEM236	si:dkey-32m20.1	PROTEIN_CODING	-1.00626	0.0120529	47.3702	58.5241	51.003	19.3663	30.1972	28.9364	transmembrane protein 236 [Pimephales promelas]
	gene-sypl1	120470976	SYPL1	sypl1	PROTEIN_CODING	-1.01342	1.24883e-26	481.94	484.58	497.886	214.049	248.825	261.332	synaptophysin-like protein 1 [Pimephales promelas]
	gene-tecpr1b	120489427	TECPR1	tecpr1b	PROTEIN_CODING	-1.01407	0.0419193	26.7745	28.8719	31.5733	12.2314	14.4946	16.2767	tectonin beta-propeller repeat-containing protein 1 isoform X1 [Pimephales promelas]
	gene-s1pr5a	120489742	S1PR1	s1pr5a	PROTEIN_CODING	-1.01464	2.9581e-18	474.732	459.61	429.882	235.454	233.122	208.885	sphingosine 1-phosphate receptor 5a [Pimephales promelas]
	gene-LOC120482485	120482485	PLD1	pld1a	PROTEIN_CODING	-1.0161	7.90487e-20	465.464	464.292	501.529	260.936	234.33	212.502	phospholipase D1-like [Pimephales promelas]
	gene-LOC120485510	120485510	ZNF160	znf1018	PROTEIN_CODING	-1.01655	0.00337851	45.3106	43.698	59.5035	22.4241	22.9499	27.1279	gastrula zinc finger protein XlCGF57.1-like [Pimephales promelas]
	gene-si:ch73-281f12.4	120474878	RADIL	si:ch73-281f12.4	PROTEIN_CODING	-1.01969	2.30525e-12	245.089	219.27	245.3	128.429	101.463	117.554	RA_Radil_like and Myo5p-like_CBD_Rasip1 domain-containing protein [Pimephales promelas]
	gene-LOC120487575	120487575	TAF4	si:dkey-219c3.2	PROTEIN_CODING	-1.02191	7.33473e-06	125.634	92.078	89.8624	58.0989	47.1076	46.1175	transcription initiation factor TFIID subunit 4-like isoform X1 [Pimephales promelas]
	gene-lipib	120488188	LIPH	lipib	PROTEIN_CODING	-1.02256	0.000141382	78.2638	46.8193	100.792	44.8483	30.1972	33.4578	LOW QUALITY PROTEIN: lipase member H [Pimephales promelas]
	gene-ddc	120477505	DDC	ddc	PROTEIN_CODING	-1.02294	5.71943e-07	83.4128	71.0093	76.5044	34.6555	36.2366	41.5961	aromatic-L-amino-acid decarboxylase [Pimephales promelas]
	gene-gstt1b	120490716	GSTT1	gstt1b	PROTEIN_CODING	-1.02296	2.67448e-39	1170.87	1284.41	1145.14	613.606	537.51	619.421	glutathione S-transferase theta-1b [Pimephales promelas]
	gene-tmem266	120486799	TMEM266	tmem266	PROTEIN_CODING	-1.0231	0.00738929	31.9234	32.7735	27.9302	16.3085	8.45521	19.8938	transmembrane protein 266 [Pimephales promelas]
	gene-b3glcta	120478918	B3GLCT	b3glcta	PROTEIN_CODING	-1.02366	4.36561e-11	228.613	209.907	202.797	101.928	120.789	94.9477	beta 3-glucosyltransferase a [Pimephales promelas]
	gene-rab11fip5a	120479761	RAB11FIP5	rab11fip5a	PROTEIN_CODING	-1.02748	0.0303544	21.6255	21.849	20.6441	9.17351	6.03944	15.3725	uncharacterized protein rab11fip5a isoform X1 [Pimephales promelas]
	gene-chchd3b	120471964	CHCHD3	chchd3b	PROTEIN_CODING	-1.02877	3.90083e-05	71.0553	74.1306	114.149	40.7712	51.9392	34.362	coiled-coil-helix-coiled-coil-helix domain containing 3b [Pimephales promelas]
	gene-cunh5orf24	120481179	C5orf24	C21H5orf24	PROTEIN_CODING	-1.03017	0.000218721	58.6979	56.9635	65.5752	30.5784	15.7025	39.7876	UPF0461 protein C5orf24 homolog [Pimephales promelas]
	gene-ppp1r3aa	120476743	PPP1R3A	ppp1r3aa	PROTEIN_CODING	-1.03102	0.0485237	29.8638	20.2884	20.6441	9.17351	18.1183	8.13837	uncharacterized protein ppp1r3aa [Pimephales promelas]
	gene-klhl31	120492397	KLHL31	klhl31	PROTEIN_CODING	-1.04071	2.61975e-07	96.8	78.8125	88.648	46.8869	41.0682	39.7876	kelch-like protein 31 [Pimephales promelas]
	gene-kif1ab	120482640	KIF1A	kif1ab	PROTEIN_CODING	-1.04117	1.52501e-05	112.247	120.95	94.7198	58.0989	48.3155	53.3516	kinesin-like protein KIF1A isoform X1 [Pimephales promelas]
	gene-LOC120474775	120474775	PSD	psda	PROTEIN_CODING	-1.04243	2.83958e-05	55.6085	53.8422	25.5015	21.4049	16.9104	28.0322	uncharacterized protein LOC120474775 [Pimephales promelas]
	gene-si:ch211-106k21.5	120481631	LRTM2	si:ch211-106k21.5	PROTEIN_CODING	-1.04717	9.65544e-07	127.694	145.92	178.51	63.1953	68.8496	85.0008	leucine-rich repeat-containing protein 38 [Pimephales promelas]
	gene-zgc:112496	120479388	IGKV2D-28	zgc:112496	PROTEIN_CODING	-1.05284	1.54106e-13	227.583	222.392	251.372	101.928	120.789	114.842	uncharacterized protein zgc:112496 [Pimephales promelas]
	gene-slit2	120494496	SLIT2	slit2	PROTEIN_CODING	-1.05424	0.0107372	41.1915	31.2129	29.1446	13.2506	22.9499	13.564	slit homolog 2 protein isoform X1 [Pimephales promelas]
	gene-apoc1	120484268	APOC1	apoc1	PROTEIN_CODING	-1.05654	2.71002e-77	3189.25	3227.41	3231.4	1640.02	1584.75	1419.69	apolipoprotein C-I [Pimephales promelas]
	gene-flot1a	120483663	FLOT1	flot1a	PROTEIN_CODING	-1.05677	7.17645e-08	116.366	91.2977	110.506	56.0604	27.7814	64.2027	flotillin-1a [Pimephales promelas]
	gene-cadps2	120469161	CADPS2	cadpsb	PROTEIN_CODING	-1.06081	1.86984e-09	228.613	198.202	204.012	107.024	101.463	94.0434	calcium-dependent secretion activator 2 isoform X1 [Pimephales promelas]
	gene-slc40a1	120477691	SLC40A1	slc40a1	PROTEIN_CODING	-1.06252	2.46345e-68	1712.54	1657.4	1643.02	822.558	804.453	774.954	solute carrier family 40 member 1 isoform X1 [Pimephales promelas]
	gene-mgst1.1	120476913	MGST1	mgst1.1	PROTEIN_CODING	-1.06284	6.93659e-37	1127.62	1173.6	1230.14	613.606	472.284	596.814	microsomal glutathione S-transferase 1.1 [Pimephales promelas]
	gene-cry-dash	120476026	CRY1	cry-dash	PROTEIN_CODING	-1.06611	0.0139292	37.0723	21.849	27.9302	20.3856	9.6631	10.8512	cryptochrome DASH isoform X1 [Pimephales promelas]
	gene-mtmr1a	120469970	MTMR1	mtmr1a	PROTEIN_CODING	-1.06756	3.35032e-05	43.2511	67.1077	68.004	35.6748	22.9499	26.2237	myotubularin-related protein 1a isoform X1 [Pimephales promelas]
	gene-LOC120488988	120488988	FTH1	fthl31	PROTEIN_CODING	-1.07616	1.43581e-27	23415.3	29515.7	29247.8	14038.5	11791.4	13144.4	ferritin, middle subunit-like [Pimephales promelas]
	gene-epyc	120477062	EPYC	epyc	PROTEIN_CODING	-1.08031	0.0488374	22.6553	21.0687	17.001	8.15424	10.871	9.9469	epiphycan isoform X1 [Pimephales promelas]
	gene-LOC120471229	120471229	TMPRSS6	zmp:0000001114	PROTEIN_CODING	-1.08159	0.0291958	29.8638	27.3113	27.9302	14.2699	13.2868	12.6597	transmembrane protease serine 9-like isoform X1 [Pimephales promelas]
	gene-LOC120478528	120478528	DHRS11	DHRS11	PROTEIN_CODING	-1.08277	0.000129816	43.2511	41.3571	52.2173	26.5013	20.5341	17.181	dehydrogenase/reductase SDR family member 11-like [Pimephales promelas]
	gene-ankdd1a	120469865	ANKDD1A	ankdd1a	PROTEIN_CODING	-1.08297	0.00302462	32.9532	42.9177	58.2891	21.4049	12.0789	28.0322	ankyrin repeat and death domain-containing protein 1A isoform X1 [Pimephales promelas]
	gene-camk4	120472259	CAMK4	camk4	PROTEIN_CODING	-1.09235	9.46465e-07	116.366	112.366	120.221	65.2339	38.6524	57.8729	calcium/calmodulin-dependent protein kinase type IV [Pimephales promelas]
	gene-ckbb	120493390	CKB	ckbb	PROTEIN_CODING	-1.09511	2.80653e-12	150.349	177.913	191.868	81.5424	71.2654	88.6179	creatine kinase, brain b [Pimephales promelas]
	gene-slc2a9l1	120480307	SLC2A9	slc2a9l1	PROTEIN_CODING	-1.09592	2.84627e-05	112.247	107.684	94.7198	45.8676	53.147	48.8302	LOW QUALITY PROTEIN: solute carrier family 2 member 9, like 1 [Pimephales promelas]
	gene-LOC120469525	120469525	C5orf34	zgc:153352	PROTEIN_CODING	-1.1022	0.0321953	29.8638	29.6522	21.8584	10.1928	14.4946	13.564	LOW QUALITY PROTEIN: uncharacterized protein C5orf34 homolog [Pimephales promelas]
	gene-fn1a	120487008	FN1	fn1a	PROTEIN_CODING	-1.10598	4.17875e-21	15764	13129.7	13372.5	6690.55	6247.19	6696.98	fibronectin 1a isoform X1 [Pimephales promelas]
	gene-LOC120464364	120464364	RADIL	si:ch211-176g6.2	PROTEIN_CODING	-1.10796	0.000115966	92.6809	74.9109	102.006	43.829	45.8997	35.2663	ras-associating and dilute domain-containing protein-like [Pimephales promelas]
	gene-sfxn1	120460887	SFXN1	sfxn1	PROTEIN_CODING	-1.10803	7.09712e-38	1123.5	1272.71	1194.93	544.295	591.865	534.42	sideroflexin-1 [Pimephales promelas]
	gene-gorasp1b	120467810	GORASP1	gorasp1b	PROTEIN_CODING	-1.1132	0.0229572	19.566	24.9703	30.3589	9.17351	7.24732	17.181	Golgi reassembly-stacking protein 1b [Pimephales promelas]
	gene-LOC120479804	120479804	GCH1	gch1	PROTEIN_CODING	-1.11383	0.0377651	49.4298	14.8261	34.002	12.2314	13.2868	18.9895	GTP cyclohydrolase 1 [Pimephales promelas]
	gene-gpx1b	120491276	GPX1	gpx1a	PROTEIN_CODING	-1.11392	0.0255126	25.7447	22.6293	27.9302	14.2699	10.871	9.9469	glutathione peroxidase 1b [Pimephales promelas]
	gene-LOC120488042	120488042	PTPRB	ptprja	PROTEIN_CODING	-1.1157	0.00503633	29.8638	38.2358	35.2163	17.3278	20.5341	10.8512	receptor-type tyrosine-protein phosphatase eta [Pimephales promelas]
	gene-LOC120472094	120472094	UGT2A1	ugt2a4	PROTEIN_CODING	-1.1241	0.0322524	16.4766	21.0687	23.0728	10.1928	8.45521	9.04264	UDP-glucuronosyltransferase 2A1-like isoform X4 [Pimephales promelas]
	gene-rec8b	120475887	REC8	rec8b	PROTEIN_CODING	-1.12618	0.0402681	32.9532	20.2884	21.8584	11.2121	6.03944	16.2767	REC8 meiotic recombination protein b [Pimephales promelas]
	gene-LOC120482164	120482164	NDP	ndp	PROTEIN_CODING	-1.12798	4.29885e-08	215.226	169.33	196.726	101.928	67.6417	94.0434	norrin [Pimephales promelas]
	gene-si:ch211-117c19.1	120471885	MYORG	MYORG	PROTEIN_CODING	-1.12967	0.00432093	32.9532	24.19	37.645	10.1928	21.742	11.7554	myogenesis-regulating glycosidase [Pimephales promelas]
	gene-lrrc8db	120493150	LRRC8D	lrrc8db	PROTEIN_CODING	-1.13247	8.62982e-05	68.9957	77.2519	63.1465	33.6362	33.8208	28.9364	leucine rich repeat containing 8 VRAC subunit Db [Pimephales promelas]
	gene-LOC120494718	120494718	ABCG2	abcg2a	PROTEIN_CODING	-1.13611	5.88473e-05	62.817	64.7667	61.9322	21.4049	31.4051	33.4578	LOW QUALITY PROTEIN: broad substrate specificity ATP-binding cassette transporter ABCG2-like [Pimephales promelas]
	gene-col8a1a	120466892	COL8A2	col8a1a	PROTEIN_CODING	-1.14147	2.51646e-104	2751.59	2895.77	2862.24	1311.81	1273.11	1273.2	collagen, type VIII, alpha 1a [Pimephales promelas]
	gene-LOC120458985	120458985	SAMHD1	si:ch73-236c18.9	PROTEIN_CODING	-1.14769	0.00262025	40.1617	42.1374	40.0738	16.3085	26.5735	13.564	uncharacterized protein LOC120458985 [Pimephales promelas]
	gene-LOC120462766	120462766	CARD14	card14	PROTEIN_CODING	-1.1509	1.29107e-19	441.779	449.465	466.313	215.068	176.352	217.023	caspase recruitment domain-containing protein 14-like [Pimephales promelas]
	gene-zgc:109986	120480610	HEMK1	zgc:109986	PROTEIN_CODING	-1.15166	8.63455e-07	102.979	85.8354	86.2193	38.7326	33.8208	49.7345	uncharacterized protein zgc:109986 [Pimephales promelas]
	gene-arhgap25	120470158	ARHGAP25	arhgap25	PROTEIN_CODING	-1.15831	0.0406465	15.4468	21.0687	23.0728	10.1928	7.24732	9.04264	rho GTPase-activating protein 25 [Pimephales promelas]
	gene-sorcs3b	120478514	SORCS3	sorcs3b	PROTEIN_CODING	-1.16663	0.0494282	20.5957	17.1671	14.5723	10.1928	3.62366	9.04264	VPS10 domain-containing receptor SorCS3 [Pimephales promelas]
	gene-shtn3	120464907	SHTN1	si:dkey-280e21.3	PROTEIN_CODING	-1.16714	1.70245e-150	4574.32	4774.01	4674.06	2080.35	2020.8	2139.49	shootin-1 isoform X1 [Pimephales promelas]
	gene-LOC120488972	120488972	FTH1	fthl31	PROTEIN_CODING	-1.17581	1.83169e-85	34972.6	41830.7	38835.1	18313.4	15572.1	17296.8	ferritin, middle subunit-like [Pimephales promelas]
	gene-LOC120482650	120482650	FGFR1	fgfr1b	PROTEIN_CODING	-1.17876	0.0266396	24.7149	20.2884	12.1436	9.17351	6.03944	9.9469	fibroblast growth factor receptor 1-A-like [Pimephales promelas]
	gene-comtb	120480712	COMT	comtb	PROTEIN_CODING	-1.19077	0.00943395	32.9532	20.2884	34.002	17.3278	6.03944	13.564	catechol O-methyltransferase B isoform X1 [Pimephales promelas]
	gene-LOC120490897	120490897	CYB561A3	cyb561a3b	PROTEIN_CODING	-1.19168	8.36241e-05	59.7277	56.9635	64.3609	30.5784	21.742	26.2237	cytochrome b ascorbate-dependent protein 3 [Pimephales promelas]
	gene-grin3bb	120467153	GRIN3B	grin3bb	PROTEIN_CODING	-1.19268	2.68324e-13	235.821	256.726	262.301	117.217	90.5915	120.267	glutamate receptor ionotropic, NMDA 3B [Pimephales promelas]
	gene-hpdb	120485484	HPD	hpdb	PROTEIN_CODING	-1.19334	1.8392e-113	3649.57	3975.74	4045.02	1632.89	1744.19	1727.14	4-hydroxyphenylpyruvate dioxygenase [Pimephales promelas]
	gene-LOC120493765	120493765	SYNE2	si:ch211-207i1.2	PROTEIN_CODING	-1.19915	0.00393098	1104.96	776.42	667.896	340.439	334.585	434.951	nesprin-2 [Pimephales promelas]
	gene-ptpn20	120479784	FRMPD2	frmpd2	PROTEIN_CODING	-1.20285	6.21576e-07	144.17	159.186	139.651	80.5231	39.8603	70.5326	tyrosine-protein phosphatase non-receptor type 13 [Pimephales promelas]
	gene-LOC120479446	120479446	GSTO1	gsto2	PROTEIN_CODING	-1.20631	5.95971e-162	7620.43	7323.32	7617.66	3260.67	3314.44	3202.9	glutathione S-transferase omega-1-like [Pimephales promelas]
	gene-actr3b	120475851	ACTR3B	actr3b	PROTEIN_CODING	-1.207	1.13042e-08	123.574	131.094	116.578	48.9254	62.8101	50.6388	actin-related protein 3B isoform X1 [Pimephales promelas]
	gene-gpr37l1a	120486412	GPR37L1	gpr37l1a	PROTEIN_CODING	-1.20752	0.0347309	11.3277	27.3113	24.2871	11.2121	4.83155	10.8512	G-protein coupled receptor 37-like 1 [Pimephales promelas]
	gene-LOC120484738	120484738	RBFOX1	rbfox1l	PROTEIN_CODING	-1.21297	4.3789e-10	176.094	163.868	167.581	78.4845	59.1865	79.5752	RNA binding protein fox-1 homolog 1-like isoform X1 [Pimephales promelas]
	gene-ngfrb	120467049	NGFR	ngfrb	PROTEIN_CODING	-1.21963	3.26907e-25	903.123	907.514	937.483	464.791	294.724	415.057	nerve growth factor receptor b isoform X1 [Pimephales promelas]
	gene-mtmr1b	120482027	MTMR1	mtmr1b	PROTEIN_CODING	-1.22003	1.7514e-42	635.379	593.825	626.608	282.34	245.201	265.854	myotubularin-related protein 1b isoform X1 [Pimephales promelas]
	gene-tubb4bl	120473168	TUBB4B	zgc:153426	PROTEIN_CODING	-1.22014	0.0152103	82.383	26.5309	32.7876	17.3278	32.613	11.7554	tubulin beta-4 chain [Pimephales promelas]
	gene-klf10	120471188	KLF10	klf11b	PROTEIN_CODING	-1.22184	0.0483366	29.8638	15.6064	17.001	6.11568	9.6631	10.8512	Kruppel-like factor 10 isoform X1 [Pimephales promelas]
	gene-slc4a4b	120470265	SLC4A4	slc4a4b	PROTEIN_CODING	-1.22778	0.00955535	24.7149	20.2884	12.1436	11.2121	8.45521	5.42558	electrogenic sodium bicarbonate cotransporter 1 isoform X4 [Pimephales promelas]
	gene-pitpnm3	120478954	PITPNM3	pitpnm3	PROTEIN_CODING	-1.23817	2.64416e-09	149.319	120.17	110.506	82.5616	36.2366	41.5961	membrane-associated phosphatidylinositol transfer protein 3 isoform X1 [Pimephales promelas]
	gene-LOC120484885	120484885	SPRY2	spry2	PROTEIN_CODING	-1.2388	0.009407	19.566	23.4097	10.9292	14.2699	2.41577	6.32985	protein sprouty homolog 2 [Pimephales promelas]
	gene-LOC120485029	120485029	SELENOP	selenop	PROTEIN_CODING	-1.25036	3.33241e-05	37.0723	41.3571	41.2881	16.3085	15.7025	18.0853	selenoprotein Pa isoform X1 [Pimephales promelas]
	gene-eml5	120475647	EML5	EML5	PROTEIN_CODING	-1.26404	0.0406465	16.4766	12.4852	24.2871	10.1928	7.24732	4.52132	echinoderm microtubule-associated protein-like 5 isoform X1 [Pimephales promelas]
	gene-LOC120473469	120473469	ANKRD52	ankrd52a	PROTEIN_CODING	-1.26621	7.29323e-09	111.217	87.3961	78.9332	33.6362	44.6918	37.9791	serine/threonine-protein phosphatase 6 regulatory ankyrin repeat subunit C-like [Pimephales promelas]
	gene-tg	120484768	TG	tg	PROTEIN_CODING	-1.26736	1.7795e-36	9027.12	8253.47	8082.76	3393.18	3427.98	3713.81	thyroglobulin [Pimephales promelas]
	gene-loxl3b	120479872	LOXL3	loxl3b	PROTEIN_CODING	-1.28512	4.23594e-10	84.4426	83.4944	97.1485	33.6362	37.4445	37.0748	lysyl oxidase homolog 3B isoform X2 [Pimephales promelas]
	gene-si	120473722	SI	CABZ01079192.1	PROTEIN_CODING	-1.28979	4.66871e-07	129.753	117.829	128.722	45.8676	42.2761	64.2027	maltase-glucoamylase, intestinal [Pimephales promelas]
	gene-card14	120486146	CARD14	card14	PROTEIN_CODING	-1.29	4.40377e-34	637.438	593.045	672.753	268.07	251.241	256.811	caspase recruitment domain-containing protein 14 isoform X1 [Pimephales promelas]
	gene-zbtb47b	120476037	ZBTB47	zbtb47b	PROTEIN_CODING	-1.29073	6.47867e-05	40.1617	42.9177	43.7168	26.5013	18.1183	8.13837	zinc finger protein 652 [Pimephales promelas]
	gene-LOC120473899	120473899	CD55	si:ch211-202c21.7	PROTEIN_CODING	-1.29186	0.046896	21.6255	14.0458	14.5723	6.11568	6.03944	8.13837	uncharacterized protein LOC120473899 isoform X1 [Pimephales promelas]
	gene-adam12b	120476966	ADAM12	adam12	PROTEIN_CODING	-1.2929	0.000334826	42.2213	48.38	70.4327	22.4241	24.1577	18.9895	disintegrin and metalloproteinase domain-containing protein 12 isoform X1 [Pimephales promelas]
	gene-stx2b	120485618	STX2	stx2b	PROTEIN_CODING	-1.29494	0.0194671	24.7149	19.508	31.5733	13.2506	6.03944	10.8512	syntaxin-2 isoform X1 [Pimephales promelas]
	gene-LOC120493105	120493105	GADD45A	gadd45ab	PROTEIN_CODING	-1.2989	0.00418788	50.4596	22.6293	23.0728	9.17351	13.2868	16.2767	growth arrest and DNA damage-inducible protein GADD45 alpha-like [Pimephales promelas]
	gene-prkg1b	120474479	PRKG1	prkg1b	PROTEIN_CODING	-1.29928	0.00825632	45.3106	20.2884	30.3589	16.3085	15.7025	7.23411	cGMP-dependent protein kinase 1 isoform X1 [Pimephales promelas]
	gene-fgf22	120488674	FGF10	fgf22	PROTEIN_CODING	-1.29954	0.00091422	40.1617	47.5996	54.646	18.347	12.0789	26.2237	fibroblast growth factor 22 [Pimephales promelas]
	gene-msx3	120480007	MSX2	msx3	PROTEIN_CODING	-1.30329	0.00395761	24.7149	32.7735	17.001	11.2121	9.6631	9.9469	homeobox protein MSH-C isoform X1 [Pimephales promelas]
	gene-LOC120469036	120469036	ALDOA	aldoab	PROTEIN_CODING	-1.30404	4.29235e-15	221.404	245.021	263.515	94.793	114.749	87.7136	fructose-bisphosphate aldolase A-like [Pimephales promelas]
	gene-LOC120473601	120473601	GPR12	gpr185a	PROTEIN_CODING	-1.30936	0.000275286	39.1319	30.4326	24.2871	14.2699	12.0789	11.7554	LOW QUALITY PROTEIN: G-protein coupled receptor 12 [Pimephales promelas]
	gene-LOC120492736	120492736	C2orf76	C9H2orf76	PROTEIN_CODING	-1.31529	0.000649575	42.2213	39.7964	29.1446	17.3278	10.871	16.2767	UPF0538 protein C2orf76 homolog [Pimephales promelas]
	gene-mafbb	120480713	MAFB	mafbb	PROTEIN_CODING	-1.32003	2.58921e-96	2414.85	2457.23	2421.43	957.103	1009.79	957.615	v-maf avian musculoaponeurotic fibrosarcoma oncogene homolog Bb [Pimephales promelas]
	gene-slc35f3a	120474606	SLC35F3	slc35f3a	PROTEIN_CODING	-1.33852	6.6678e-09	134.902	110.806	146.937	60.1375	47.1076	47.0217	putative thiamine transporter SLC35F3a isoform X1 [Pimephales promelas]
	gene-zgc:174164	120492967	ADAM9	zgc:174164	PROTEIN_CODING	-1.3505	0.000802428	32.9532	49.1603	47.3599	19.3663	10.871	19.8938	disintegrin and metalloproteinase domain-containing protein 9 [Pimephales promelas]
	gene-adarb1a	120486817	ADARB1	adarb1a	PROTEIN_CODING	-1.354	2.35137e-05	61.7872	42.9177	49.7886	16.3085	26.5735	18.0853	double-stranded RNA-specific editase 1a isoform X1 [Pimephales promelas]
	gene-depdc7b	120477744	DEPDC7	depdc7b	PROTEIN_CODING	-1.35512	0.00256451	17.5064	21.0687	21.8584	4.07712	8.45521	10.8512	DEP domain-containing protein 7 [Pimephales promelas]
	gene-cfl2	120480650	CFL2	cfl2	PROTEIN_CODING	-1.36096	6.16896e-16	203.898	173.231	185.797	56.0604	85.76	77.7667	cofilin-2 [Pimephales promelas]
	gene-kif26aa	120494223	KIF26A	kif26aa	PROTEIN_CODING	-1.36451	4.70665e-10	127.694	149.041	142.08	56.0604	55.5628	51.543	kinesin-like protein KIF26A isoform X1 [Pimephales promelas]
	gene-trim36	120475516	TRIM36	trim36	PROTEIN_CODING	-1.3852	0.00476595	26.7745	19.508	15.7866	8.15424	10.871	5.42558	E3 ubiquitin-protein ligase TRIM36 isoform X1 [Pimephales promelas]
	gene-gng13b	120490365	GNG13	gng13b	PROTEIN_CODING	-1.39122	2.7478e-18	250.238	235.657	241.657	95.8123	76.0969	103.086	guanine nucleotide-binding protein G(I)/G(S)/G(O) subunit gamma-13b [Pimephales promelas]
	gene-svilb	120482449	SVIL	svila	PROTEIN_CODING	-1.39701	1.08657e-14	166.826	163.087	182.153	71.3496	65.2259	57.8729	supervillin [Pimephales promelas]
	gene-LOC120486228	120486228	LPL	CABZ01090041.1	PROTEIN_CODING	-1.39915	0.000193575	30.8936	31.2129	20.6441	9.17351	12.0789	10.8512	lipoprotein lipase [Pimephales promelas]
	gene-LOC120480155	120480155	ACY3	acy3.1	PROTEIN_CODING	-1.41031	0.00802434	19.566	20.2884	26.7158	4.07712	12.0789	9.04264	N-acyl-aromatic-L-amino acid amidohydrolase (carboxylate-forming) B-like [Pimephales promelas]
	gene-mef2ab	120469390	MEF2A	mef2ab	PROTEIN_CODING	-1.41265	0.000594576	41.1915	37.4555	32.7876	13.2506	12.0789	16.2767	myocyte-specific enhancer factor 2A isoform X1 [Pimephales promelas]
	gene-si:ch73-15b2.5	120491491	ARHGEF5	si:ch73-15b2.5	PROTEIN_CODING	-1.41565	0.00846349	16.4766	28.8719	15.7866	5.0964	6.03944	11.7554	rho guanine nucleotide exchange factor 5 [Pimephales promelas]
	gene-LOC120485809	120485809	IKZF5	si:ch73-359m17.2	PROTEIN_CODING	-1.41705	0.0382067	14.417	12.4852	14.5723	6.11568	4.83155	4.52132	fucolectin-like [Pimephales promelas]
	gene-slco5a1b	120495178	PTPRN2	ptprn2	PROTEIN_CODING	-1.4185	0.0272786	22.6553	15.6064	18.2153	8.15424	1.20789	10.8512	solute carrier organic anion transporter family member 5A1b isoform X1 [Pimephales promelas]
	gene-LOC120482695	120482695	SERTM1	taf1b	PROTEIN_CODING	-1.4245	0.000381643	37.0723	33.5538	34.002	13.2506	10.871	14.4682	serine rich and transmembrane domain containing 1 [Pimephales promelas]
	gene-arhgef9a	120469516	ARHGEF9	arhgef9a	PROTEIN_CODING	-1.44032	0.000339361	21.6255	35.1145	47.3599	15.2892	10.871	11.7554	rho guanine nucleotide exchange factor 9 isoform X1 [Pimephales promelas]
	gene-pld1b	120488208	PLD1	pld1b	PROTEIN_CODING	-1.4422	0.00152464	24.7149	14.8261	29.1446	9.17351	4.83155	9.9469	phospholipase D1 [Pimephales promelas]
	gene-gal3st2	120478476	GAL3ST2	gal3st2	PROTEIN_CODING	-1.45263	8.31928e-05	31.9234	24.19	19.4297	7.13496	9.6631	10.8512	galactose-3-O-sulfotransferase 2 [Pimephales promelas]
	gene-cntfr	120483203	CNTFR	cntfr	PROTEIN_CODING	-1.45942	0.000603429	38.1021	22.6293	21.8584	9.17351	12.0789	9.04264	ciliary neurotrophic factor receptor subunit alpha [Pimephales promelas]
	gene-sox17	120480127	SOX17	sox17	PROTEIN_CODING	-1.47712	1.14993e-05	74.1447	51.5012	64.3609	24.4627	30.1972	14.4682	transcription factor SOX-17 [Pimephales promelas]
	gene-thbs3a	120462179	THBS3	thbs3a	PROTEIN_CODING	-1.48169	4.25045e-27	193.6	181.815	188.225	64.2146	59.1865	75.9582	thrombospondin-3a isoform X1 [Pimephales promelas]
	gene-si:ch211-159i8.4	120474924	MXRA5	si:ch211-159i8.4	PROTEIN_CODING	-1.48464	1.92104e-114	2531.22	2522.78	2544.08	885.754	907.123	921.445	matrix-remodeling-associated protein 5 [Pimephales promelas]
	gene-gna14a	120481321	GNA14	gna14a	PROTEIN_CODING	-1.48977	0.000700979	26.7745	31.9932	32.7876	10.1928	7.24732	14.4682	guanine nucleotide-binding protein subunit alpha-14 [Pimephales promelas]
	gene-LOC120484766	120484766	RBFOX1	rbfox1l	PROTEIN_CODING	-1.49219	1.91919e-06	85.4723	95.9796	70.4327	33.6362	24.1577	31.6492	RNA binding protein fox-1 homolog 1-like [Pimephales promelas]
	gene-snai2	120488331	SNAI2	snai2	PROTEIN_CODING	-1.52419	0.020976	7.20851	10.9245	18.2153	1.01928	6.03944	5.42558	zinc finger protein SNAI2 [Pimephales promelas]
	gene-cdh7a	120482902	CDH7	cdh7a	PROTEIN_CODING	-1.52475	3.69873e-86	1299.59	1253.98	1320.01	425.04	451.75	467.504	cadherin-7a [Pimephales promelas]
	gene-sypb	120492154	SYP	sypb	PROTEIN_CODING	-1.53031	5.18273e-15	126.664	113.927	112.935	47.9061	35.0287	38.8833	synaptophysin b [Pimephales promelas]
	gene-LOC120463746	120463746	RIT1	rit1	PROTEIN_CODING	-1.53748	0.0248492	14.417	18.7277	8.50049	4.07712	8.45521	2.71279	GTP-binding protein Rit1-like isoform X1 [Pimephales promelas]
	gene-efr3ba	120482069	EFR3B	efr3ba	PROTEIN_CODING	-1.54047	0.000155146	35.0128	47.5996	32.7876	10.1928	14.4946	15.3725	protein EFR3 homolog B isoform X1 [Pimephales promelas]
	gene-LOC120462198	120462198	IMPG2	si:dkeyp-92c9.4	PROTEIN_CODING	-1.54705	0.0183322	16.4766	15.6064	13.3579	3.05784	8.45521	4.52132	mucin-3B [Pimephales promelas]
	gene-ripk4	120482853	RIPK4	ripk4	PROTEIN_CODING	-1.549	0.0466036	19.566	11.7048	13.3579	6.11568	2.41577	6.32985	receptor-interacting serine/threonine-protein kinase 4 [Pimephales promelas]
	gene-dpysl5a	120476610	DPYSL5	dpysl5a	PROTEIN_CODING	-1.55149	8.87796e-18	173.004	180.254	214.941	74.4074	45.8997	70.5326	dihydropyrimidinase-related protein 5a [Pimephales promelas]
	gene-tmem169a	120480849	TMEM169	tmem169a	PROTEIN_CODING	-1.60392	2.03223e-59	736.298	742.866	699.469	237.492	224.667	253.194	transmembrane protein 169a [Pimephales promelas]
	gene-zgc:122979	120484178	DNAJB5	zgc:122979	PROTEIN_CODING	-1.61505	0.0473597	17.5064	10.9245	12.1436	5.0964	2.41577	5.42558	LOW QUALITY PROTEIN: dnaJ homolog subfamily B member 5 [Pimephales promelas]
	gene-si:dkeyp-50b9.1	120460283	PIBF1	si:dkeyp-50b9.1	PROTEIN_CODING	-1.62161	0.0482294	15.4468	18.7277	9.71485	5.0964	4.83155	4.52132	uncharacterized protein si:dkeyp-50b9.1 isoform X1 [Pimephales promelas]
	gene-LOC120464317	120464317	SYT2	syt2a	PROTEIN_CODING	-1.64251	0.0269387	16.4766	7.80322	10.9292	3.05784	1.20789	6.32985	synaptotagmin-2 isoform X1 [Pimephales promelas]
	gene-si:ch73-335m24.2	120474385	EVA1C	si:ch73-335m24.2	PROTEIN_CODING	-1.65173	0.00061348	26.7745	47.5996	40.0738	17.3278	6.03944	12.6597	protein eva-1 homolog C isoform X1 [Pimephales promelas]
	gene-dhdh.1	120487591	DHDH	dhdhl	PROTEIN_CODING	-1.66042	1.69182e-94	1540.56	1561.42	1651.52	484.158	560.46	463.887	dihydrodiol dehydrogenase, tandem duplicate 1 [Pimephales promelas]
	gene-mrasb	120486840	MRAS	mras	PROTEIN_CODING	-1.66055	0.0072284	18.5362	16.3868	14.5723	6.11568	8.45521	1.80853	ras-related protein M-Ras [Pimephales promelas]
	gene-LOC120489024	120489024	HSD17B2	zgc:112146	PROTEIN_CODING	-1.66981	6.49768e-63	776.46	809.974	864.622	244.627	260.904	264.045	C-factor-like [Pimephales promelas]
	gene-znf532	120490765	ZNF532	znf532	PROTEIN_CODING	-1.69985	4.90077e-05	40.1617	42.1374	37.645	12.2314	12.0789	12.6597	zinc finger protein 532 isoform X1 [Pimephales promelas]
	gene-rnf207a	120480310	RNF207	rnf207a	PROTEIN_CODING	-1.70039	0.0130996	28.834	18.7277	20.6441	2.03856	12.0789	7.23411	RING finger protein 207 [Pimephales promelas]
	gene-elapor1	120469244	ELAPOR1	CR954296.1	PROTEIN_CODING	-1.72326	0.0404352	6.17872	10.9245	20.6441	5.0964	2.41577	3.61706	endosome/lysosome-associated apoptosis and autophagy regulator 1 [Pimephales promelas]
	gene-krt99	120468929	KRT36	krt99	PROTEIN_CODING	-1.72922	0.015946	12.3574	8.58354	9.71485	1.01928	1.20789	6.32985	keratin 99 [Pimephales promelas]
	gene-lrrc51	120470787	LRTOMT	lrrc51	PROTEIN_CODING	-1.74277	0.0177336	27.8043	8.58354	10.9292	4.07712	1.20789	8.13837	leucine rich repeat containing 51 [Pimephales promelas]
	gene-LOC120495481	120495481	DUSP14	si:ch1073-184j22.2	PROTEIN_CODING	-1.81829	0.0125038	10.2979	10.1442	15.7866	1.01928	1.20789	7.23411	dual specificity protein phosphatase 14 [Pimephales promelas]
	gene-b3gnt9	120493507	B3GNT9	b3gnt9	PROTEIN_CODING	-1.8556	6.58581e-05	22.6553	30.4326	27.9302	12.2314	2.41577	7.23411	UDP-GlcNAc:betaGal beta-1,3-N-acetylglucosaminyltransferase 9 [Pimephales promelas]
	gene-sfrp2	120494705	SFRP2	sfrp2	PROTEIN_CODING	-1.86913	2.44379e-05	37.0723	38.2358	43.7168	11.2121	6.03944	14.4682	secreted frizzled-related protein 2 [Pimephales promelas]
	gene-LOC120486977	120486977	DPP4	fap	PROTEIN_CODING	-1.86984	9.29533e-126	989.626	986.327	958.127	252.781	257.28	290.269	dipeptidyl peptidase 4 [Pimephales promelas]
	gene-cusr	120495249	SOD1	si:dkey-16m19.1	PROTEIN_CODING	-1.87947	3.31566e-26	224.494	191.959	196.726	39.7519	60.3944	66.0113	uncharacterized protein cusr [Pimephales promelas]
	gene-enkur	120475855	ENKUR	enkur	PROTEIN_CODING	-1.88188	0.013999	14.417	13.2655	9.71485	1.01928	3.62366	5.42558	enkurin [Pimephales promelas]
	gene-prf1.1	120489862	PRF1	prf1.1	PROTEIN_CODING	-1.91935	1.38557e-20	130.783	139.678	120.221	37.7133	30.1972	35.2663	perforin-1.1 isoform X1 [Pimephales promelas]
	gene-LOC120481635	120481635	ITPR3	itpr3	PROTEIN_CODING	-1.92645	0.00778233	18.5362	7.0229	18.2153	4.07712	2.41577	4.52132	inositol 1,4,5-trisphosphate receptor type 3-like [Pimephales promelas]
	gene-kctd1	120493285	KCTD1	kctd1	PROTEIN_CODING	-1.9902	0.0106245	10.2979	10.1442	21.8584	2.03856	6.03944	2.71279	uncharacterized protein kctd1 isoform X1 [Pimephales promelas]
	gene-ahdc1	120485331	AHDC1	ahdc1	PROTEIN_CODING	-2.01501	0.0279903	9.26809	4.68193	12.1436	2.03856	3.62366	0.904264	AT-hook DNA-binding motif-containing protein 1 [Pimephales promelas]
	gene-LOC120488056	120488056		cep78	PROTEIN_CODING	-2.05932	0.00220695	10.2979	11.7048	17.001	5.0964	0	3.61706	uncharacterized protein LOC120488056 [Pimephales promelas]
	gene-crfb15	120463753	IL10RB	crfb15	PROTEIN_CODING	-2.10187	0.0229932	13.3872	17.1671	8.50049	8.15424	0	0.904264	cytokine receptor family member B15 [Pimephales promelas]
	gene-zgc:153284	120463675	SH3BGRL3	zgc:153284	PROTEIN_CODING	-2.12398	0.025974	7.20851	8.58354	10.9292	3.05784	0	2.71279	SH3 domain-binding glutamic acid-rich-like protein 3 [Pimephales promelas]
	gene-LOC120489025	120489025	HSD17B2	zgc:112146	PROTEIN_CODING	-2.14371	3.147e-16	142.111	117.048	105.649	21.4049	33.8208	28.0322	C-factor-like [Pimephales promelas]
	gene-LOC120474032	120474032	CGNL1	cgnl1	PROTEIN_CODING	-2.16695	0.0168691	15.4468	11.7048	4.85743	3.05784	2.41577	1.80853	cingulin-like protein 1 isoform X1 [Pimephales promelas]
	gene-abcc2	120492254	ABCC2	abcc2	PROTEIN_CODING	-2.16822	5.32416e-06	52.5192	34.3342	32.7876	11.2121	6.03944	9.04264	canalicular multispecific organic anion transporter 1 isoform X1 [Pimephales promelas]
	gene-LOC120462166	120462166	THAP2	si:ch211-236l14.1	PROTEIN_CODING	-2.21101	0.0138756	5.14894	9.36386	14.5723	2.03856	2.41577	1.80853	uncharacterized protein LOC120462166 [Pimephales promelas]
	gene-LOC120480598	120480598	USP31	FQ377903.1	PROTEIN_CODING	-2.25246	1.10168e-18	167.855	157.625	183.368	41.7905	12.0789	49.7345	uncharacterized protein LOC120480598 [Pimephales promelas]
	gene-hapln1b	120483220	HAPLN1	hapln1b	PROTEIN_CODING	-2.26493	0.000302184	24.7149	24.19	23.0728	2.03856	1.20789	10.8512	hyaluronan and proteoglycan link protein 1 [Pimephales promelas]
	gene-dnajb5	120489010	DNAJB5	dnajb5	PROTEIN_CODING	-2.29907	2.26055e-07	54.5787	67.1077	32.7876	16.3085	6.03944	9.04264	dnaJ homolog subfamily B member 5 [Pimephales promelas]
	gene-kcnn4	120484398	KCNN1	kcnn4	PROTEIN_CODING	-2.33732	0.0104601	7.20851	8.58354	20.6441	3.05784	0	3.61706	intermediate conductance calcium-activated potassium channel protein 4 [Pimephales promelas]
	gene-vgll3	120487282	VGLL3	vgll3	PROTEIN_CODING	-2.3866	8.68147e-06	38.1021	38.2358	48.5743	2.03856	12.0789	9.9469	transcription cofactor vestigial-like protein 3 isoform X1 [Pimephales promelas]
	gene-itga11a	120491068	ITGA11	itga11a	PROTEIN_CODING	-2.40465	5.58625e-10	40.1617	29.6522	35.2163	6.11568	7.24732	6.32985	integrin alpha-11a [Pimephales promelas]
	gene-hyal2a	120493868	HYAL2	hyal2a	PROTEIN_CODING	-2.40842	0.0157082	10.2979	9.36386	12.1436	0	0	5.42558	hyaluronidase-2 [Pimephales promelas]
	gene-LOC120488999	120488999	DNAJB5	dnajb5	PROTEIN_CODING	-2.49926	0.000312679	24.7149	22.6293	15.7866	4.07712	2.41577	4.52132	dnaJ homolog subfamily B member 5-like [Pimephales promelas]
	gene-f10	120459073	F10	f10	PROTEIN_CODING	-2.52512	0.0477528	5.14894	4.68193	8.50049	0	2.41577	0.904264	coagulation factor X [Pimephales promelas]
	gene-LOC120463366	120463366	ST8SIA5	st8sia7.1	PROTEIN_CODING	-2.88845	0.0110544	4.11915	13.2655	13.3579	3.05784	1.20789	0	alpha-2,8-sialyltransferase 8F-like [Pimephales promelas]
	gene-LOC120489027	120489027	HSD17B2	zgc:163083	PROTEIN_CODING	-2.90812	9.43345e-14	94.7404	78.0322	65.5752	10.1928	9.6631	11.7554	C-factor-like [Pimephales promelas]
	gene-endou	120491396	ENDOU	endou	PROTEIN_CODING	-2.92382	0.0185848	8.2383	8.58354	6.07178	1.01928	0	1.80853	poly(U)-specific endoribonuclease-A [Pimephales promelas]
	gene-LOC120491038	120491038	ITPRIP	ITPRIP	PROTEIN_CODING	-3.03472	0.0405038	9.26809	2.34097	6.07178	0	2.41577	0	inositol 1,4,5-trisphosphate receptor-interacting protein [Pimephales promelas]
	gene-fam219ab	120478493	FAM219A	fam219ab	PROTEIN_CODING	-3.06297	0.0437458	9.26809	3.12129	4.85743	1.01928	0	0.904264	protein FAM219A isoform X1 [Pimephales promelas]
	gene-LOC120484342	120484342	EDN2	edn2	PROTEIN_CODING	-3.17814	0.00279029	10.2979	5.46225	13.3579	2.03856	1.20789	0	endothelin-2 [Pimephales promelas]
	gene-tecrl2b	120482037	TECR	tecrl2b	PROTEIN_CODING	-3.1921	2.015e-06	44.2809	23.4097	25.5015	4.07712	1.20789	4.52132	trans-2,3-enoyl-CoA reductase-like 2b [Pimephales promelas]
	gene-LOC120492918	120492918	CD48	zgc:171887	PROTEIN_CODING	-3.33435	0.00610831	8.2383	14.0458	8.50049	3.05784	0	0	uncharacterized protein LOC120492918 [Pimephales promelas]
	gene-tubb1	120494273	TUBB3	tubb1	PROTEIN_CODING	-3.34479	0.00889422	8.2383	9.36386	13.3579	1.01928	0	1.80853	tubulin beta-1 chain [Pimephales promelas]
	gene-fam43b	120463362	FAM43B	fam43b	PROTEIN_CODING	-3.34588	0.0420629	1.02979	6.24258	3.64307	1.01928	0	0	protein FAM43B [Pimephales promelas]
	gene-zglp1	120467936	ZGLP1	zglp1	PROTEIN_CODING	-3.42711	0.0444544	6.17872	2.34097	3.64307	0	1.20789	0	GATA-type zinc finger protein 1 isoform X1 [Pimephales promelas]
	gene-syt12	120477762	SYT12	syt12	PROTEIN_CODING	-3.45077	0.0472731	5.14894	5.46225	1.21436	1.01928	0	0	synaptotagmin-12 isoform X1 [Pimephales promelas]
	gene-zgc:162171	120462575	RAB32	zgc:162171	PROTEIN_CODING	-3.50943	0.0211618	8.2383	3.12129	1.21436	0	0	0.904264	ras-related protein Rab-32 [Pimephales promelas]
	gene-LOC120485260	120485260	TAB3	pcloa	PROTEIN_CODING	-3.58435	0.0335524	7.20851	4.68193	1.21436	1.01928	0	0	uncharacterized protein LOC120485260 [Pimephales promelas]
	gene-LOC120488986	120488986	ATXN7L3	atxn7l3	PROTEIN_CODING	-3.77631	0.00567011	10.2979	9.36386	8.50049	2.03856	0	0	ataxin-7-like protein 3 [Pimephales promelas]
	gene-cntn1a	120474038	CNTN1	cntn1b	PROTEIN_CODING	-3.80155	0.0202207	3.08936	1.56064	3.64307	0	0	0	contactin-1a [Pimephales promelas]
	gene-rsph1	120487356	RSPH1	CT573248.3	PROTEIN_CODING	-4.32078	0.00664571	2.05957	5.46225	3.64307	0	0	0	radial spoke head 1 homolog [Pimephales promelas]

## Sheet: Table S3 - DEGs KOvsWT Ctrl
	Supplementary table S3: Table showing differentially expressed transcripts in viperin-/- EPC-EC-Vip-C7 cells compared to WT EPC-EC cells at the steady state (control condition), with the cut-off criteria at adjusted p.value < 0.05 and log2FC > 1 (upregulated) or log2FC < -1 (downregulated).
								Counts
	Geneid	GeneID_Fathead	Gene_Name_Human	Gene_Name_Zebra	Type	log2FC "EPC EC C vs EPC VIP C"	adj pValue "EPC EC C vs EPC VIP C"	EPC_EC_C1	EPC_EC_C2	EPC_EC_C3	EPC_EC_Vip_C7_C1	EPC_EC_Vip_C7_C2	EPC_EC_Vip_C7_C3	Protein name_Fathead
	gene-rxfp3.2b	120495368	RXFP3	rxfp3.2b	PROTEIN_CODING	6.89021	2.43623e-07	0	0	0	19.566	23.4097	19.4297	relaxin family peptide receptor 3.2b [Pimephales promelas]
	gene-ccdc191	120476055	CCDC191	ccdc191	PROTEIN_CODING	6.43991	2.49813e-06	0	0	0	16.4766	14.8261	14.5723	coiled-coil domain-containing protein 191 [Pimephales promelas]
	gene-LOC120470103	120470103	GJB1	cx27.5	PROTEIN_CODING	6.25017	1.80836e-05	0	0	0	13.3872	10.1442	17.001	gap junction beta-1 protein-like isoform X1 [Pimephales promelas]
	gene-mctp2a	120487582	MCTP2	mctp2a	PROTEIN_CODING	6.19977	2.71066e-89	3.00336	5.72775	13.7805	564.323	564.953	557.39	multiple C2 and transmembrane domain-containing protein 2 [Pimephales promelas]
	gene-LOC120491861	120491861	RTP3	si:dkey-249d8.1	PROTEIN_CODING	6.13118	1.416e-06	0	0.954625	0	21.6255	25.7506	24.2871	receptor-transporting protein 2-like [Pimephales promelas]
	gene-LOC120477600	120477600	MUC5B	muc5.3	PROTEIN_CODING	6.08481	2.63162e-18	3.00336	0	1.8374	123.574	106.124	94.7198	mucin-2 [Pimephales promelas]
	gene-pou4f3	120481051	POU4F3	pou4f3	PROTEIN_CODING	5.57509	0.00020379	0	0	0	10.2979	5.46225	9.71485	POU domain, class 4, transcription factor 3 [Pimephales promelas]
	gene-tbx5a	120471878	TBX5	tbx5a	PROTEIN_CODING	5.27976	6.06459e-11	2.00224	1.90925	0	54.5787	49.1603	44.9312	T-box transcription factor TBX5-A isoform X1 [Pimephales promelas]
	gene-LOC120484756	120484756	CALHM4	si:dkeyp-122a9.2	PROTEIN_CODING	5.12033	1.5997e-05	0	0	1.8374	21.6255	24.9703	19.4297	uncharacterized protein LOC120484756 [Pimephales promelas]
	gene-LOC120468201	120468201	MR1	mhc1lda	PROTEIN_CODING	5.11358	1.13805e-05	1.00112	0.954625	0	17.5064	23.4097	25.5015	major histocompatibility complex class I-related gene protein-like isoform X1 [Pimephales promelas]
	gene-LOC120477717	120477717	ZNF227	si:ch211-262h13.3	PROTEIN_CODING	4.92126	1.65614e-09	1.00112	0.954625	1.8374	30.8936	44.4784	40.0738	uncharacterized protein LOC120477717 [Pimephales promelas]
	gene-pcdh10b	120460762	PCDH10	pcdh10b	PROTEIN_CODING	4.90499	0.0042308	0	0	0	10.2979	3.12129	2.42871	protocadherin-10b isoform X1 [Pimephales promelas]
	gene-LOC120491108	120491108	C1orf232	C16H1orf232	PROTEIN_CODING	4.89727	3.35213e-05	2.00224	0	0	21.6255	19.508	15.7866	uncharacterized protein C1orf232 [Pimephales promelas]
	gene-LOC120473028	120473028	GPR183	gpr183a	PROTEIN_CODING	4.86699	0.0017349	0	0.954625	0	15.4468	6.24258	8.50049	G-protein coupled receptor 183-like [Pimephales promelas]
	gene-LOC120486275	120486275	PGBD4	pgbd4	PROTEIN_CODING	4.8148	1.52311e-12	1.00112	1.90925	2.7561	45.3106	57.7438	58.2891	piggyBac transposable element-derived protein 4-like [Pimephales promelas]
	gene-LOC120487261	120487261	DPP10	dpp6a	PROTEIN_CODING	4.69344	0.000176744	0	0	1.8374	20.5957	16.3868	12.1436	inactive dipeptidyl peptidase 10-like isoform X1 [Pimephales promelas]
	gene-fstl3	120485778	FSTL3	fstl3	PROTEIN_CODING	4.59391	0.0050854	0	0	0	7.20851	3.12129	2.42871	follistatin-related protein 3 [Pimephales promelas]
	gene-gcm2	120475813	GCM2	gcm2	PROTEIN_CODING	4.57936	0.00831349	0	0	0	3.08936	4.68193	4.85743	chorion-specific transcription factor GCMb isoform X1 [Pimephales promelas]
	gene-lhx1a	120478819	LHX1	lhx1a	PROTEIN_CODING	4.5624	0.00184872	1.00112	0	0	7.20851	8.58354	8.50049	LIM/homeobox protein Lhx1 [Pimephales promelas]
	gene-p2rx3a	120460940	P2RX3	p2rx3a	PROTEIN_CODING	4.55467	3.46652e-21	3.00336	6.68238	1.8374	91.6511	92.8583	85.0049	P2X purinoceptor 3a isoform X1 [Pimephales promelas]
	gene-ankrd33aa	120462796	ANKRD33B	ankrd33aa	PROTEIN_CODING	4.50798	0.0201575	0	0	0	3.08936	0.780322	8.50049	photoreceptor ankyrin repeat protein [Pimephales promelas]
	gene-LOC120485140	120485140	NCR3	igl4v8	PROTEIN_CODING	4.49708	0.0238174	0	0	0	3.08936	6.24258	2.42871	immunoglobulin kappa light chain-like isoform X1 [Pimephales promelas]
	gene-LOC120487812	120487812	FKBP15	myh10	PROTEIN_CODING	4.44739	0.00689917	1.00112	0	0	5.14894	5.46225	12.1436	histone H3.v1-like [Pimephales promelas]
	gene-pax2a	120479466	PAX2	pax2a	PROTEIN_CODING	4.43948	0.00498719	0	0	0.918702	7.20851	7.80322	7.28614	paired box protein Pax-2a isoform X1 [Pimephales promelas]
	gene-LOC120487264	120487264	IL1RL1	CU855885.1	PROTEIN_CODING	4.36627	7.37418e-07	1.00112	0.954625	1.8374	26.7745	26.5309	25.5015	interleukin-1 receptor-like 1 isoform X1 [Pimephales promelas]
	gene-LOC120461095	120461095	C14orf93	uqcc2	PROTEIN_CODING	4.33325	0.0324611	0	0	0	7.20851	0	3.64307	uncharacterized protein C14orf93 homolog isoform X1 [Pimephales promelas]
	gene-si:dkey-21p1.3	120472437	COL24A1	si:dkey-21p1.3	PROTEIN_CODING	4.31839	0.0154419	0	0	0	4.11915	3.90161	2.42871	collagen alpha-1(I) chain [Pimephales promelas]
	gene-LOC120491284	120491284	BTN1A1	zgc:153911	PROTEIN_CODING	4.30392	0.011197	0	0	0	0	5.46225	4.85743	ICOS ligand-like [Pimephales promelas]
	gene-sp8b	120495080	SP8	sp8b	PROTEIN_CODING	4.28298	5.34886e-07	2.00224	0	1.8374	27.8043	22.6293	24.2871	transcription factor Sp8 [Pimephales promelas]
	gene-LOC120492982	120492982	SIGLEC1	si:dkey-4c23.5	PROTEIN_CODING	4.17878	0.0329144	0	0	0	5.14894	3.12129	1.21436	uncharacterized protein LOC120492982 isoform X1 [Pimephales promelas]
	gene-gls2a	120483075	GLS	gls2a	PROTEIN_CODING	4.12057	0.0350273	0	0	0	3.08936	4.68193	1.21436	glutaminase kidney isoform, mitochondrial isoform X1 [Pimephales promelas]
	gene-otpb	120471804	OTP	otpb	PROTEIN_CODING	4.02623	0.0115606	1.00112	0	0	9.26809	3.90161	3.64307	homeobox protein orthopedia B isoform X1 [Pimephales promelas]
	gene-LOC120486064	120486064	CD22	si:ch211-93g21.1	PROTEIN_CODING	3.90493	2.81101e-05	0	2.86388	0.918702	14.417	24.19	18.2153	uncharacterized protein LOC120486064 [Pimephales promelas]
	gene-LOC120460299	120460299	TNNI2	tnni2a.3	PROTEIN_CODING	3.87861	1.11567e-07	3.00336	1.90925	0.918702	27.8043	31.9932	24.2871	troponin I, fast skeletal muscle-like [Pimephales promelas]
	gene-themis	120474269	THEMIS	themis	PROTEIN_CODING	3.87207	0.0344171	0	0	0.918702	6.17872	0.780322	8.50049	protein THEMIS [Pimephales promelas]
	gene-slc6a4a	120472426	SLC6A4	slc6a4a	PROTEIN_CODING	3.85911	0.00364134	0	0	1.8374	5.14894	9.36386	13.3579	solute carrier family 6 member 4a [Pimephales promelas]
	gene-pax3a	120471381	PAX3	pax3a	PROTEIN_CODING	3.79808	3.03227e-06	2.00224	2.86388	0	21.6255	24.19	20.6441	paired box protein Pax-3a isoform X1 [Pimephales promelas]
	gene-LOC120464282	120464282	GLP2R	gipr	PROTEIN_CODING	3.78496	0.00601254	1.00112	0.954625	0	8.2383	8.58354	9.71485	glucagon-like peptide 2 receptor isoform X1 [Pimephales promelas]
	gene-lamb4	120459101	LAMB4	lamb4	PROTEIN_CODING	3.774	5.03076e-13	3.00336	6.68238	1.8374	65.9064	50.7209	40.0738	laminin subunit beta-4 [Pimephales promelas]
	gene-prr15la	120490012	PRR15L	prr15la	PROTEIN_CODING	3.70171	0.0394685	0	0	0.918702	2.05957	3.12129	8.50049	proline-rich protein 15-like protein A [Pimephales promelas]
	gene-rorb	120470312	RORB	rorb	PROTEIN_CODING	3.67661	0.0375303	0	0	0.918702	3.08936	6.24258	3.64307	nuclear receptor ROR-beta [Pimephales promelas]
	gene-erc2	120480639	ERC2	erc2	PROTEIN_CODING	3.66575	6.63068e-100	24.0269	42.0035	33.992	412.945	452.587	405.595	ERC protein 2 isoform X1 [Pimephales promelas]
	gene-creb3l3a	120495367	CREB3L3	creb3l3a	PROTEIN_CODING	3.64431	1.1587e-10	3.00336	3.8185	3.67481	38.1021	51.5012	41.2881	cyclic AMP-responsive element-binding protein 3-like protein 3-A [Pimephales promelas]
	gene-LOC120485276	120485276	YWHAZ	ywhaz	PROTEIN_CODING	3.60447	0.0458517	1.00112	0	0	9.26809	3.12129	0	14-3-3 protein beta/alpha-A-like [Pimephales promelas]
	gene-ins	120461675	INS	ins	PROTEIN_CODING	3.59947	0.00920364	2.00224	0	0	8.2383	7.80322	7.28614	insulin [Pimephales promelas]
	gene-trim16	120461892	TRIM16	trim16	PROTEIN_CODING	3.58235	6.68572e-10	1.00112	2.86388	5.51221	38.1021	40.5767	35.2163	tripartite motif-containing protein 16 [Pimephales promelas]
	gene-polr2ea	120471297	POLR2E	POLR2E	PROTEIN_CODING	3.54205	0.000326854	1.00112	0.954625	1.8374	12.3574	10.9245	21.8584	DNA-directed RNA polymerases I, II, and III subunit RPABC1 [Pimephales promelas]
	gene-kif26ab	120476066	KIF26A	kif26ab	PROTEIN_CODING	3.53179	7.57643e-19	7.00784	7.637	7.34961	90.6213	63.9864	102.006	kinesin-like protein KIF26A isoform X1 [Pimephales promelas]
	gene-si:ch211-195b11.3	120466325	SPINK1	si:ch211-195b11.3	PROTEIN_CODING	3.51387	1.7884e-290	193.216	165.15	172.716	2247	1838.44	1979.4	turripeptide OL11-like [Pimephales promelas]
	gene-frya	120478690	FRY	frya	PROTEIN_CODING	3.48614	6.69017e-90	33.037	50.5951	40.4229	506.655	447.905	438.383	protein furry homolog isoform X1 [Pimephales promelas]
	gene-LOC120460301	120460301	TNNI2	tnni2a.3	PROTEIN_CODING	3.47895	0.0145838	0	0.954625	0.918702	9.26809	7.0229	4.85743	troponin I, fast skeletal muscle-like [Pimephales promelas]
	gene-acot19	120459102	BAAT	acot19	PROTEIN_CODING	3.46768	0	304.34	268.25	227.838	3161.45	2793.55	2882.88	acyl-CoA thioesterase 19 [Pimephales promelas]
	gene-emx3	120460685	EMX1	emx3	PROTEIN_CODING	3.44909	1.15708e-10	4.00448	3.8185	5.51221	35.0128	63.9864	46.1455	empty spiracles homeobox 3 [Pimephales promelas]
	gene-LOC120480543	120480543	RANBP2	0	PROTEIN_CODING	3.44401	0.0298732	0	0	0	2.05957	3.12129	0	E3 SUMO-protein ligase RanBP2-like [Pimephales promelas]
	gene-LOC120489027	120489027	HSD17B2	zgc:163083	PROTEIN_CODING	3.43781	1.32644e-16	8.00896	8.59163	5.51221	94.7404	78.0322	65.5752	C-factor-like [Pimephales promelas]
	gene-def6b	120486755	DEF6	def6a	PROTEIN_CODING	3.42808	0.00220377	2.00224	0	0.918702	13.3872	10.1442	7.28614	differentially expressed in FDCP 6 homolog [Pimephales promelas]
	gene-arsia	120465268	ARSI	arsia	PROTEIN_CODING	3.41283	1.93597e-09	4.00448	0	6.43091	39.1319	37.4555	35.2163	arylsulfatase I isoform X1 [Pimephales promelas]
	gene-si:dkey-251i10.2	120471747	REELD1	si:dkey-251i10.2	PROTEIN_CODING	3.33635	0	369.413	412.398	421.684	4037.8	4129.46	3998.88	putative defense protein 3 [Pimephales promelas]
	gene-itprid1	120488272	ITPRID1	itprid1	PROTEIN_CODING	3.31137	1.8835e-14	2.00224	8.59163	6.43091	61.7872	58.5241	49.7886	protein ITPRID1 [Pimephales promelas]
	gene-gfra2b	120482992	GFRA2	gfra2b	PROTEIN_CODING	3.30797	0.0257445	1.00112	0.954625	0	6.17872	7.80322	4.85743	GDNF family receptor alpha-2 [Pimephales promelas]
	gene-zgc:109913	120493485	RGS9BP	zgc:109913	PROTEIN_CODING	3.25679	0.000250123	2.00224	1.90925	0.918702	19.566	14.0458	12.1436	regulator of G-protein signaling 9-binding protein [Pimephales promelas]
	gene-LOC120482986	120482986	FRRS1	si:dkeyp-82a1.4	PROTEIN_CODING	3.23671	6.32599e-107	53.0594	56.3229	64.3091	604.485	566.514	465.098	putative ferric-chelate reductase 1 [Pimephales promelas]
	gene-LOC120470318	120470318	SLC6A5	slc6a5	PROTEIN_CODING	3.19356	0.000229892	1.00112	2.86388	0.918702	12.3574	15.6064	15.7866	sodium- and chloride-dependent glycine transporter 2-like [Pimephales promelas]
	gene-fzd9b	120459880	FZD9	fzd9b	PROTEIN_CODING	3.18818	0.000392348	1.00112	0.954625	2.7561	14.417	18.7277	9.71485	frizzled-9b [Pimephales promelas]
	gene-LOC120484485	120484485	VSIG8	si:ch73-1f23.1	PROTEIN_CODING	3.17357	0.0435712	0	0	1.8374	8.2383	6.24258	2.42871	cell adhesion molecule 2-like [Pimephales promelas]
	gene-slc7a11	120460581	SLC7A11	slc7a11	PROTEIN_CODING	3.17142	5.29242e-280	296.332	317.89	282.041	2865.9	2684.31	2519.79	cystine/glutamate transporter [Pimephales promelas]
	gene-znf366	120464033	ZNF366	znf366	PROTEIN_CODING	3.14667	0.03489	1.00112	0.954625	0	4.11915	7.80322	4.85743	zinc finger protein 366 isoform X1 [Pimephales promelas]
	gene-asb18	120466760	ASB18	asb18	PROTEIN_CODING	3.1336	0.0465881	0	0.954625	0.918702	7.20851	4.68193	4.85743	ankyrin repeat and SOCS box protein 18 isoform X1 [Pimephales promelas]
	gene-si:dkey-81h8.1	120484997	MS4A4A	si:dkey-81h8.1	PROTEIN_CODING	3.06048	0.00298112	3.00336	0.954625	0	10.2979	10.9245	10.9292	uncharacterized protein si:dkey-81h8.1 isoform X1 [Pimephales promelas]
	gene-b4galnt3b	120464776	B4GALNT3	b4galnt3b	PROTEIN_CODING	3.04607	2.17354e-06	2.00224	5.72775	1.8374	22.6553	27.3113	29.1446	beta-1,4-N-acetylgalactosaminyltransferase 3 [Pimephales promelas]
	gene-LOC120493765	120493765	SYNE2	si:ch211-207i1.2	PROTEIN_CODING	3.01353	2.68014e-15	94.1053	126.965	94.6263	1104.96	776.42	667.896	nesprin-2 [Pimephales promelas]
	gene-LOC120493362	120493362	RNF182	CABZ01041604.1	PROTEIN_CODING	3.01348	1.19841e-05	2.00224	1.90925	4.59351	19.566	29.6522	19.4297	E3 ubiquitin-protein ligase RNF182 [Pimephales promelas]
	gene-card14	120486146	CARD14	card14	PROTEIN_CODING	3.00111	6.66184e-120	75.084	75.4154	86.3579	637.438	593.045	672.753	caspase recruitment domain-containing protein 14 isoform X1 [Pimephales promelas]
	gene-LOC120483497	120483497	IRGC	irgf1	PROTEIN_CODING	2.99927	3.42854e-05	1.00112	0.954625	4.59351	19.566	14.8261	19.4297	interferon-inducible GTPase 5-like [Pimephales promelas]
	gene-etv1	120473547	ETV1	etv1	PROTEIN_CODING	2.99676	0.000721609	0	0.954625	4.59351	11.3277	20.2884	13.3579	ETS translocation variant 1 isoform X1 [Pimephales promelas]
	gene-ankrd1a	120468771	ANKRD1	ankrd1a	PROTEIN_CODING	2.99143	3.01666e-11	5.0056	6.68238	5.51221	55.6085	31.9932	51.003	ankyrin repeat domain-containing protein 1 [Pimephales promelas]
	gene-LOC120485133	120485133	ADGRF5	si:dkey-30j22.1	PROTEIN_CODING	2.96785	1.39774e-11	5.0056	8.59163	7.34961	65.9064	46.8193	52.2173	uncharacterized protein LOC120485133 isoform X1 [Pimephales promelas]
	gene-bcat1	120477042	BCAT1	bcat1	PROTEIN_CODING	2.96769	0.0230575	1.00112	0.954625	0.918702	10.2979	9.36386	2.42871	branched-chain-amino-acid aminotransferase, cytosolic isoform X1 [Pimephales promelas]
	gene-LOC120464364	120464364	RADIL	si:ch211-176g6.2	PROTEIN_CODING	2.95656	2.52798e-18	16.0179	8.59163	10.1057	92.6809	74.9109	102.006	ras-associating and dilute domain-containing protein-like [Pimephales promelas]
	gene-emb	120471876	EMB	emb	PROTEIN_CODING	2.937	8.06705e-34	24.0269	18.1379	25.7236	146.23	188.838	184.582	embigin [Pimephales promelas]
	gene-LOC120459070	120459070	GGT1	ggt1l2.2	PROTEIN_CODING	2.93029	0.014669	2.00224	0.954625	0	5.14894	9.36386	7.28614	glutathione hydrolase 1 proenzyme-like [Pimephales promelas]
	gene-cabp7b	120469735	CABP7	cabp7b	PROTEIN_CODING	2.93019	0.000143806	2.00224	2.86388	1.8374	15.4468	16.3868	19.4297	calcium-binding protein 7 [Pimephales promelas]
	gene-si:ch211-106h4.12	120482714	SLC12A6	si:ch211-106h4.12	PROTEIN_CODING	2.92928	1.25439e-38	21.0235	21.0018	21.1301	144.17	174.012	161.509	uncharacterized protein si:ch211-106h4.12 isoform X1 [Pimephales promelas]
	gene-LOC120481104	120481104	NBEAL2	nbeal2	PROTEIN_CODING	2.92761	1.76478e-16	9.01008	11.4555	8.26831	64.8766	81.1535	71.647	neurobeachin-like protein 2 [Pimephales promelas]
	gene-bend7	120462084	BEND7	BEND7	PROTEIN_CODING	2.92511	0.00294543	1.00112	2.86388	0	11.3277	6.24258	12.1436	BEN domain-containing protein 7 [Pimephales promelas]
	gene-LOC120458977	120458977	GHR	ghra	PROTEIN_CODING	2.89253	0.000145321	3.00336	1.90925	1.8374	16.4766	16.3868	17.001	prolactin receptor-like isoform X1 [Pimephales promelas]
	gene-frem1b	120486801	FREM1	frem1b	PROTEIN_CODING	2.87015	0.00443188	4.00448	0	0.918702	9.26809	14.8261	10.9292	FRAS1-related extracellular matrix protein 1b isoform X1 [Pimephales promelas]
	gene-obscnb	120488032	OBSCN	obscnb	PROTEIN_CODING	2.85714	9.88243e-26	22.0246	21.9564	12.8618	137.991	143.579	127.507	LOW QUALITY PROTEIN: obscurin [Pimephales promelas]
	gene-LOC120482025	120482025	PCDHA2	pcdh1a3	PROTEIN_CODING	2.85582	5.88728e-12	6.00672	14.3194	3.67481	68.9957	52.2816	52.2173	protocadherin alpha-2-like [Pimephales promelas]
	gene-pik3cd	120463328	PIK3CD	pik3cd	PROTEIN_CODING	2.8454	1.25727e-22	14.0157	15.274	13.7805	96.8	110.025	102.006	phosphatidylinositol 4,5-bisphosphate 3-kinase catalytic subunit delta isoform [Pimephales promelas]
	gene-LOC120475942	120475942	0	ptgdsb.1	PROTEIN_CODING	2.83721	0.00133487	2.00224	2.86388	0.918702	10.2979	17.1671	13.3579	lipocalin-like [Pimephales promelas]
	gene-LOC120462748	120462748	DPP10	CR381531.2	PROTEIN_CODING	2.83084	7.8892e-30	23.0258	19.0925	24.8049	197.719	142.799	136.008	inactive dipeptidyl peptidase 10 isoform X1 [Pimephales promelas]
	gene-LOC120464461	120464461	HTR3A	si:ch211-256e16.4	PROTEIN_CODING	2.82536	3.68118e-44	38.0426	18.1379	30.3172	189.481	221.611	197.94	5-hydroxytryptamine receptor 3A-like [Pimephales promelas]
	gene-pgr	120459888	PGR	pgr	PROTEIN_CODING	2.82365	1.618e-13	13.0146	6.68238	6.43091	60.7574	67.1077	54.646	progesterone receptor [Pimephales promelas]
	gene-LOC120491498	120491498	RNF223	rnf183	PROTEIN_CODING	2.81384	6.99574e-08	4.00448	4.77313	9.18702	40.1617	39.0161	48.5743	RING finger protein 223 [Pimephales promelas]
	gene-cunh8orf74	120471157	C8orf74	si:dkey-100n19.2	PROTEIN_CODING	2.7874	0.0128479	2.00224	0	1.8374	5.14894	12.4852	8.50049	uncharacterized protein C8orf74 homolog [Pimephales promelas]
	gene-LOC120462766	120462766	CARD14	card14	PROTEIN_CODING	2.78043	3.01381e-78	81.0907	60.1414	56.9595	441.779	449.465	466.313	caspase recruitment domain-containing protein 14-like [Pimephales promelas]
	gene-slc2a9l1	120480307	SLC2A9	slc2a9l1	PROTEIN_CODING	2.7535	4.24531e-20	9.01008	18.1379	19.2927	112.247	107.684	94.7198	LOW QUALITY PROTEIN: solute carrier family 2 member 9, like 1 [Pimephales promelas]
	gene-pkp2	120477052	PKP2	pkp2	PROTEIN_CODING	2.7489	2.02206e-16	18.0202	10.5009	14.6992	79.2936	114.707	94.7198	plakophilin-2 [Pimephales promelas]
	gene-disp3	120481092	DISP3	DISP3	PROTEIN_CODING	2.72606	1.36588e-07	8.00896	2.86388	5.51221	45.3106	34.3342	27.9302	protein dispatched homolog 3 isoform X1 [Pimephales promelas]
	gene-LOC120486987	120486987	ADGRF5	adgrf6	PROTEIN_CODING	2.71707	3.91298e-32	24.0269	25.7749	21.1301	166.826	152.943	145.723	adhesion G-protein coupled receptor F1 [Pimephales promelas]
	gene-apoba	120477382	APOB	apoba	PROTEIN_CODING	2.70017	0.000292697	2.00224	1.90925	3.67481	15.4468	17.1671	17.001	apolipoprotein B-100 [Pimephales promelas]
	gene-dmbx1b	120461034	DMBX1	dmbx1b	PROTEIN_CODING	2.68395	6.03893e-75	64.0717	62.0506	55.1221	407.796	386.259	367.95	diencephalon/mesencephalon homeobox protein 1-B isoform X1 [Pimephales promelas]
	gene-tgm2b	120467942	TGM2	tgm2b	PROTEIN_CODING	2.67138	2.52501e-297	297.333	363.712	372.074	2202.71	2184.9	2206.49	protein-glutamine gamma-glutamyltransferase 2 [Pimephales promelas]
	gene-slc1a9	120489457	SLC1A2	slc1a9	PROTEIN_CODING	2.67126	0.0372808	0	1.90925	0.918702	6.17872	7.0229	4.85743	solute carrier family 1 member 9 isoform X1 [Pimephales promelas]
	gene-il12rb1	120466688	IL12RB1	si:dkey-13m1.2	PROTEIN_CODING	2.66258	0.016722	3.00336	0.954625	0	11.3277	7.0229	6.07178	leukemia inhibitory factor receptor isoform X1 [Pimephales promelas]
	gene-LOC120480825	120480825	FBLN5	si:dkey-163f14.6	PROTEIN_CODING	2.63568	0.000409721	5.0056	0.954625	0.918702	13.3872	10.9245	18.2153	uncharacterized protein LOC120480825 isoform X1 [Pimephales promelas]
	gene-ppp1r18	120475259	PPP1R18	ppp1r18	PROTEIN_CODING	2.62469	0.0390624	1.00112	1.90925	0	5.14894	5.46225	7.28614	trichohyalin [Pimephales promelas]
	gene-LOC120484127	120484127		si:ch211-262h13.3	PROTEIN_CODING	2.61986	0.0181618	1.00112	1.90925	0.918702	9.26809	7.0229	7.28614	uncharacterized protein LOC120484127 isoform X1 [Pimephales promelas]
	gene-olfm1b	120485955	OLFM1	olfm1b	PROTEIN_CODING	2.61626	6.0933e-06	7.00784	3.8185	1.8374	26.7745	26.5309	23.0728	olfactomedin 1b isoform X1 [Pimephales promelas]
	gene-LOC120477650	120477650	ABCA12	abca1b	PROTEIN_CODING	2.61004	4.45724e-06	49.0549	72.5515	45.9351	514.894	259.067	248.943	ATP-binding cassette sub-family A member 12-like [Pimephales promelas]
	gene-robo4	120482057	ROBO1	robo4	PROTEIN_CODING	2.60891	0.000764942	2.00224	2.86388	2.7561	17.5064	12.4852	17.001	roundabout homolog 1 isoform X1 [Pimephales promelas]
	gene-LOC120462985	120462985	HTR3C	si:ch211-256e16.4	PROTEIN_CODING	2.59714	0.0156819	2.00224	0.954625	1.8374	13.3872	9.36386	6.07178	5-hydroxytryptamine receptor 3C-like [Pimephales promelas]
	gene-LOC120474744	120474744	CDH10	LO017650.1	PROTEIN_CODING	2.58971	0.00323218	2.00224	2.86388	0.918702	8.2383	10.9245	15.7866	cadherin-10 [Pimephales promelas]
	gene-LOC120475743	120475743	CCR4	ccr12b.2	PROTEIN_CODING	2.56503	0.000233427	3.00336	2.86388	2.7561	13.3872	17.1671	20.6441	C-C chemokine receptor type 4-like [Pimephales promelas]
	gene-lactbl1b	120480276	LACTBL1	lactbl1b	PROTEIN_CODING	2.55375	0.00939279	1.00112	1.90925	1.8374	9.26809	10.1442	8.50049	putative beta-lactamase-like 1 isoform X1 [Pimephales promelas]
	gene-LOC120483228	120483228	MMP13	mmp13a	PROTEIN_CODING	2.53573	8.11751e-05	8.00896	1.90925	1.8374	18.5362	24.19	24.2871	collagenase 3-like [Pimephales promelas]
	gene-plcg2	120462011	PLCG2	plcg2	PROTEIN_CODING	2.52928	4.95893e-50	52.0582	40.0943	44.0977	257.447	269.211	257.444	1-phosphatidylinositol 4,5-bisphosphate phosphodiesterase gamma-2 isoform X1 [Pimephales promelas]
	gene-si:ch211-153b23.5	120494896	GATD3A	si:ch211-153b23.5	PROTEIN_CODING	2.52753	0	776.869	718.833	767.116	4340.55	4144.29	4569.62	glutamine amidotransferase-like class 1 domain-containing protein 3A, mitochondrial [Pimephales promelas]
	gene-adm2b	120464800	ADM2	adm2b	PROTEIN_CODING	2.52408	4.57597e-18	11.0123	19.0925	21.1301	88.5617	107.684	99.5772	protein ADM2 [Pimephales promelas]
	gene-sntg1	120488330	SNTG1	sntg1	PROTEIN_CODING	2.52348	7.41162e-06	4.00448	4.77313	4.59351	20.5957	30.4326	25.5015	gamma-1-syntrophin isoform X1 [Pimephales promelas]
	gene-LOC120465356	120465356	LRP2BP	lrp2bp	PROTEIN_CODING	2.51526	0.00913017	2.00224	0.954625	1.8374	10.2979	8.58354	8.50049	LRP2-binding protein isoform X1 [Pimephales promelas]
	gene-si:dkey-220k22.3	120481513	TNFSF8	si:dkey-220k22.3	PROTEIN_CODING	2.50646	0.0359948	1.00112	0	1.8374	4.11915	7.0229	4.85743	uncharacterized protein si:dkey-220k22.3 [Pimephales promelas]
	gene-ngfrb	120467049	NGFR	ngfrb	PROTEIN_CODING	2.49931	4.88426e-89	145.162	187.107	153.423	903.123	907.514	937.483	nerve growth factor receptor b isoform X1 [Pimephales promelas]
	gene-myl2b	120481296	MYL2	myl2b	PROTEIN_CODING	2.49842	9.52769e-09	7.00784	6.68238	12.8618	73.1149	41.3571	36.4307	myosin, light chain 2b, regulatory, cardiac, slow [Pimephales promelas]
	gene-LOC120465190	120465190	MMP28	mmp28	PROTEIN_CODING	2.47173	0.000986344	2.00224	3.8185	2.7561	12.3574	17.1671	18.2153	matrix metalloproteinase-28-like [Pimephales promelas]
	gene-nme2a	120471532	NME1	nme2a	PROTEIN_CODING	2.44307	0.0172601	2.00224	0.954625	1.8374	12.3574	5.46225	8.50049	NME/NM23 nucleoside diphosphate kinase 2a isoform X1 [Pimephales promelas]
	gene-galr1b	120490966	GALR1	galr1b	PROTEIN_CODING	2.43904	2.89153e-05	2.00224	5.72775	3.67481	23.6851	17.1671	21.8584	galanin receptor type 1b [Pimephales promelas]
	gene-map7d2a	120470373	MAP7D2	map7d2a	PROTEIN_CODING	2.41282	8.2231e-16	16.0179	12.4101	17.4553	85.4723	84.2748	74.0757	MAP7 domain-containing protein 2a isoform X1 [Pimephales promelas]
	gene-lin28aa	120462637	LIN28A	LIN28A	PROTEIN_CODING	2.40587	0.000246722	4.00448	1.90925	4.59351	21.6255	20.2884	13.3579	protein lin-28 homolog A isoform X1 [Pimephales promelas]
	gene-tubb1	120494273	TUBB3	tubb1	PROTEIN_CODING	2.40129	0.0228072	5.0056	0.954625	0	8.2383	9.36386	13.3579	tubulin beta-1 chain [Pimephales promelas]
	gene-ptger1a	120473793	PTGFR	ptger1a	PROTEIN_CODING	2.39937	1.73808e-22	27.0302	20.0471	20.2114	120.485	114.707	119.007	prostaglandin E receptor 1a (subtype EP1) [Pimephales promelas]
	gene-cux2b	120481054	CUX2	cux2b	PROTEIN_CODING	2.3886	1.46419e-25	24.0269	25.7749	42.2603	168.885	162.307	153.009	homeobox protein cut-like 2 [Pimephales promelas]
	gene-cmbl	120475939	CMBL	cmbl	PROTEIN_CODING	2.38552	0	1405.57	1382.3	1427.66	7334.14	7541.03	7145.27	carboxymethylenebutenolidase homolog [Pimephales promelas]
	gene-LOC120493980	120493980	SPATS1	BX255920.1	PROTEIN_CODING	2.38493	1.52434e-06	5.0056	13.3648	2.7561	23.6851	43.698	42.5025	spermatogenesis-associated serine-rich protein 1 isoform X1 [Pimephales promelas]
	gene-abca12	120477902	ABCA12	abca12	PROTEIN_CODING	2.38022	5.39032e-10	1369.53	1659.14	1373.46	9685.15	6839.52	6393.59	ATP-binding cassette sub-family A member 12 isoform X1 [Pimephales promelas]
	gene-LOC120467229	120467229	MFRP	mfrp	PROTEIN_CODING	2.37113	9.97e-09	9.01008	9.54625	10.1057	49.4298	46.039	53.4317	membrane frizzled-related protein [Pimephales promelas]
	gene-nbeal2	120481185	NBEAL1	nbeal2	PROTEIN_CODING	2.36235	4.07594e-49	60.0672	66.8238	54.2034	338.8	326.955	261.087	neurobeachin-like protein 2 isoform X1 [Pimephales promelas]
	gene-rin1a	120494529	RIN2	rin1a	PROTEIN_CODING	2.35522	2.18201e-290	553.619	551.773	609.099	3062.59	2845.05	2871.95	ras and Rab interactor 1 [Pimephales promelas]
	gene-slc2a3b	120484529	SLC2A1	slc2a3b	PROTEIN_CODING	2.35018	5.45329e-284	528.591	552.728	591.644	2658.91	2990.19	2882.88	solute carrier family 2, facilitated glucose transporter member 1 isoform X1 [Pimephales promelas]
	gene-LOC120489013	120489013	PCP2	gpsm1b	PROTEIN_CODING	2.34882	5.27563e-05	4.00448	6.68238	2.7561	22.6553	16.3868	30.3589	serine/arginine repetitive matrix protein 1 isoform X1 [Pimephales promelas]
	gene-grin3bb	120467153	GRIN3B	grin3bb	PROTEIN_CODING	2.34603	5.17931e-39	54.0605	47.7313	46.8538	235.821	256.726	262.301	glutamate receptor ionotropic, NMDA 3B [Pimephales promelas]
	gene-LOC120467147	120467147	ABI3BP	abi3bpa	PROTEIN_CODING	2.34572	3.32051e-51	54.0605	63.0053	58.7969	286.281	303.545	304.803	target of Nesh-SH3 isoform X1 [Pimephales promelas]
	gene-cd22	120462240	CD22	cd22	PROTEIN_CODING	2.34469	7.15839e-05	6.00672	3.8185	4.59351	26.7745	21.0687	25.5015	B-cell receptor CD22 [Pimephales promelas]
	gene-LOC120471128	120471128	LRRC37A2	mrpl35	PROTEIN_CODING	2.34246	0.000133455	2.00224	8.59163	3.67481	25.7447	19.508	27.9302	uncharacterized protein LOC120471128 [Pimephales promelas]
	gene-LOC120475854	120475854	THNSL1	thnsl2	PROTEIN_CODING	2.3294	8.36888e-11	6.00672	16.2286	11.0244	57.6681	57.7438	52.2173	threonine synthase-like 1 [Pimephales promelas]
	gene-lcp2b	120474364	LCP2	lcp2b	PROTEIN_CODING	2.32174	0.000102298	7.00784	5.72775	2.7561	17.5064	25.7506	34.002	lymphocyte cytosolic protein 2 [Pimephales promelas]
	gene-spaw	120472360	NODAL	spaw	PROTEIN_CODING	2.31717	7.04636e-08	8.00896	7.637	10.1057	35.0128	36.6751	58.2891	southpaw [Pimephales promelas]
	gene-LOC120489019	120489019	DISP3	DISP3	PROTEIN_CODING	2.30029	0.00338602	1.00112	4.77313	1.8374	14.417	13.2655	9.71485	protein dispatched homolog 3-like [Pimephales promelas]
	gene-mylk5	120489224	MYLK	mylk5	PROTEIN_CODING	2.29647	4.74115e-17	24.0269	28.6388	13.7805	120.485	95.1993	110.506	myosin light chain kinase, smooth muscle isoform X1 [Pimephales promelas]
	gene-rnf183	120477677	RNF225	rnf183	PROTEIN_CODING	2.28794	1.95374e-05	3.00336	5.72775	6.43091	19.566	28.0916	26.7158	E3 ubiquitin-protein ligase RNF183 [Pimephales promelas]
	gene-si:dkey-32m20.1	120482960	TMEM236	si:dkey-32m20.1	PROTEIN_CODING	2.27797	2.91082e-08	10.0112	6.68238	15.6179	47.3702	58.5241	51.003	transmembrane protein 236 [Pimephales promelas]
	gene-LOC120465388	120465388	SOX9	sox9a	PROTEIN_CODING	2.2779	2.68492e-18	21.0235	21.9564	22.9675	105.038	97.5402	119.007	transcription factor Sox-9-A-like isoform X1 [Pimephales promelas]
	gene-gria3a	120469600	GRIA3	gria3a	PROTEIN_CODING	2.27696	7.75398e-09	11.0123	11.4555	5.51221	44.2809	47.5996	42.5025	glutamate receptor 3a isoform X1 [Pimephales promelas]
	gene-LOC120485966	120485966	PPP1R3D	ppp1r3da	PROTEIN_CODING	2.27262	2.16631e-05	11.0123	6.68238	3.67481	33.983	28.8719	40.0738	protein phosphatase 1 regulatory subunit 3E [Pimephales promelas]
	gene-vgll3	120487282	VGLL3	vgll3	PROTEIN_CODING	2.26266	1.01304e-05	10.0112	11.4555	4.59351	38.1021	38.2358	48.5743	transcription cofactor vestigial-like protein 3 isoform X1 [Pimephales promelas]
	gene-LOC120468959	120468959	PLEKHF1	plekhf1	PROTEIN_CODING	2.24782	6.13813e-08	8.00896	6.68238	11.0244	37.0723	33.5538	53.4317	pleckstrin homology domain-containing family F member 2-like [Pimephales promelas]
	gene-kif26aa	120494223	KIF26A	kif26aa	PROTEIN_CODING	2.23296	1.36992e-21	35.0392	34.3665	20.2114	127.694	149.041	142.08	kinesin-like protein KIF26A isoform X1 [Pimephales promelas]
	gene-slc6a9	120482667	SLC6A9	slc6a9	PROTEIN_CODING	2.20381	1.17852e-07	7.00784	3.8185	13.7805	36.0426	41.3571	36.4307	sodium- and chloride-dependent glycine transporter 1 isoform X1 [Pimephales promelas]
	gene-LOC120481430	120481430	MYLK3	nek6	PROTEIN_CODING	2.19796	0.0223428	4.00448	0.954625	0.918702	10.2979	7.80322	8.50049	spindle assembly checkpoint kinase-like [Pimephales promelas]
	gene-LOC120491915	120491915	HCN2	hcn2b	PROTEIN_CODING	2.19739	2.80493e-06	5.0056	6.68238	9.18702	26.7745	28.0916	42.5025	potassium/sodium hyperpolarization-activated cyclic nucleotide-gated channel 2 [Pimephales promelas]
	gene-chrna1	120491289	CHRNA1	chrna1	PROTEIN_CODING	2.19368	4.03346e-75	110.123	118.374	107.488	497.387	500.186	541.603	acetylcholine receptor subunit alpha [Pimephales promelas]
	gene-LOC120479158	120479158		hmgb3a	PROTEIN_CODING	2.19294	0.00112226	2.00224	2.86388	7.34961	14.417	20.2884	21.8584	uncharacterized protein LOC120479158 [Pimephales promelas]
	gene-cdh7a	120482902	CDH7	cdh7a	PROTEIN_CODING	2.17455	9.83128e-156	278.311	294.025	284.797	1299.59	1253.98	1320.01	cadherin-7a [Pimephales promelas]
	gene-LOC120488988	120488988	FTH1	fthl31	PROTEIN_CODING	2.16993	4.20977e-110	5981.69	5975.95	6304.13	23415.3	29515.7	29247.8	ferritin, middle subunit-like [Pimephales promelas]
	gene-LOC120482040	120482040	GDF15	bmp6	PROTEIN_CODING	2.16436	1.14215e-14	20.0224	10.5009	21.1301	87.5319	72.5699	71.647	bone morphogenetic protein 4 [Pimephales promelas]
	gene-si:ch211-159i8.4	120474924	MXRA5	si:ch211-159i8.4	PROTEIN_CODING	2.15754	3.0967e-221	556.623	610.005	536.522	2531.22	2522.78	2544.08	matrix-remodeling-associated protein 5 [Pimephales promelas]
	gene-nab1a	120486824	NAB1	nab1a	PROTEIN_CODING	2.15396	1.63713e-10	11.0123	18.1379	11.9431	75.1745	57.7438	49.7886	NGFI-A-binding protein 1a isoform X1 [Pimephales promelas]
	gene-LOC120488999	120488999	DNAJB5	dnajb5	PROTEIN_CODING	2.14932	0.000714054	4.00448	3.8185	6.43091	24.7149	22.6293	15.7866	dnaJ homolog subfamily B member 5-like [Pimephales promelas]
	gene-comta	120475202	COMT	comta	PROTEIN_CODING	2.14556	0.0251738	4.00448	0.954625	2.7561	10.2979	14.8261	8.50049	catechol O-methyltransferase A [Pimephales promelas]
	gene-ndst2b	120474698	NDST2	ndst2b	PROTEIN_CODING	2.13924	1.72883e-217	465.521	492.587	455.676	2072.96	2008.55	2151.84	bifunctional heparan sulfate N-deacetylase/N-sulfotransferase 2 [Pimephales promelas]
	gene-gdpd3b	120469023	GDPD3	gdpd3b	PROTEIN_CODING	2.12495	0.00221459	10.0112	0.954625	2.7561	11.3277	12.4852	36.4307	lysophospholipase D GDPD3 [Pimephales promelas]
	gene-si:ch73-206d17.1	120462970	STYK1	si:ch73-206d17.1	PROTEIN_CODING	2.11961	0.0125665	2.00224	1.90925	3.67481	11.3277	10.9245	10.9292	tyrosine-protein kinase STYK1 isoform X1 [Pimephales promelas]
	gene-LOC120468167	120468167	H4C15	hist1h4l	PROTEIN_CODING	2.11736	0.0422861	0	2.86388	2.7561	8.2383	10.1442	6.07178	histone H4 [Pimephales promelas]
	gene-LOC120469036	120469036	ALDOA	aldoab	PROTEIN_CODING	2.11581	3.65049e-33	49.0549	57.2775	61.553	221.404	245.021	263.515	fructose-bisphosphate aldolase A-like [Pimephales promelas]
	gene-LOC120484766	120484766	RBFOX1	rbfox1l	PROTEIN_CODING	2.11076	4.00045e-11	29.0325	14.3194	15.6179	85.4723	95.9796	70.4327	RNA binding protein fox-1 homolog 1-like [Pimephales promelas]
	gene-c9	120469718	C9	c9	PROTEIN_CODING	2.10591	0.000365776	4.00448	1.90925	7.34961	17.5064	16.3868	24.2871	complement component C9 [Pimephales promelas]
	gene-LOC120489814	120489814	NLRC3	si:dkey-16p6.1	PROTEIN_CODING	2.10147	2.13597e-21	27.0302	18.1379	19.2927	105.038	92.078	76.5044	NACHT, LRR and PYD domains-containing protein 3-like [Pimephales promelas]
	gene-myo10l1	120491548	MYO10	myo10l1	PROTEIN_CODING	2.09012	3.38598e-09	16.0179	9.54625	14.6992	61.7872	56.9635	52.2173	unconventional myosin-X [Pimephales promelas]
	gene-brinp3a.1	120460127	BRINP3	brinp3a.1	PROTEIN_CODING	2.08462	4.29822e-42	70.0784	63.0053	73.4961	277.013	297.303	302.375	BMP/retinoic acid-inducible neural-specific protein 3 [Pimephales promelas]
	gene-itga8	120484428	ITGA8	itga8	PROTEIN_CODING	2.08361	1.92013e-89	144.161	136.511	142.399	601.396	613.333	575.605	integrin alpha-8 [Pimephales promelas]
	gene-LOC120489927	120489927	LRRC70	si:ch211-237i5.4	PROTEIN_CODING	2.0831	0.00936178	5.0056	2.86388	0	10.2979	9.36386	13.3579	slit homolog 3 protein [Pimephales promelas]
	gene-LOC120482021	120482021	DIPK2B	dipk2b	PROTEIN_CODING	2.08219	0.0390639	2.00224	1.90925	0.918702	6.17872	3.90161	10.9292	divergent protein kinase domain 2B-like [Pimephales promelas]
	gene-LOC120463796	120463796	RAPGEF3	rapgef3	PROTEIN_CODING	2.07988	0.00735564	2.00224	3.8185	2.7561	10.2979	11.7048	14.5723	rap guanine nucleotide exchange factor 3-like isoform X1 [Pimephales promelas]
	gene-ptpn20	120479784	FRMPD2	frmpd2	PROTEIN_CODING	2.07836	5.46249e-17	29.0325	40.0943	35.8294	144.17	159.186	139.651	tyrosine-protein phosphatase non-receptor type 13 [Pimephales promelas]
	gene-mrc1b	120482958	MRC1	mrc1b	PROTEIN_CODING	2.07585	7.66452e-16	30.0336	13.3648	27.561	97.8298	102.222	98.3629	macrophage mannose receptor 1b [Pimephales promelas]
	gene-upk3b	120471932	UPK3B	upk3b	PROTEIN_CODING	2.07342	2.41274e-05	6.00672	5.72775	8.26831	19.566	35.1145	29.1446	uroplakin-3b [Pimephales promelas]
	gene-si:ch211-106k21.5	120481631	LRTM2	si:ch211-106k21.5	PROTEIN_CODING	2.0733	3.10375e-20	31.0347	36.2758	39.5042	127.694	145.92	178.51	leucine-rich repeat-containing protein 38 [Pimephales promelas]
	gene-LOC120484738	120484738	RBFOX1	rbfox1l	PROTEIN_CODING	2.07252	8.17649e-24	40.0448	41.0489	39.5042	176.094	163.868	167.581	RNA binding protein fox-1 homolog 1-like isoform X1 [Pimephales promelas]
	gene-cunh4orf47	120461179	C4orf47	zgc:153146	PROTEIN_CODING	2.06073	0.00304676	0	5.72775	5.51221	16.4766	13.2655	18.2153	UPF0602 protein C4orf47 homolog [Pimephales promelas]
	gene-si:dkey-90m5.4	120493630	LRG1	si:dkey-90m5.4	PROTEIN_CODING	2.05848	2.4735e-09	11.0123	17.1833	16.5366	53.5489	68.6683	64.3609	leucine-rich alpha-2-glycoprotein [Pimephales promelas]
	gene-rasd2	120473173	RASD2	rasd2	PROTEIN_CODING	2.05354	0.0168354	2.00224	4.77313	0	7.20851	7.80322	13.3579	LOW QUALITY PROTEIN: GTP-binding protein Rhes [Pimephales promelas]
	gene-cadps2	120469161	CADPS2	cadpsb	PROTEIN_CODING	2.05257	6.59617e-28	43.0482	51.5498	56.9595	228.613	198.202	204.012	calcium-dependent secretion activator 2 isoform X1 [Pimephales promelas]
	gene-kcnn1a	120483213	KCNN2	kcnn1a	PROTEIN_CODING	2.04893	4.21671e-06	8.00896	6.68238	11.9431	45.3106	39.0161	25.5015	small conductance calcium-activated potassium channel protein 1a [Pimephales promelas]
	gene-grin2da	120463476	GRIN2D	grin2da	PROTEIN_CODING	2.03772	0.000120544	7.00784	9.54625	5.51221	29.8638	28.0916	32.7876	glutamate receptor ionotropic, NMDA 2D [Pimephales promelas]
	gene-si:rp71-45k5.2	120485182	FOXH1	si:rp71-45k5.2	PROTEIN_CODING	2.02348	1.21718e-08	11.0123	14.3194	11.0244	49.4298	53.8422	43.7168	forkhead box protein H1 [Pimephales promelas]
	gene-fga	120463740	FGA	fga	PROTEIN_CODING	2.02062	1.03123e-05	8.00896	10.5009	6.43091	36.0426	28.0916	37.645	fibrinogen alpha chain [Pimephales promelas]
	gene-tecrl2b	120482037	TECR	tecrl2b	PROTEIN_CODING	2.01902	0.000279946	5.0056	11.4555	6.43091	44.2809	23.4097	25.5015	trans-2,3-enoyl-CoA reductase-like 2b [Pimephales promelas]
	gene-adamtsl2	120471799	ADAMTSL2	adamtsl2	PROTEIN_CODING	2.00808	6.77311e-35	66.0739	63.0053	58.7969	257.447	249.703	247.729	ADAMTS-like protein 2 [Pimephales promelas]
	gene-LOC120464460	120464460	HTR3A	si:ch211-256e16.4	PROTEIN_CODING	2.00313	1.1568e-60	121.136	108.827	82.6831	381.021	446.344	418.953	5-hydroxytryptamine receptor 3A-like [Pimephales promelas]
	gene-fxyd2	120469845	FXYD2	si:ch211-139a5.9	PROTEIN_CODING	2.00055	0.000430359	7.00784	4.77313	3.67481	18.5362	21.0687	21.8584	sodium/potassium-transporting ATPase subunit gamma [Pimephales promelas]
	gene-glb1l2	120460017	GLB1L2	si:dkey-224e22.2	PROTEIN_CODING	1.99678	2.02794e-99	246.276	326.482	265.505	1033.91	1158	1154.85	beta-galactosidase-1-like protein 2 [Pimephales promelas]
	gene-LOC120489024	120489024	HSD17B2	zgc:112146	PROTEIN_CODING	1.97832	9.9508e-85	228.255	183.288	210.383	776.46	809.974	864.622	C-factor-like [Pimephales promelas]
	gene-trim35-27	120465344	TRIM35	trim35-27	PROTEIN_CODING	1.96706	2.1239e-06	9.01008	8.59163	12.8618	50.4596	31.9932	37.645	tripartite motif containing 35-27 [Pimephales promelas]
	gene-LOC120470895	120470895	A2ML1	zgc:171445	PROTEIN_CODING	1.96453	0.00744106	3.00336	3.8185	2.7561	12.3574	14.8261	9.71485	murinoglobulin-1-like isoform X1 [Pimephales promelas]
	gene-ankrd45	120464933	0	ankrd45	PROTEIN_CODING	1.95986	0.00061009	6.00672	5.72775	4.59351	21.6255	21.0687	20.6441	ankyrin repeat domain-containing protein 45 [Pimephales promelas]
	gene-irx7	120462857	IRX1	irx7	PROTEIN_CODING	1.95117	0.0193721	2.00224	0.954625	4.59351	11.3277	8.58354	9.71485	iroquois homeobox 7 [Pimephales promelas]
	gene-LOC120481457	120481457	THSD7A	thsd7ab	PROTEIN_CODING	1.94852	9.92494e-44	84.0941	83.0524	101.057	376.902	330.076	330.305	thrombospondin type-1 domain-containing protein 7A [Pimephales promelas]
	gene-mao	120482326	MAOA	mao	PROTEIN_CODING	1.94707	7.4542e-280	1172.31	1134.09	1123.57	4263.32	4350.29	4615.77	amine oxidase [flavin-containing] [Pimephales promelas]
	gene-elovl1a	120482707	ELOVL1	elovl1a	PROTEIN_CODING	1.93557	0.00190462	4.00448	1.90925	7.34961	17.5064	15.6064	18.2153	elongation of very long chain fatty acids protein 1a [Pimephales promelas]
	gene-LOC120489025	120489025	HSD17B2	zgc:112146	PROTEIN_CODING	1.93393	1.07613e-14	28.0314	33.4119	33.992	142.111	117.048	105.649	C-factor-like [Pimephales promelas]
	gene-osgin2	120484377	OSGIN2	osgin2	PROTEIN_CODING	1.93248	0.000731786	11.0123	2.86388	4.59351	16.4766	26.5309	26.7158	oxidative stress-induced growth inhibitor 2 [Pimephales promelas]
	gene-LOC120489116	120489116	TNC	tnc	PROTEIN_CODING	1.93044	4.64596e-194	930.04	935.533	911.352	3678.4	3568.41	3332.19	tenascin-like [Pimephales promelas]
	gene-LOC120481392	120481392	VCAN	si:dkey-241l7.3	PROTEIN_CODING	1.93	8.80506e-08	16.0179	16.2286	8.26831	50.4596	49.9406	53.4317	ladderlectin-like [Pimephales promelas]
	gene-elavl4	120481693	ELAVL4	elavl4	PROTEIN_CODING	1.92716	0.00661658	4.00448	4.77313	2.7561	15.4468	8.58354	20.6441	ELAV-like protein 4 isoform X1 [Pimephales promelas]
	gene-tecpr1b	120489427	TECPR1	tecpr1b	PROTEIN_CODING	1.92548	9.68015e-05	6.00672	7.637	9.18702	26.7745	28.8719	31.5733	tectonin beta-propeller repeat-containing protein 1 isoform X1 [Pimephales promelas]
	gene-si:ch211-186j3.6	120469136	FAT3	si:ch211-186j3.6	PROTEIN_CODING	1.92486	1.63102e-11	24.0269	16.2286	21.1301	77.234	81.9338	72.8614	neural-cadherin [Pimephales promelas]
	gene-rbpms2b	120469172	RBPMS2	rbpms2b	PROTEIN_CODING	1.91402	0.000504413	6.00672	6.68238	4.59351	24.7149	18.7277	21.8584	RNA-binding protein with multiple splicing 2b [Pimephales promelas]
	gene-chrnb1l	120469478	CHRNB1	chrnb1l	PROTEIN_CODING	1.91259	0.0187802	3.00336	0.954625	5.51221	9.26809	16.3868	9.71485	cholinergic receptor, nicotinic, beta 1 (muscle) like [Pimephales promelas]
	gene-LOC120490163	120490163	URGCP	CR589947.1	PROTEIN_CODING	1.90725	0.0120885	5.0056	2.86388	1.8374	11.3277	15.6064	8.50049	interferon-induced very large GTPase 1-like isoform X1 [Pimephales promelas]
	gene-klf2a	120486779	KLF2	klf2a	PROTEIN_CODING	1.90651	1.42138e-191	469.525	502.133	573.27	1940.12	1932.86	1927.18	Krueppel-like factor 2a [Pimephales promelas]
	gene-mybpc3	120475983	MYBPC3	mybpc3	PROTEIN_CODING	1.89723	0.0313764	2.00224	4.77313	0.918702	9.26809	5.46225	14.5723	myosin-binding protein C, cardiac-type isoform X1 [Pimephales promelas]
	gene-col28a2a	120486980	COL28A1	col28a2a	PROTEIN_CODING	1.89107	0.00657016	6.00672	0.954625	6.43091	16.4766	22.6293	9.71485	collagen, type XXVIII, alpha 2a [Pimephales promelas]
	gene-LOC120490115	120490115	TNC	TNC	PROTEIN_CODING	1.89095	9.14008e-166	647.725	671.101	662.384	2632.14	2333.16	2386.21	tenascin-like [Pimephales promelas]
	gene-slc7a2	120474982	SLC7A2	slc7a2	PROTEIN_CODING	1.89074	0.000703728	7.00784	4.77313	4.59351	22.6553	19.508	18.2153	cationic amino acid transporter 2 isoform X1 [Pimephales promelas]
	gene-LOC120471229	120471229	TMPRSS6	zmp:0000001114	PROTEIN_CODING	1.88884	0.000126184	7.00784	8.59163	7.34961	29.8638	27.3113	27.9302	transmembrane protease serine 9-like isoform X1 [Pimephales promelas]
	gene-LOC120495094	120495094	DNAH11	dnah11	PROTEIN_CODING	1.88423	0.000574902	10.0112	4.77313	7.34961	32.9532	29.6522	18.2153	dynein heavy chain 11, axonemal [Pimephales promelas]
	gene-LOC120486986	120486986	C14orf39	si:ch211-241j8.2	PROTEIN_CODING	1.87576	0.00137774	3.00336	7.637	6.43091	32.9532	15.6064	14.5723	uncharacterized protein LOC120486986 [Pimephales promelas]
	gene-cntn3a.2	120463631	CNTN3	cntn3a.2	PROTEIN_CODING	1.87421	5.61185e-05	4.00448	13.3648	14.6992	44.2809	36.6751	37.645	contactin-3 [Pimephales promelas]
	gene-zgc:113223	120464242	TSPAN33	zgc:113223	PROTEIN_CODING	1.87028	0.0322935	2.00224	2.86388	2.7561	10.2979	10.1442	7.28614	tetraspanin-33 isoform X1 [Pimephales promelas]
	gene-LOC120478881	120478881	CTXND1	ctxn3	PROTEIN_CODING	1.86496	0.0318204	2.00224	3.8185	2.7561	12.3574	15.6064	2.42871	cortexin domain-containing 1 [Pimephales promelas]
	gene-rims1b	120468814	RIMS1	rims1b	PROTEIN_CODING	1.86028	1.64334e-18	50.056	29.5934	45.0164	142.111	145.92	165.152	regulating synaptic membrane exocytosis protein 1 isoform X1 [Pimephales promelas]
	gene-myo16	120486960	MYO16	myo16	PROTEIN_CODING	1.85394	1.03769e-23	51.0571	66.8238	45.9351	202.868	178.694	212.512	unconventional myosin-XVI isoform X1 [Pimephales promelas]
	gene-dyrk4	120459004	DYRK4	dyrk4	PROTEIN_CODING	1.84985	4.33869e-06	14.0157	4.77313	11.9431	33.983	36.6751	40.0738	dual specificity tyrosine-phosphorylation-regulated kinase 4 isoform X1 [Pimephales promelas]
	gene-asic4b	120491330	ASIC4	asic4b	PROTEIN_CODING	1.84754	0.0111305	2.00224	3.8185	4.59351	15.4468	9.36386	13.3579	acid-sensing ion channel 4-B [Pimephales promelas]
	gene-angpt4	120494278	ANGPT1	angpt4	PROTEIN_CODING	1.83229	0.0332235	0	5.72775	3.67481	13.3872	8.58354	12.1436	angiopoietin-4 [Pimephales promelas]
	gene-slc10a2	120486835	SLC10A2	slc10a2	PROTEIN_CODING	1.83015	0.0032908	2.00224	5.72775	5.51221	16.4766	13.2655	18.2153	ileal sodium/bile acid cotransporter [Pimephales promelas]
	gene-LOC120478200	120478200	ANOS1	anos1a	PROTEIN_CODING	1.83013	0.0385456	2.00224	6.68238	0.918702	18.5362	9.36386	6.07178	anosmin-1 [Pimephales promelas]
	gene-LOC120495609	120495609	CPA1	cpa1	PROTEIN_CODING	1.82727	1.06613e-06	14.0157	17.1833	12.8618	70.0255	46.039	40.0738	carboxypeptidase A1-like [Pimephales promelas]
	gene-scpp5	120460643	NRG1	scpp5	PROTEIN_CODING	1.82486	0.00330882	5.0056	6.68238	3.67481	11.3277	21.0687	21.8584	secretory calcium-binding phosphoprotein 5 [Pimephales promelas]
	gene-phf1	120488215	PHF1	phf1	PROTEIN_CODING	1.82111	0.0153797	1.00112	3.8185	3.67481	8.2383	6.24258	17.001	PHD finger protein 1 isoform X1 [Pimephales promelas]
	gene-fam222a	120469833	FAM222A	fam222a	PROTEIN_CODING	1.82104	2.64541e-07	13.0146	17.1833	12.8618	50.4596	53.8422	47.3599	protein FAM222A [Pimephales promelas]
	gene-mthfd1l	120494164	MTHFD1L	mthfd1l	PROTEIN_CODING	1.82034	2.45595e-304	941.053	960.353	955.45	3324.15	3371.77	3395.34	monofunctional C1-tetrahydrofolate synthase, mitochondrial [Pimephales promelas]
	gene-LOC120462937	120462937	MRC2	si:ch211-225k7.6	PROTEIN_CODING	1.81942	0.0256557	5.0056	0	4.59351	13.3872	8.58354	12.1436	macrophage mannose receptor 1-like [Pimephales promelas]
	gene-wt1b	120459926	WT1	wt1b	PROTEIN_CODING	1.81893	0.00543338	5.0056	2.86388	4.59351	9.26809	19.508	14.5723	WT1 transcription factor b [Pimephales promelas]
	gene-sdk1b	120463055	SDK1	sdk1b	PROTEIN_CODING	1.81798	4.5094e-07	16.0179	14.3194	14.6992	65.9064	49.9406	42.5025	protein sidekick-1 [Pimephales promelas]
	gene-LOC120471301	120471301	GIMAP4	si:ch1073-185p12.2	PROTEIN_CODING	1.81588	3.72031e-07	5.0056	14.3194	12.8618	38.1021	41.3571	34.002	GTPase IMAP family member 4-like [Pimephales promelas]
	gene-LOC120470513	120470513	RNF14	rnf14	PROTEIN_CODING	1.81136	2.75369e-17	28.0314	38.185	40.4229	112.247	128.753	134.794	E3 ubiquitin-protein ligase RNF14-like [Pimephales promelas]
	gene-csrnp3	120487362	CSRNP3	CSRNP3	PROTEIN_CODING	1.81094	8.95697e-24	53.0594	48.6859	45.9351	162.706	189.618	162.724	cysteine/serine-rich nuclear protein 3 isoform X1 [Pimephales promelas]
	gene-slc43a2b	120482597	SLC43A2	slc43a2b	PROTEIN_CODING	1.81011	3.4057e-66	154.172	160.377	181.903	567.413	583.681	592.606	solute carrier family 43 member 2b isoform X1 [Pimephales promelas]
	gene-LOC120466994	120466994	UNC80	unc80	PROTEIN_CODING	1.80908	1.10824e-15	32.0358	49.6405	31.2359	135.932	125.632	134.794	protein unc-80 homolog [Pimephales promelas]
	gene-gpr132b	120478287	GPR132	gpr132b	PROTEIN_CODING	1.80637	0.00609277	6.00672	3.8185	3.67481	19.566	17.1671	9.71485	probable G-protein coupled receptor 132b [Pimephales promelas]
	gene-igf3	120474051	IGF1	igf3	PROTEIN_CODING	1.8046	0.0252805	7.00784	1.90925	0.918702	11.3277	15.6064	6.07178	insulin-like growth factor 3 isoform X1 [Pimephales promelas]
	gene-gdnfa	120483269	GDNF	gdnfa	PROTEIN_CODING	1.8034	0.0283051	4.00448	2.86388	1.8374	11.3277	13.2655	4.85743	glial cell line-derived neurotrophic factor [Pimephales promelas]
	gene-hsd17b3	120484683	HSD17B3	hsd17b3	PROTEIN_CODING	1.79969	0.0214631	8.00896	1.90925	1.8374	10.2979	13.2655	17.001	testosterone 17-beta-dehydrogenase 3 isoform X1 [Pimephales promelas]
	gene-LOC120462260	120462260	DCSTAMP	dcst2	PROTEIN_CODING	1.79793	7.8794e-107	470.526	541.272	408.822	1667.23	1688.62	1577.45	dendritic cell-specific transmembrane protein [Pimephales promelas]
	gene-LOC120494932	120494932	FAM111A	FP102192.1	PROTEIN_CODING	1.79153	0.0277169	3.00336	1.90925	4.59351	7.20851	12.4852	13.3579	serine protease FAM111A-like, partial [Pimephales promelas]
	gene-tmem59l	120495370	TMEM59L	tmem59l	PROTEIN_CODING	1.78856	0.00475428	6.00672	3.8185	5.51221	13.3872	27.3113	10.9292	transmembrane protein 59-like [Pimephales promelas]
	gene-LOC120491218	120491218	SERPINB1	zgc:173729	PROTEIN_CODING	1.78848	4.23399e-08	16.0179	14.3194	18.374	66.9362	56.9635	43.7168	leukocyte elastase inhibitor-like [Pimephales promelas]
	gene-sox7	120494209	SOX7	sox7	PROTEIN_CODING	1.77706	1.1531e-06	17.019	8.59163	12.8618	52.5192	42.1374	36.4307	transcription factor SOX-7 [Pimephales promelas]
	gene-ppp1r15b	120487598	PPP1R15B	ppp1r15b	PROTEIN_CODING	1.77136	6.16643e-40	78.0874	97.3718	83.6018	298.638	312.129	270.801	protein phosphatase 1 regulatory subunit 15B [Pimephales promelas]
	gene-rtn4r	120460567	RTN4R	rtn4r	PROTEIN_CODING	1.76837	0.00256553	6.00672	3.8185	5.51221	17.5064	15.6064	19.4297	reticulon-4 receptor [Pimephales promelas]
	gene-LOC120494678	120494678	AFAP1L1	afap1l1b	PROTEIN_CODING	1.76807	5.55962e-86	205.23	209.063	205.789	667.302	756.132	682.468	actin filament-associated protein 1-like 1 isoform X1 [Pimephales promelas]
	gene-ptchd4	120493383	PTCHD4	ptchd4	PROTEIN_CODING	1.75637	0.0208883	4.00448	2.86388	5.51221	19.566	9.36386	13.3579	patched domain-containing protein 1 [Pimephales promelas]
	gene-gnb3a	120484636	GNB3	gnb3a	PROTEIN_CODING	1.75615	0.0328083	6.00672	2.86388	1.8374	8.2383	10.9245	17.001	guanine nucleotide-binding protein G(I)/G(S)/G(T) subunit beta-3a [Pimephales promelas]
	gene-lrrc58a	120490849	LRRC58	lrrc58a	PROTEIN_CODING	1.75302	3.92494e-61	178.199	180.424	180.984	650.826	572.756	597.463	leucine-rich repeat-containing protein 58a [Pimephales promelas]
	gene-ethe1	120471200	ETHE1	ethe1	PROTEIN_CODING	1.74858	7.89775e-274	5078.68	5288.62	5279.78	17142.9	17640.7	17798.8	persulfide dioxygenase ETHE1, mitochondrial isoform X1 [Pimephales promelas]
	gene-si:ch73-335m24.2	120474385	EVA1C	si:ch73-335m24.2	PROTEIN_CODING	1.73805	0.000195088	12.0134	11.4555	11.0244	26.7745	47.5996	40.0738	protein eva-1 homolog C isoform X1 [Pimephales promelas]
	gene-rapgef3	120462943	RAPGEF3	rapgef3	PROTEIN_CODING	1.73377	1.86893e-05	11.0123	7.637	14.6992	35.0128	34.3342	42.5025	rap guanine nucleotide exchange factor 3 isoform X1 [Pimephales promelas]
	gene-si:ch211-237l4.6	120481961	STRC	si:ch211-237l4.6	PROTEIN_CODING	1.73123	1.48797e-11	35.0392	26.7295	25.7236	95.7702	96.7599	97.1485	LOW QUALITY PROTEIN: uncharacterized protein si:ch211-237l4.6 [Pimephales promelas]
	gene-cacna1ba	120469790	CACNA1B	cacna1ba	PROTEIN_CODING	1.72364	1.91785e-08	15.0168	22.911	17.4553	55.6085	63.2061	64.3609	calcium channel, voltage-dependent, N type, alpha 1B subunit, a isoform X1 [Pimephales promelas]
	gene-alcama	120481819	ALCAM	alcama	PROTEIN_CODING	1.71352	7.77548e-20	40.0448	42.9581	56.9595	148.289	160.746	150.58	CD166 antigen homolog A isoform X1 [Pimephales promelas]
	gene-lrp2a	120487196	LRP2	lrp2a	PROTEIN_CODING	1.70969	2.2307e-19	52.0582	53.459	54.2034	198.749	173.231	149.366	low-density lipoprotein receptor-related protein 2a isoform X1 [Pimephales promelas]
	gene-mmp11a	120484867	MMP11	mmp11a	PROTEIN_CODING	1.7095	0.0408477	3.00336	2.86388	6.43091	17.5064	10.9245	12.1436	stromelysin-3 [Pimephales promelas]
	gene-myh11a	120473789	MYH11	myh11a	PROTEIN_CODING	1.70517	0.00314175	7.00784	4.77313	4.59351	17.5064	19.508	15.7866	myosin-11a isoform X1 [Pimephales promelas]
	gene-LOC120459868	120459868	OBSCN	si:dkey-23a13.11	PROTEIN_CODING	1.69282	0.00107028	6.00672	9.54625	7.34961	33.983	18.7277	21.8584	basement membrane-specific heparan sulfate proteoglycan core protein-like [Pimephales promelas]
	gene-sema4ga	120479615	SEMA4G	sema4ga	PROTEIN_CODING	1.69168	7.49596e-07	19.0213	13.3648	11.9431	42.2213	45.2587	55.8604	semaphorin-4G [Pimephales promelas]
	gene-LOC120485099	120485099	TTN	si:ch211-106g8.56	PROTEIN_CODING	1.68891	0.0326297	2.00224	3.8185	4.59351	13.3872	11.7048	8.50049	uncharacterized protein LOC120485099 [Pimephales promelas]
	gene-LOC120495493	120495493	CSF2RB	csf2rb	PROTEIN_CODING	1.68717	0.0124729	9.01008	0.954625	3.67481	10.2979	14.0458	19.4297	cytokine receptor common subunit beta-like isoform X1 [Pimephales promelas]
	gene-nbeab	120478974	NBEA	nbeab	PROTEIN_CODING	1.68435	1.30592e-110	434.486	497.36	465.782	1583.81	1440.47	1471.8	neurobeachin isoform X1 [Pimephales promelas]
	gene-myh14	120495096	MYH10	myh14	PROTEIN_CODING	1.6797	1.79975e-19	76.0851	76.37	67.9839	239.94	234.877	230.728	myosin-10 isoform X1 [Pimephales promelas]
	gene-npdc1b	120470412	NPDC1	npdc1b	PROTEIN_CODING	1.67595	0.0319525	5.0056	1.90925	4.59351	12.3574	13.2655	10.9292	neural proliferation differentiation and control protein 1 isoform X1 [Pimephales promelas]
	gene-LOC120482753	120482753	ATAD2B	ccdc24	PROTEIN_CODING	1.67552	0.0290911	4.00448	3.8185	2.7561	8.2383	7.0229	19.4297	uncharacterized protein LOC120482753 [Pimephales promelas]
	gene-ihhb	120491584	SHH	ihhb	PROTEIN_CODING	1.67541	1.11852e-31	83.093	88.7801	91.8702	282.162	263.749	299.946	indian hedgehog B protein [Pimephales promelas]
	gene-drd2b	120472370	DRD2	drd2b	PROTEIN_CODING	1.67432	8.43648e-05	16.0179	12.4101	7.34961	45.3106	37.4555	30.3589	dopamine receptor D2b [Pimephales promelas]
	gene-mat2ab	120472215	MAT2A	mat2aa	PROTEIN_CODING	1.66668	6.82383e-297	13263.8	13135.6	14096.6	42494.2	42607.9	43474	S-adenosylmethionine synthase [Pimephales promelas]
	gene-LOC120475504	120475504	SEMA6A	sema6a	PROTEIN_CODING	1.66214	0.00494211	9.01008	8.59163	3.67481	23.6851	17.1671	26.7158	semaphorin-6A-like isoform X1 [Pimephales promelas]
	gene-sorbs2b	120460894	SORBS2	sorbs2b	PROTEIN_CODING	1.65491	0.000849101	11.0123	4.77313	10.1057	29.8638	18.7277	34.002	LOW QUALITY PROTEIN: sorbin and SH3 domain-containing protein 2 [Pimephales promelas]
	gene-LOC120493618	120493618	LAMA2	lamb2l	PROTEIN_CODING	1.65486	0.0384139	3.00336	1.90925	4.59351	7.20851	14.8261	7.28614	polyamine-modulated factor 1-binding protein 1 isoform X1 [Pimephales promelas]
	gene-gab3	120469515	GAB3	si:ch73-92i20.1	PROTEIN_CODING	1.65411	0.0162186	6.00672	3.8185	4.59351	14.417	14.0458	17.001	GRB2-associated-binding protein 3 isoform X1 [Pimephales promelas]
	gene-trpm5	120469248	TRPM5	trpm5	PROTEIN_CODING	1.65297	8.00956e-10	24.0269	23.8656	26.6423	64.8766	83.4944	86.2193	transient receptor potential cation channel subfamily M member 5 [Pimephales promelas]
	gene-klhl23	120486981	KLHL23	klhl23	PROTEIN_CODING	1.6526	0.0181425	6.00672	1.90925	3.67481	10.2979	8.58354	18.2153	kelch-like protein 23 [Pimephales promelas]
	gene-LOC120471156	120471156	SDR42E1	tdh	PROTEIN_CODING	1.64273	4.02602e-50	166.186	163.241	168.122	570.502	501.747	480.885	L-threonine 3-dehydrogenase, mitochondrial-like [Pimephales promelas]
	gene-slc6a15	120462014	SLC6A15	slc6a15	PROTEIN_CODING	1.64163	2.31875e-240	2206.47	2358.88	2471.31	7279.57	7380.28	7301.92	sodium-dependent neutral amino acid transporter B(0)AT2 [Pimephales promelas]
	gene-slc7a5	120460327	SLC7A5	slc7a5	PROTEIN_CODING	1.64005	6.39046e-249	2685	2833.33	2858.08	9045.65	8567.93	8498.07	large neutral amino acids transporter small subunit 1 [Pimephales promelas]
	gene-ca12	120460439	CA12	ca12	PROTEIN_CODING	1.6318	6.5923e-06	11.0123	19.0925	17.4553	42.2213	55.4029	49.7886	carbonic anhydrase 12 isoform X1 [Pimephales promelas]
	gene-hmga1a	120491868	HMGA1	hmga1a	PROTEIN_CODING	1.63133	0	15881.8	15806.7	16394.2	51410.1	48241.1	49318.7	high mobility group AT-hook 1a [Pimephales promelas]
	gene-galnt6	120463549	GALNT6	galnt6	PROTEIN_CODING	1.63011	0.0459412	4.00448	0.954625	9.18702	12.3574	14.8261	17.001	polypeptide N-acetylgalactosaminyltransferase 6 isoform X1 [Pimephales promelas]
	gene-slc35f3a	120474606	SLC35F3	slc35f3a	PROTEIN_CODING	1.6285	1.32547e-12	37.0414	49.6405	39.5042	134.902	110.806	146.937	putative thiamine transporter SLC35F3a isoform X1 [Pimephales promelas]
	gene-LOC120490281	120490281	LPAR5	sin3b	PROTEIN_CODING	1.62723	0.000982031	9.01008	8.59163	3.67481	23.6851	17.9474	24.2871	uncharacterized protein LOC120490281 isoform X1 [Pimephales promelas]
	gene-zgc:158689	120462665	BAIAP2	zgc:158689	PROTEIN_CODING	1.62659	2.41294e-09	30.0336	26.7295	29.3984	111.217	82.7141	71.647	brain-specific angiogenesis inhibitor 1-associated protein 2 [Pimephales promelas]
	gene-si:dkeyp-50b9.1	120460283	PIBF1	si:dkeyp-50b9.1	PROTEIN_CODING	1.62558	0.0366979	7.00784	1.90925	5.51221	15.4468	18.7277	9.71485	uncharacterized protein si:dkeyp-50b9.1 isoform X1 [Pimephales promelas]
	gene-si:ch211-217a12.1	120488811	GPT2	GPT	PROTEIN_CODING	1.62476	0.0285056	5.0056	2.86388	5.51221	15.4468	6.24258	20.6441	alanine aminotransferase 2-like [Pimephales promelas]
	gene-dnajb5	120489010	DNAJB5	dnajb5	PROTEIN_CODING	1.6232	6.80213e-05	18.0202	13.3648	19.2927	54.5787	67.1077	32.7876	dnaJ homolog subfamily B member 5 [Pimephales promelas]
	gene-anpepb	120468199	ANPEP	anpepb	PROTEIN_CODING	1.62189	0.0114216	7.00784	3.8185	6.43091	12.3574	21.0687	19.4297	alanyl (membrane) aminopeptidase b [Pimephales promelas]
	gene-slco2b1	120494444	SLCO2B1	slco2b1	PROTEIN_CODING	1.61661	0.012707	1.00112	6.68238	4.59351	5.14894	22.6293	8.50049	solute carrier organic anion transporter family member 2B1 [Pimephales promelas]
	gene-epoa	120469327	EPO	epoa	PROTEIN_CODING	1.61361	0.00747535	7.00784	1.90925	6.43091	17.5064	14.8261	14.5723	erythropoietin isoform X1 [Pimephales promelas]
	gene-prkag2a	120488145	PRKAG2	prkag2a	PROTEIN_CODING	1.61344	9.27778e-178	807.904	755.108	806.62	2400.43	2479.86	2364.35	5p-AMP-activated protein kinase subunit gamma-2a isoform X1 [Pimephales promelas]
	gene-zgc:172271	120491695	LTF	zgc:172271	PROTEIN_CODING	1.60711	3.01956e-07	35.0392	28.6388	20.2114	63.8468	93.6386	97.1485	saxiphilin isoform X1 [Pimephales promelas]
	gene-arhgef19	120463820	ARHGEF19	arhgef19	PROTEIN_CODING	1.59364	6.24778e-24	64.0717	83.0524	89.1141	252.298	216.149	248.943	rho guanine nucleotide exchange factor 19 [Pimephales promelas]
	gene-moto	120489229	MEIOC	moto	PROTEIN_CODING	1.59329	0.00988329	4.00448	5.72775	6.43091	19.566	17.9474	10.9292	meiosis-specific coiled-coil domain-containing protein MEIOC [Pimephales promelas]
	gene-LOC120469291	120469291	KCNA3	kcna2b	PROTEIN_CODING	1.5902	4.00568e-07	23.0258	21.0018	18.374	65.9064	51.5012	71.647	potassium voltage-gated channel subfamily A member 3 [Pimephales promelas]
	gene-mknk2b	120482811	MKNK2	mknk2b	PROTEIN_CODING	1.58853	0	5218.84	5209.39	5229.25	15529.2	16394.6	15150.3	MAP kinase-interacting serine/threonine-protein kinase 2b [Pimephales promelas]
	gene-csf1rb	120473663	CSF1R	csf1rb	PROTEIN_CODING	1.58536	5.58902e-07	22.0246	22.911	17.4553	57.6681	64.7667	64.3609	macrophage colony-stimulating factor 1 receptor isoform X1 [Pimephales promelas]
	gene-sgsm1a	120469538	SGSM1	sgsm1b	PROTEIN_CODING	1.58218	1.71343e-08	26.0291	23.8656	24.8049	71.0553	62.4258	92.2911	small G protein signaling modulator 1 isoform X3 [Pimephales promelas]
	gene-nos1apb	120494786	NOS1AP	nos1apb	PROTEIN_CODING	1.58206	0.038153	2.00224	5.72775	3.67481	14.417	13.2655	6.07178	carboxyl-terminal PDZ ligand of neuronal nitric oxide synthase protein [Pimephales promelas]
	gene-LOC120478898	120478898	NXPE3	si:dkey-285b23.3	PROTEIN_CODING	1.58167	1.05686e-34	116.13	123.147	148.83	410.885	371.433	382.522	NXPE family member 3-like [Pimephales promelas]
	gene-tnfb	120477521	LTA	tnfb	PROTEIN_CODING	1.58123	0.0123041	3.00336	5.72775	3.67481	15.4468	10.9245	10.9292	tumor necrosis factor b (TNF superfamily, member 2) [Pimephales promelas]
	gene-LOC120462642	120462642	BAIAP2	zgc:158689	PROTEIN_CODING	1.57958	2.66792e-10	33.037	25.7749	33.992	110.187	92.078	74.0757	brain-specific angiogenesis inhibitor 1-associated protein 2-like protein 1 [Pimephales promelas]
	gene-LOC120461682	120461682	BDP1	si:ch211-204c21.1	PROTEIN_CODING	1.5755	6.61439e-82	357.4	364.667	315.115	1013.31	1062.02	1010.34	transcription factor TFIIIB component Bpp homolog [Pimephales promelas]
	gene-plvapa	120483184	PLVAP	plvapa	PROTEIN_CODING	1.57407	7.15599e-10	28.0314	26.7295	25.7236	70.0255	84.2748	85.0049	plasmalemma vesicle associated protein a [Pimephales promelas]
	gene-LOC120459829	120459829	GGT1	ggt1l2.2	PROTEIN_CODING	1.57277	7.17666e-31	125.14	100.236	157.098	360.426	412.01	364.307	glutathione hydrolase 1 proenzyme-like isoform X1 [Pimephales promelas]
	gene-baiap2l2a	120489996	BAIAP2L2	baiap2l2a	PROTEIN_CODING	1.57029	0.0364828	2.00224	3.8185	3.67481	11.3277	8.58354	8.50049	brain-specific angiogenesis inhibitor 1-associated protein 2-like protein 2 isoform X1 [Pimephales promelas]
	gene-pcdh1b	120474308	PCDH1	pcdh1b	PROTEIN_CODING	1.56913	3.65014e-186	2108.36	2091.58	1971.53	6213.74	6133.33	5958.85	protocadherin-1 isoform X1 [Pimephales promelas]
	gene-si:ch211-248a14.8	120478638	SLC35D3	si:ch211-248a14.8	PROTEIN_CODING	1.56388	0.000213581	12.0134	6.68238	12.8618	36.0426	27.3113	30.3589	uncharacterized protein si:ch211-248a14.8 [Pimephales promelas]
	gene-kitlgb	120476649	KITLG	kitlgb	PROTEIN_CODING	1.56345	0.0340919	5.0056	3.8185	3.67481	16.4766	8.58354	12.1436	kit ligand b isoform X1 [Pimephales promelas]
	gene-slc1a2b	120478391	SLC1A2	slc1a2b	PROTEIN_CODING	1.56327	5.06759e-25	77.0862	73.5061	96.4637	233.762	249.703	247.729	excitatory amino acid transporter 2b isoform X2 [Pimephales promelas]
	gene-lrrtm4l1	120481613	LRRTM4	lrrtm4l1	PROTEIN_CODING	1.56243	1.01117e-12	44.0493	35.3211	36.7481	132.843	105.343	104.435	leucine rich repeat transmembrane neuronal 4 like 1 [Pimephales promelas]
	gene-si:dkey-112e17.1	120469599	CSMD2	si:dkey-112e17.1	PROTEIN_CODING	1.55766	4.22334e-131	506.567	549.864	501.611	1570.43	1502.9	1514.3	uncharacterized protein si:dkey-112e17.1 [Pimephales promelas]
	gene-jph3b	120460324	JPH3	jph3	PROTEIN_CODING	1.5575	0.0210347	3.00336	3.8185	6.43091	14.417	11.7048	13.3579	junctophilin-3 [Pimephales promelas]
	gene-si:ch73-335l21.2	120470065	0	si:ch73-335l21.2	PROTEIN_CODING	1.557	0.0105102	11.0123	5.72775	1.8374	22.6553	15.6064	15.7866	RING finger domain-containing protein [Pimephales promelas]
	gene-postna	120476499	POSTN	postna	PROTEIN_CODING	1.55681	2.98162e-07	18.0202	24.8203	21.1301	72.0851	56.1832	60.7178	periostin isoform X1 [Pimephales promelas]
	gene-acta2	120488774	ACTA2	acta2	PROTEIN_CODING	1.55637	1.87128e-67	261.292	225.292	231.513	695.106	650.788	772.331	actin, aortic smooth muscle [Pimephales promelas]
	gene-pdzd3b	120469381	PDZK1	pdzd3b	PROTEIN_CODING	1.55085	2.54405e-122	549.615	537.454	551.221	1529.23	1665.99	1600.52	PDZ domain containing 3b [Pimephales promelas]
	gene-dpys	120462258	DPYS	dpys	PROTEIN_CODING	1.54986	2.17209e-59	285.319	261.567	313.277	811.472	878.643	826.977	dihydropyrimidinase [Pimephales promelas]
	gene-LOC120482985	120482985	IGLV1-36	tcrg	PROTEIN_CODING	1.54723	0.000700825	9.01008	6.68238	13.7805	31.9234	25.7506	29.1446	uncharacterized protein LOC120482985 isoform X1 [Pimephales promelas]
	gene-tgm1l3	120463145	TGM1	tgm1l3	PROTEIN_CODING	1.54545	4.2051e-05	21.0235	9.54625	10.1057	38.1021	46.8193	31.5733	protein-glutamine gamma-glutamyltransferase K [Pimephales promelas]
	gene-ccdc39	120471370	CCDC39	CCDC39	PROTEIN_CODING	1.54521	0.0105069	9.01008	4.77313	4.59351	15.4468	13.2655	25.5015	coiled-coil domain-containing protein 39 [Pimephales promelas]
	gene-LOC120482022	120482022	PCDHAC2	pcdh2ab9	PROTEIN_CODING	1.54518	4.84292e-05	13.0146	13.3648	11.9431	42.2213	30.4326	40.0738	LOW QUALITY PROTEIN: protocadherin alpha-C2-like [Pimephales promelas]
	gene-ca15b	120468995	CA4	ca15b	PROTEIN_CODING	1.54487	1.25883e-18	75.084	66.8238	70.74	188.451	206.785	225.87	carbonic anhydrase XVb [Pimephales promelas]
	gene-ddit4	120462343	DDIT4	ddit4	PROTEIN_CODING	1.5445	8.64485e-105	518.58	560.365	588.888	1587.93	1643.36	1636.95	DNA damage-inducible transcript 4 protein [Pimephales promelas]
	gene-dnah5l	120488260	DNAH5	dnah5l	PROTEIN_CODING	1.53993	0.0037643	8.00896	4.77313	8.26831	22.6553	17.1671	21.8584	dynein heavy chain 5, axonemal [Pimephales promelas]
	gene-LOC120488257	120488257	GABRR3	gabrr3b	PROTEIN_CODING	1.53976	0.000404884	11.0123	11.4555	13.7805	38.1021	33.5538	34.002	gamma-aminobutyric acid receptor subunit rho-3 isoform X1 [Pimephales promelas]
	gene-LOC120486729	120486729	GPC5	gpc5b	PROTEIN_CODING	1.53887	0.0290597	6.00672	2.86388	5.51221	10.2979	18.7277	12.1436	glypican-5-like [Pimephales promelas]
	gene-hspb6	120478617	CRYAA2	hspb6	PROTEIN_CODING	1.52825	2.26276e-24	75.084	67.7784	69.8213	202.868	202.884	207.655	heat shock protein beta-6 [Pimephales promelas]
	gene-ccser2a	120488915	CCSER2	ccser2a	PROTEIN_CODING	1.5238	3.33843e-34	129.144	119.328	100.138	351.157	319.932	330.305	serine-rich coiled-coil domain-containing protein 2 isoform X1 [Pimephales promelas]
	gene-whrna	120490693	WHRN	whrna	PROTEIN_CODING	1.51321	0.00212448	14.0157	2.86388	9.18702	24.7149	21.849	27.9302	whirlin [Pimephales promelas]
	gene-si:dkey-1j5.4	120493979	LRRTM2	si:dkey-1j5.4	PROTEIN_CODING	1.50984	1.5665e-10	48.0538	35.3211	31.2359	92.6809	114.707	117.793	leucine-rich repeat-containing protein 15 [Pimephales promelas]
	gene-slc5a6a	120494048	SLC5A6	slc5a6a	PROTEIN_CODING	1.50033	2.87468e-98	732.82	777.065	803.864	2356.15	2149.79	2040.12	solute carrier family 5 member 6a [Pimephales promelas]
	gene-ankrd34bb	120479014	ANKRD34B	ankrd34bb	PROTEIN_CODING	1.49784	2.52953e-09	26.0291	34.3665	27.561	75.1745	92.078	80.1475	ankyrin repeat domain 34Bb [Pimephales promelas]
	gene-si:dkey-106n21.1	120495531	SLC23A2	si:dkey-106n21.1	PROTEIN_CODING	1.49755	0.000557274	14.0157	8.59163	11.9431	32.9532	32.7735	31.5733	solute carrier family 23 member 2 [Pimephales promelas]
	gene-LOC120494472	120494472	AFAP1L1	afap1l1b	PROTEIN_CODING	1.49654	2.07011e-05	18.0202	17.1833	13.7805	59.7277	37.4555	41.2881	actin filament-associated protein 1-like 1 [Pimephales promelas]
	gene-zgc:77112	120481344	PPP1R3B	zgc:77112	PROTEIN_CODING	1.49401	0.0421673	3.00336	6.68238	2.7561	12.3574	11.7048	10.9292	protein phosphatase 1 regulatory subunit 3C-B isoform X1 [Pimephales promelas]
	gene-aldh1l2	120476576	ALDH1L2	aldh1l2	PROTEIN_CODING	1.49155	1.12222e-273	2086.33	2107.81	2183.75	6055.15	5964	5917.56	mitochondrial 10-formyltetrahydrofolate dehydrogenase [Pimephales promelas]
	gene-tmem269	120462981	TMEM269	si:dkey-205h13.1	PROTEIN_CODING	1.48801	0.00354011	11.0123	8.59163	11.9431	37.0723	33.5538	17.001	transmembrane protein 269 isoform X1 [Pimephales promelas]
	gene-il17ra1a	120476841	IL17RA	il17ra1a	PROTEIN_CODING	1.48739	0.00539268	12.0134	2.86388	8.26831	25.7447	16.3868	23.0728	interleukin 17 receptor A1a [Pimephales promelas]
	gene-slc26a5	120476862	SLC26A5	slc26a5	PROTEIN_CODING	1.48665	2.1627e-125	629.704	700.695	633.904	1892.75	1807.23	1805.75	prestin isoform X1 [Pimephales promelas]
	gene-hoxa5a	120483772	HOXA5	hoxa5a	PROTEIN_CODING	1.48637	1.84299e-07	26.0291	23.8656	32.1546	81.3532	78.0322	70.4327	homeobox protein Hox-A5a [Pimephales promelas]
	gene-depdc7a	120459961	DEPDC7	depdc7a	PROTEIN_CODING	1.4857	4.94951e-08	24.0269	27.6841	25.7236	72.0851	77.2519	66.7896	DEP domain-containing protein 7 isoform X1 [Pimephales promelas]
	gene-pycr1b	120480434	PYCR2	pycr1b	PROTEIN_CODING	1.48493	4.85455e-220	1716.92	1818.56	1887.01	5165.41	4991.72	5028.65	pyrroline-5-carboxylate reductase 1b [Pimephales promelas]
	gene-inka2	120484107	INKA2	inka2	PROTEIN_CODING	1.4847	0.0372394	7.00784	1.90925	4.59351	14.417	10.1442	13.3579	PAK4-inhibitor INKA2 isoform X1 [Pimephales promelas]
	gene-si:ch211-267e7.3	120481973	ADAMTSL2	si:ch211-267e7.3	PROTEIN_CODING	1.48155	2.91082e-08	34.0381	29.5934	29.3984	77.234	92.078	89.8624	ADAMTS-like protein 2 isoform X1 [Pimephales promelas]
	gene-prdm1b	120464750	PRDM1	prdm1b	PROTEIN_CODING	1.48023	1.0413e-20	73.0818	71.5969	87.2766	215.226	217.71	214.941	PR domain zinc finger protein 1 isoform X1 [Pimephales promelas]
	gene-mafk	120481427	MAFK	mafk	PROTEIN_CODING	1.4787	1.46319e-41	197.221	189.97	169.96	558.145	460.39	537.96	transcription factor MafK [Pimephales promelas]
	gene-pnck	120474906	PNCK	pnck	PROTEIN_CODING	1.47764	0.000383406	11.0123	15.274	13.7805	48.4	35.1145	27.9302	calcium/calmodulin-dependent protein kinase type 1B isoform X1 [Pimephales promelas]
	gene-ankrd31	120471904	ANKRD11	ankrd31	PROTEIN_CODING	1.47505	0.0287858	5.0056	9.54625	3.67481	12.3574	15.6064	23.0728	ankyrin repeat domain-containing protein 31 [Pimephales promelas]
	gene-slc7a3a	120494727	SLC7A3	slc7a3a	PROTEIN_CODING	1.47425	1.33135e-296	2976.33	3131.17	3113.48	8689.34	8503.17	8430.06	cationic amino acid transporter 3a [Pimephales promelas]
	gene-si:dkey-88l16.3	120482245	LRP4	si:dkey-88l16.3	PROTEIN_CODING	1.47304	0.00116718	13.0146	7.637	7.34961	25.7447	24.9703	26.7158	low-density lipoprotein receptor-related protein 2 isoform X1 [Pimephales promelas]
	gene-LOC120481767	120481767	PCDHA2	pcdh1a3	PROTEIN_CODING	1.47001	1.74649e-10	35.0392	39.1396	46.8538	107.098	114.707	114.149	LOW QUALITY PROTEIN: protein dachsous-like [Pimephales promelas]
	gene-LOC120491152	120491152	SERPINB1	zgc:173729	PROTEIN_CODING	1.46942	0.00854213	8.00896	7.637	7.34961	35.0128	16.3868	12.1436	uncharacterized protein LOC120491152 [Pimephales promelas]
	gene-kcnj11l	120475365	KCNJ8	kcnj11l	PROTEIN_CODING	1.46796	4.58616e-07	17.019	26.7295	26.6423	66.9362	56.9635	72.8614	potassium inwardly rectifying channel subfamily J member 11, like [Pimephales promelas]
	gene-dlgap1a	120483134	DLGAP1	dlgap1a	PROTEIN_CODING	1.46314	6.63448e-45	171.192	197.607	178.228	504.596	493.163	512.458	disks large-associated protein 1 isoform X1 [Pimephales promelas]
	gene-znf503	120479836	ZNF503	znf503	PROTEIN_CODING	1.4603	1.19247e-65	270.302	280.66	277.448	806.323	767.837	701.898	zinc finger protein 503 [Pimephales promelas]
	gene-dgkh	120487302	DGKH	dgkh	PROTEIN_CODING	1.45934	3.55157e-105	967.082	1085.41	979.336	2856.63	2813.06	2664.3	diacylglycerol kinase eta isoform X7 [Pimephales promelas]
	gene-iqgap2	120461792	IQGAP1	iqgap2	PROTEIN_CODING	1.45826	4.89044e-28	111.124	113.6	90.0328	286.281	284.037	293.874	ras GTPase-activating-like protein IQGAP2 isoform X1 [Pimephales promelas]
	gene-LOC120488476	120488476	SHANK1	shank1	PROTEIN_CODING	1.45482	2.05678e-06	19.0213	24.8203	26.6423	65.9064	56.1832	72.8614	SH3 and multiple ankyrin repeat domains protein 1-like, partial [Pimephales promelas]
	gene-slc25a37	120481352	SLC25A37	slc25a37	PROTEIN_CODING	1.45246	1.90863e-156	1271.42	1334.57	1316.5	3699	3541.88	3494.92	mitoferrin-1 [Pimephales promelas]
	gene-LOC120469792	120469792	NYAP1	CR854980.1	PROTEIN_CODING	1.45069	0.0373164	5.0056	5.72775	2.7561	10.2979	14.0458	12.1436	neuronal tyrosine-phosphorylated phosphoinositide-3-kinase adapter 1 [Pimephales promelas]
	gene-LOC120488972	120488972	FTH1	fthl31	PROTEIN_CODING	1.44892	2.27312e-129	13861.5	13745.6	14752.5	34972.6	41830.7	38835.1	ferritin, middle subunit-like [Pimephales promelas]
	gene-prr5a	120469086	PRR5	prr5a	PROTEIN_CODING	1.44869	6.2315e-127	673.754	677.784	727.612	2022.5	1847.8	1806.96	proline-rich protein 5a [Pimephales promelas]
	gene-LOC120476939	120476939	NAV3	nav3	PROTEIN_CODING	1.44809	3.12197e-19	495.554	567.047	531.928	1502.46	1394.44	1454.8	neuron navigator 3-like [Pimephales promelas]
	gene-LOC120480598	120480598	USP31	FQ377903.1	PROTEIN_CODING	1.44413	1.07115e-09	60.0672	67.7784	58.7969	167.855	157.625	183.368	uncharacterized protein LOC120480598 [Pimephales promelas]
	gene-atf3	120494007	ATF3	atf3	PROTEIN_CODING	1.44338	1.0728e-49	191.214	182.333	198.44	520.043	536.081	496.672	cyclic AMP-dependent transcription factor ATF-3 [Pimephales promelas]
	gene-noxa1	120469313	NCF2	noxa1	PROTEIN_CODING	1.43971	5.05532e-33	130.146	145.103	145.155	399.557	370.653	371.593	NADPH oxidase activator 1 isoform X1 [Pimephales promelas]
	gene-nebl	120482885	NEBL	nebl	PROTEIN_CODING	1.43877	0.0384906	8.00896	1.90925	5.51221	11.3277	15.6064	14.5723	nebulette [Pimephales promelas]
	gene-prdm1c	120480920	PRDM1	prdm1a	PROTEIN_CODING	1.43862	8.42275e-05	16.0179	16.2286	16.5366	49.4298	40.5767	42.5025	PR domain zinc finger protein 1 isoform X1 [Pimephales promelas]
	gene-LOC120461172	120461172	ZNF335	si:ch211-57b15.1	PROTEIN_CODING	1.43357	0.00635047	8.00896	7.637	9.18702	30.8936	17.1671	19.4297	uncharacterized protein LOC120461172 [Pimephales promelas]
	gene-bag3	120479826	BAG3	bag3	PROTEIN_CODING	1.43064	2.15512e-128	827.926	937.442	867.254	2354.09	2370.62	2374.07	BAG family molecular chaperone regulator 3 [Pimephales promelas]
	gene-si:ch211-39i2.2	120460761	DDIT4L	ddit4	PROTEIN_CODING	1.42571	1.71784e-163	1966.2	1893.98	1978.88	5303.4	5171.19	5213.23	DNA damage-inducible transcript 4-like protein [Pimephales promelas]
	gene-espnla	120493124	ESPNL	espnla	PROTEIN_CODING	1.42536	0.00446692	9.01008	8.59163	9.18702	20.5957	28.8719	21.8584	espin-like protein [Pimephales promelas]
	gene-LOC120486598	120486598	CD244	CABZ01065328.2	PROTEIN_CODING	1.42478	0.02972	4.00448	3.8185	10.1057	12.3574	24.19	10.9292	T-cell surface antigen CD2-like [Pimephales promelas]
	gene-LOC120470404	120470404	UNC13B	unc13ba	PROTEIN_CODING	1.42218	0.00213907	8.00896	14.3194	10.1057	37.0723	25.7506	24.2871	protein unc-13 homolog B isoform X1 [Pimephales promelas]
	gene-LOC120482164	120482164	NDP	ndp	PROTEIN_CODING	1.41997	2.65568e-12	80.0896	72.5515	64.3091	215.226	169.33	196.726	norrin [Pimephales promelas]
	gene-slc16a8	120488684	SLC16A8	slc16a8	PROTEIN_CODING	1.41918	0.0200157	4.00448	9.54625	5.51221	17.5064	15.6064	18.2153	monocarboxylate transporter 3 [Pimephales promelas]
	gene-LOC120481500	120481500	SNAP23	snap23.2	PROTEIN_CODING	1.41717	0.0249555	3.00336	7.637	6.43091	11.3277	16.3868	18.2153	synaptosomal-associated protein 23-like [Pimephales promelas]
	gene-fmoda	120480518	FMOD	fmoda	PROTEIN_CODING	1.41391	8.75235e-13	77.0862	68.733	81.7644	205.957	190.399	211.298	fibromodulin a [Pimephales promelas]
	gene-higd1a	120481074	HIGD1A	higd1a	PROTEIN_CODING	1.41318	2.70562e-79	524.587	523.135	575.107	1373.74	1504.46	1442.66	HIG1 domain family member 1A, mitochondrial [Pimephales promelas]
	gene-pla2g4ab	120493603	PLA2G4A	pla2g4ab	PROTEIN_CODING	1.413	1.68691e-96	523.586	504.997	533.766	1395.36	1388.97	1375.87	cytosolic phospholipase A2 isoform X1 [Pimephales promelas]
	gene-b4galt3	120463390	B4GALT3	b4galt3	PROTEIN_CODING	1.41042	3.61057e-05	18.0202	18.1379	20.2114	52.5192	40.5767	58.2891	beta-1,4-galactosyltransferase 3 [Pimephales promelas]
	gene-col4a4	120478794	COL4A6	col4a4	PROTEIN_CODING	1.40536	1.01376e-19	109.122	73.5061	90.0328	271.864	215.369	235.585	collagen alpha-4(IV) chain isoform X1 [Pimephales promelas]
	gene-mdh1ab	120464434	MDH1	mdh1ab	PROTEIN_CODING	1.40297	9.3606e-43	238.267	196.653	192.927	557.115	552.468	547.675	malate dehydrogenase 1Ab, NAD (soluble) [Pimephales promelas]
	gene-lgi2a	120477798	LGI2	lgi2a	PROTEIN_CODING	1.40057	5.28242e-08	35.0392	27.6841	41.3416	73.1149	103.002	98.3629	leucine-rich repeat LGI family member 2a [Pimephales promelas]
	gene-si:ch211-125o16.4	120477784	AHNAK	si:ch211-125o16.4	PROTEIN_CODING	1.3982	2.22383e-05	26.0291	18.1379	18.374	57.6681	58.5241	47.3599	neuroblast differentiation-associated protein AHNAK [Pimephales promelas]
	gene-si:dkeyp-117b11.1	120490063	BLNK	si:dkeyp-117b11.1	PROTEIN_CODING	1.39631	0.0176062	11.0123	7.637	4.59351	16.4766	23.4097	20.6441	B-cell linker protein isoform X1 [Pimephales promelas]
	gene-bsnb	120480491	BSN	bsnb	PROTEIN_CODING	1.39591	1.92661e-10	421.472	387.578	361.968	1215.15	957.455	908.338	LOW QUALITY PROTEIN: protein bassoon [Pimephales promelas]
	gene-cunh22orf23	120466955	C22orf23	si:dkey-43k4.3	PROTEIN_CODING	1.39038	0.0036486	13.0146	12.4101	7.34961	24.7149	30.4326	30.3589	UPF0193 protein EVG1 isoform X1 [Pimephales promelas]
	gene-lrrc18b	120466761	LRRC18	lrrc18b	PROTEIN_CODING	1.38866	1.5968e-51	313.351	370.395	313.277	846.485	837.285	931.411	leucine-rich repeat-containing protein 18 [Pimephales promelas]
	gene-acsl2	120481138	ACSL6	acsl2	PROTEIN_CODING	1.38382	6.75599e-193	2506.8	2518.3	2583.39	6624.62	6456.38	6783.39	long-chain-fatty-acid--CoA ligase 6 [Pimephales promelas]
	gene-LOC120461114	120461114	PIGO	si:ch211-57b15.1	PROTEIN_CODING	1.37602	0.0366518	6.00672	3.8185	10.1057	11.3277	24.19	15.7866	uncharacterized protein LOC120461114 [Pimephales promelas]
	gene-dhrs3b	120480236	DHRS3	dhrs3b	PROTEIN_CODING	1.3747	0.00850027	8.00896	6.68238	9.18702	21.6255	21.849	18.2153	short-chain dehydrogenase/reductase 3b [Pimephales promelas]
	gene-slc38a3a	120480465	SLC38A3	slc38a3a	PROTEIN_CODING	1.37417	4.54006e-17	67.075	73.5061	57.8782	167.855	186.497	156.652	sodium-coupled neutral amino acid transporter 3a isoform X1 [Pimephales promelas]
	gene-pde6c	120474453	PDE6C	pde6c	PROTEIN_CODING	1.37284	0.00465416	12.0134	5.72775	14.6992	25.7447	21.849	37.645	cone cGMP-specific 3p,5p-cyclic phosphodiesterase subunit alphap [Pimephales promelas]
	gene-lrrc9	120479423	LRRC9	lrrc9	PROTEIN_CODING	1.37225	5.99051e-39	195.218	172.787	171.797	487.089	461.17	446.883	leucine-rich repeat-containing protein 9 isoform X1 [Pimephales promelas]
	gene-otog	120491039	OTOG	otog	PROTEIN_CODING	1.36923	2.30165e-27	154.172	174.696	177.309	488.119	420.594	399.523	otogelin isoform X1 [Pimephales promelas]
	gene-tafa3b	120483908	TAFA2	si:ch211-254n4.3	PROTEIN_CODING	1.3691	0.0175738	8.00896	5.72775	7.34961	20.5957	14.8261	19.4297	chemokine-like protein TAFA-2 [Pimephales promelas]
	gene-batf3	120493626	BATF3	batf3	PROTEIN_CODING	1.36632	1.42513e-10	54.0605	36.2758	53.2847	128.723	120.17	121.436	basic leucine zipper transcriptional factor ATF-like 3 [Pimephales promelas]
	gene-gtpbp2a	120492302	GTPBP2	gtpbp2b	PROTEIN_CODING	1.36252	5.38519e-85	636.712	630.053	739.555	1811.4	1610.58	1747.46	GTP-binding protein 2 [Pimephales promelas]
	gene-il19l	120480521	IL20	il19l	PROTEIN_CODING	1.36247	0.0156978	11.0123	6.68238	8.26831	17.5064	25.7506	23.0728	interleukin 19 like [Pimephales promelas]
	gene-fam83d	120480693	FAM83D	fam83d	PROTEIN_CODING	1.35422	3.50419e-71	440.493	412.398	444.652	1091.57	1100.25	1126.92	protein FAM83D [Pimephales promelas]
	gene-LOC120470075	120470075	CMKLR1	fpr1	PROTEIN_CODING	1.35185	0.0442567	3.00336	5.72775	5.51221	12.3574	14.0458	9.71485	chemokine-like receptor 1 isoform X1 [Pimephales promelas]
	gene-sema6d	120475242	SEMA6D	sema6d	PROTEIN_CODING	1.35062	3.04794e-08	38.0426	34.3665	33.992	87.5319	88.1764	95.9341	semaphorin-6D [Pimephales promelas]
	gene-fosl1a	120474998	FOSL1	fosl1a	PROTEIN_CODING	1.34817	1.99772e-215	2137.39	2091.58	2113.01	5242.65	5541.07	5354.1	fos-related antigen 1a isoform X2 [Pimephales promelas]
	gene-ccn2a	120493698	CCN2	ccn2a	PROTEIN_CODING	1.34555	1.34321e-205	7293.16	6761.61	6693.66	17553.8	17207.7	17966.4	CCN family member 2a [Pimephales promelas]
	gene-vegfab	120476656	VEGFA	vegfab	PROTEIN_CODING	1.34551	2.1956e-164	1239.39	1234.33	1206.26	3132.61	3211.81	2995.82	vascular endothelial growth factor Ab isoform X1 [Pimephales promelas]
	gene-slc43a1a	120460791	SLC43A1	slc43a1a	PROTEIN_CODING	1.34417	8.98084e-124	923.033	829.569	846.124	2247	2177.1	2170.05	solute carrier family 43 member 1a [Pimephales promelas]
	gene-adam12b	120476966	ADAM12	adam12	PROTEIN_CODING	1.34248	0.000115426	16.0179	21.9564	24.8049	42.2213	48.38	70.4327	disintegrin and metalloproteinase domain-containing protein 12 isoform X1 [Pimephales promelas]
	gene-plk2a	120482518	PLK2	plk2a	PROTEIN_CODING	1.33868	1.86297e-21	106.119	84.9616	99.2198	237.881	252.044	242.871	serine/threonine-protein kinase PLK2 [Pimephales promelas]
	gene-prrg4	120459997	PRRG4	prrg4	PROTEIN_CODING	1.3381	0.000409721	19.0213	8.59163	16.5366	36.0426	36.6751	38.8594	transmembrane gamma-carboxyglutamic acid protein 4 [Pimephales promelas]
	gene-LOC120491476	120491476	MYH2	myhb	PROTEIN_CODING	1.33648	0.0336831	10.0112	7.637	6.43091	12.3574	24.9703	23.0728	myosin heavy chain, fast skeletal muscle-like [Pimephales promelas]
	gene-asb12b	120494902	ASB12	asb12b	PROTEIN_CODING	1.33408	0.0397099	3.00336	5.72775	8.26831	17.5064	12.4852	13.3579	ankyrin repeat and SOCS box protein 12b [Pimephales promelas]
	gene-LOC120468216	120468216	AGBL1	agbl1	PROTEIN_CODING	1.33199	0.00266857	13.0146	13.3648	7.34961	36.0426	20.2884	29.1446	cytosolic carboxypeptidase 4 [Pimephales promelas]
	gene-LOC120473414	120473414	NAV3	nav3	PROTEIN_CODING	1.32632	1.29675e-25	721.807	832.433	806.62	2119.3	1926.61	1874.97	neuron navigator 3-like [Pimephales promelas]
	gene-si:dkey-229e3.2	120476120	CYP7A1	si:dkey-229e3.2	PROTEIN_CODING	1.32608	0.00184225	15.0168	7.637	11.0244	24.7149	35.1145	23.0728	uncharacterized protein si:dkey-229e3.2 [Pimephales promelas]
	gene-LOC120495608	120495608	CPA1	cpa1	PROTEIN_CODING	1.32388	2.36159e-29	166.186	173.742	159.854	378.962	435.42	435.954	carboxypeptidase A1-like [Pimephales promelas]
	gene-irx1a	120465391	IRX1	irx1a	PROTEIN_CODING	1.32171	4.9919e-23	101.113	102.145	91.8702	235.821	245.801	256.229	iroquois-class homeodomain protein IRX-1a isoform X1 [Pimephales promelas]
	gene-mkks	120463916	MKKS	mkks	PROTEIN_CODING	1.3208	4.52464e-10	40.0448	38.185	50.5286	93.7106	113.147	115.364	McKusick-Kaufman/Bardet-Biedl syndromes putative chaperonin [Pimephales promelas]
	gene-LOC120486312	120486312	FCER1A	si:dkey-208m12.3	PROTEIN_CODING	1.31808	0.0131496	10.0112	11.4555	5.51221	16.4766	24.9703	25.5015	uncharacterized protein LOC120486312 [Pimephales promelas]
	gene-LOC120481289	120481289	RAPGEF5	rapgef5b	PROTEIN_CODING	1.31614	0.0285788	4.00448	10.5009	4.59351	13.3872	17.1671	17.001	rap guanine nucleotide exchange factor 5-like isoform X1 [Pimephales promelas]
	gene-gucy1a2	120470840	GUCY1A2	GUCY1A2	PROTEIN_CODING	1.31579	0.000192768	17.019	17.1833	22.0488	63.8468	35.8948	41.2881	guanylate cyclase soluble subunit alpha-2 [Pimephales promelas]
	gene-dtnbb	120476540	DTNB	dtnbb	PROTEIN_CODING	1.31437	0.00230568	9.01008	16.2286	12.8618	33.983	29.6522	31.5733	dystrobrevin, beta b isoform X1 [Pimephales promelas]
	gene-ca9	120481634	CA9	ca9	PROTEIN_CODING	1.31216	2.59438e-89	732.82	762.745	847.962	1985.43	1908.67	1930.83	carbonic anhydrase 14 [Pimephales promelas]
	gene-nr1d1	120489338	NR1D1	nr1d1	PROTEIN_CODING	1.31115	1.43987e-38	216.242	176.606	200.277	514.894	470.534	486.957	nuclear receptor subfamily 1 group D member 1 [Pimephales promelas]
	gene-btk	120466134	BTK	btk	PROTEIN_CODING	1.30996	0.0191895	9.01008	7.637	10.1057	20.5957	16.3868	30.3589	tyrosine-protein kinase BTK isoform X1 [Pimephales promelas]
	gene-LOC120483081	120483081	DEPDC1B	depdc1a	PROTEIN_CODING	1.3088	0.039273	6.00672	4.77313	6.43091	8.2383	20.2884	13.3579	DEP domain-containing protein 1B-like [Pimephales promelas]
	gene-si:dkey-34l15.1	120461181	TSTD1	TSTD1	PROTEIN_CODING	1.30869	7.52591e-122	1011.13	1006.17	1024.35	2553.87	2466.6	2517.36	thiosulfate:glutathione sulfurtransferase [Pimephales promelas]
	gene-LOC120478957	120478957	NARS1	nars1	PROTEIN_CODING	1.30726	4.86725e-06	30.0336	27.6841	36.7481	112.247	64.7667	57.0747	asparagine--tRNA ligase, cytoplasmic-like [Pimephales promelas]
	gene-LOC120481663	120481663	IL6ST	il6st	PROTEIN_CODING	1.3058	0.0345321	12.0134	5.72775	4.59351	27.8043	17.9474	8.50049	interleukin-6 receptor subunit beta isoform X1 [Pimephales promelas]
	gene-psat1	120472101	PSAT1	psat1	PROTEIN_CODING	1.30559	1.93248e-164	2379.66	2316.87	2486.93	5846.1	6038.13	5870.2	phosphoserine aminotransferase [Pimephales promelas]
	gene-si:dkey-181f22.4	120473187	RIPK2	adgrg1	PROTEIN_CODING	1.30471	0.0292664	7.00784	3.8185	3.67481	7.20851	10.9245	18.2153	receptor-interacting serine/threonine-protein kinase 2 [Pimephales promelas]
	gene-slitrk4	120475717	SLITRK4	slitrk4	PROTEIN_CODING	1.30293	6.5261e-144	1935.16	2077.26	1966.02	4940.92	4965.97	4841.64	SLIT and NTRK-like protein 4 isoform X1 [Pimephales promelas]
	gene-rapgef4b	120491575	RAPGEF4	RAPGEF4	PROTEIN_CODING	1.30016	2.88865e-07	43.0482	30.548	28.4797	77.234	79.5928	94.7198	rap guanine nucleotide exchange factor 4-like isoform X1 [Pimephales promelas]
	gene-LOC120486427	120486427	GIMAP4	si:dkey-73p2.3	PROTEIN_CODING	1.29813	1.49135e-05	14.0157	15.274	17.4553	28.834	51.5012	31.5733	GTPase IMAP family member 8-like isoform X1 [Pimephales promelas]
	gene-slc19a2	120467007	SLC19A2	slc19a2	PROTEIN_CODING	1.29611	1.23513e-65	574.643	628.143	571.432	1407.72	1477.93	1470.59	thiamine transporter 1 [Pimephales promelas]
	gene-gjc4b	120487138	GJC1	cx43.4	PROTEIN_CODING	1.29518	3.93182e-06	36.0403	38.185	51.4473	148.289	78.8125	82.5762	gap junction gamma-1 protein [Pimephales promelas]
	gene-ptgir	120478642	PTGIR	ptgir	PROTEIN_CODING	1.29344	1.11216e-16	78.0874	102.145	97.3824	259.506	202.884	221.013	prostacyclin receptor [Pimephales promelas]
	gene-LOC120480298	120480298	MDM1	LO018315.6	PROTEIN_CODING	1.29066	0.0264162	12.0134	4.77313	5.51221	18.5362	19.508	15.7866	uncharacterized protein LOC120480298 [Pimephales promelas]
	gene-LOC120491860	120491860	NCR2	si:ch73-1f23.1	PROTEIN_CODING	1.28768	1.32996e-45	197.221	203.335	195.683	451.047	507.99	494.243	uncharacterized protein LOC120491860 [Pimephales promelas]
	gene-slc35g1	120474456	SLC35G1	SLC35G1	PROTEIN_CODING	1.28751	5.89623e-30	165.185	186.152	191.09	416.034	469.754	437.168	solute carrier family 35 member G1 isoform X1 [Pimephales promelas]
	gene-bcam	120484522	BCAM	bcam	PROTEIN_CODING	1.28657	0.000179824	22.0246	19.0925	18.374	52.5192	48.38	43.7168	basal cell adhesion molecule isoform X1 [Pimephales promelas]
	gene-amy2a	120482876	AMY2B	amy2a	PROTEIN_CODING	1.28567	9.14501e-09	37.0414	46.7766	38.5855	93.7106	97.5402	108.078	pancreatic alpha-amylase [Pimephales promelas]
	gene-shc3	120471251	SHC3	SHC3	PROTEIN_CODING	1.28447	3.33068e-05	22.0246	22.911	26.6423	43.2511	62.4258	69.2183	SHC-transforming protein 3 [Pimephales promelas]
	gene-glra1	120484932	GLRA1	glra1	PROTEIN_CODING	1.283	0.000497208	20.0224	16.2286	22.0488	35.0128	52.2816	54.646	glycine receptor subunit alphaZ1 isoform X1 [Pimephales promelas]
	gene-errfi1a	120480576	ERRFI1	errfi1a	PROTEIN_CODING	1.28038	8.82158e-07	30.0336	31.5026	32.1546	72.0851	81.9338	72.8614	ERBB receptor feedback inhibitor 1a [Pimephales promelas]
	gene-slc1a4	120480028	SLC1A4	slc1a4	PROTEIN_CODING	1.28011	9.49704e-188	3078.44	3125.44	3105.21	7291.92	7910.9	7393	neutral amino acid transporter A [Pimephales promelas]
	gene-eif2b4	120470555	EIF2B4	eif2b4	PROTEIN_CODING	1.27396	7.59978e-137	1820.04	1724.05	1781.36	4043.97	4419.74	4411.76	translation initiation factor eIF-2B subunit delta isoform X1 [Pimephales promelas]
	gene-elovl4a	120462689	ELOVL4	elovl4a	PROTEIN_CODING	1.27319	2.12436e-11	64.0717	63.9599	78.0896	165.796	179.474	151.795	elongation of very long chain fatty acids protein 4a [Pimephales promelas]
	gene-LOC120482881	120482881		xaf1	PROTEIN_CODING	1.27114	3.71847e-07	31.0347	45.822	37.6668	91.6511	95.9796	88.648	uncharacterized protein LOC120482881 [Pimephales promelas]
	gene-sst6	120463721	CORT	sst6	PROTEIN_CODING	1.27086	3.79919e-48	427.478	434.354	446.489	1060.68	1144.73	943.555	somatostatin 6 [Pimephales promelas]
	gene-ankrd33ba	120476095	ANKRD33B	ankrd33ba	PROTEIN_CODING	1.26736	9.00517e-85	627.702	662.51	632.067	1502.46	1629.31	1487.59	ankyrin repeat domain-containing protein 33B [Pimephales promelas]
	gene-slc45a2	120490581	SLC45A2	slc45a2	PROTEIN_CODING	1.26532	0.0240623	9.01008	5.72775	8.26831	22.6553	11.7048	21.8584	membrane-associated transporter protein [Pimephales promelas]
	gene-adam11	120488809	ADAM11	adam11	PROTEIN_CODING	1.26237	1.6411e-05	28.0314	38.185	20.2114	76.2043	63.2061	68.004	disintegrin and metalloproteinase domain-containing protein 11 [Pimephales promelas]
	gene-phgdh	120487291	PHGDH	phgdh	PROTEIN_CODING	1.25822	3.08926e-174	7604.51	7793.56	7970.65	19001.6	18151.8	18753.3	D-3-phosphoglycerate dehydrogenase [Pimephales promelas]
	gene-LOC120477937	120477937	CCNB1	ccnb1	PROTEIN_CODING	1.25761	7.68205e-41	302.338	357.984	361.05	805.294	756.912	888.909	G2/mitotic-specific cyclin-B1 [Pimephales promelas]
	gene-itgb8	120483398	ITGB8	itgb8	PROTEIN_CODING	1.25667	1.66889e-16	92.103	93.5533	95.545	235.821	226.293	208.869	integrin beta-8 isoform X1 [Pimephales promelas]
	gene-cyfip2	120474377	CYFIP2	cyfip2	PROTEIN_CODING	1.25503	5.48741e-144	2428.72	2484.89	2429.05	5871.85	5917.18	5731.76	cytoplasmic FMR1-interacting protein 2 isoform X1 [Pimephales promelas]
	gene-epha4a	120465112	EPHA4	epha4a	PROTEIN_CODING	1.25284	2.75147e-25	144.161	130.784	135.968	334.681	328.516	314.518	ephrin type-A receptor 4a isoform X1 [Pimephales promelas]
	gene-osgn1	120493924	OSGIN2	osgn1	PROTEIN_CODING	1.25166	6.75523e-85	668.748	637.69	618.286	1542.62	1502.9	1537.38	oxidative stress induced growth inhibitor 1 [Pimephales promelas]
	gene-ptprq	120464825	PTPRQ	ptprq	PROTEIN_CODING	1.24818	1.11005e-05	27.0302	25.7749	33.0733	92.6809	59.3045	52.2173	phosphatidylinositol phosphatase PTPRQ [Pimephales promelas]
	gene-cntnap2b	120483038	CNTNAP2	cntnap2b	PROTEIN_CODING	1.24737	2.40712e-36	254.284	236.747	241.619	601.396	553.248	586.534	contactin-associated protein-like 2b [Pimephales promelas]
	gene-LOC120495445	120495445	CDON	si:dkey-208m12.3	PROTEIN_CODING	1.24684	2.81844e-12	71.0795	82.0978	74.4148	171.974	194.3	172.439	uncharacterized protein LOC120495445 [Pimephales promelas]
	gene-fbxo5	120479321	FBXO5	fbxo5	PROTEIN_CODING	1.24373	2.12529e-23	121.136	159.422	135.968	319.234	337.099	330.305	F-box only protein 5 [Pimephales promelas]
	gene-f8	120465265	F8	f8	PROTEIN_CODING	1.2429	1.70573e-05	25.028	29.5934	28.4797	56.6383	71.7896	68.004	coagulation factor VIII [Pimephales promelas]
	gene-gsdmea	120483763	GSDME	gsdmea	PROTEIN_CODING	1.2426	7.01847e-40	217.243	201.426	215.895	506.655	507.209	485.743	gasdermin-E [Pimephales promelas]
	gene-grid2	120484368	GRID2	grid2	PROTEIN_CODING	1.242	1.15539e-06	38.0426	21.0018	43.179	82.383	73.3503	87.4337	glutamate receptor ionotropic, delta-2 isoform X1 [Pimephales promelas]
	gene-slc16a3	120474644	SLC16A3	slc16a3	PROTEIN_CODING	1.24136	1.21262e-139	1749.96	1696.37	1774.01	4254.05	4106.83	3978.23	monocarboxylate transporter 4 [Pimephales promelas]
	gene-gsr	120466171	GSR	gsr	PROTEIN_CODING	1.24122	1.2589e-230	13221.8	12763.3	13128.2	31286	29685.8	31504	glutathione reductase, mitochondrial isoform X1 [Pimephales promelas]
	gene-snap25a	120494050	SNAP25	snap25a	PROTEIN_CODING	1.23968	0.0434623	5.0056	4.77313	16.5366	24.7149	21.849	15.7866	synaptosomal-associated protein 25-A isoform X1 [Pimephales promelas]
	gene-glra2	120478214	GLRA2	glra2	PROTEIN_CODING	1.23947	0.027404	12.0134	12.4101	4.59351	19.566	21.0687	27.9302	glycine receptor subunit alpha-2 [Pimephales promelas]
	gene-ccdc17	120460082	CCDC17	ccdc17	PROTEIN_CODING	1.23752	0.019121	7.00784	12.4101	13.7805	19.566	35.1145	23.0728	LOW QUALITY PROTEIN: coiled-coil domain-containing protein 17 [Pimephales promelas]
	gene-calb1	120484789	CALB1	calb1	PROTEIN_CODING	1.23741	0.000910621	19.0213	21.0018	11.9431	44.2809	45.2587	31.5733	calbindin isoform X1 [Pimephales promelas]
	gene-syt14a	120479530	SYT14	syt14a	PROTEIN_CODING	1.23506	0.0382365	10.0112	4.77313	5.51221	13.3872	21.0687	12.1436	synaptotagmin-14 isoform X1 [Pimephales promelas]
	gene-coro1a	120489686	CORO1A	coro1a	PROTEIN_CODING	1.23302	9.91e-35	283.317	259.658	236.106	543.728	682.001	597.463	coronin-1A [Pimephales promelas]
	gene-abcc13	120488186	ABCC2	abcc13	PROTEIN_CODING	1.23293	0.0345664	14.0157	8.59163	7.34961	32.9532	26.5309	9.71485	multidrug resistance-associated protein 1 isoform X1 [Pimephales promelas]
	gene-LOC120477679	120477679		BX629344.1	PROTEIN_CODING	1.23239	6.62469e-14	92.103	96.4171	80.8457	246.119	202.103	183.368	uncharacterized protein LOC120477679 [Pimephales promelas]
	gene-kif1ab	120482640	KIF1A	kif1ab	PROTEIN_CODING	1.22959	1.64383e-07	47.0526	41.0489	52.366	112.247	120.95	94.7198	kinesin-like protein KIF1A isoform X1 [Pimephales promelas]
	gene-ikzf2	120461494	IKZF2	ikzf2	PROTEIN_CODING	1.2273	3.59281e-20	161.18	174.696	152.504	396.468	381.577	364.307	zinc finger protein Helios isoform X1 [Pimephales promelas]
	gene-pde1cb	120483181	PDE1C	PDE1C	PROTEIN_CODING	1.22616	0.019354	8.00896	5.72775	13.7805	22.6553	23.4097	18.2153	calcium/calmodulin-dependent 3p,5p-cyclic nucleotide phosphodiesterase 1C isoform X1 [Pimephales promelas]
	gene-plekhg5b	120463344	PLEKHG5	plekhg5b	PROTEIN_CODING	1.22545	2.49276e-41	299.335	277.796	289.391	652.885	655.47	721.328	pleckstrin homology domain-containing family G member 5 isoform X1 [Pimephales promelas]
	gene-aatka	120489935	AATK	aatka	PROTEIN_CODING	1.22336	0.0124949	13.0146	8.59163	8.26831	27.8043	21.0687	20.6441	serine/threonine-protein kinase LMTK1 isoform X1 [Pimephales promelas]
	gene-tln2b	120495606	TLN2	tln2a	PROTEIN_CODING	1.22303	8.2117e-08	45.0504	42.9581	38.5855	97.8298	106.124	89.8624	talin-2 isoform X2 [Pimephales promelas]
	gene-dusp14	120478850	DUSP14	dusp14	PROTEIN_CODING	1.22189	0.0208624	10.0112	8.59163	9.18702	31.9234	14.0458	19.4297	dual specificity protein phosphatase 14 [Pimephales promelas]
	gene-abcb4	120484582	ABCB1	abcb4	PROTEIN_CODING	1.21804	4.96005e-31	346.388	325.527	353.7	736.298	886.446	757.758	ATP-binding cassette, sub-family B (MDR/TAP), member 4 [Pimephales promelas]
	gene-tgm5l	120467897	TGM5	tgm5l	PROTEIN_CODING	1.21797	0.0262529	6.00672	10.5009	8.26831	21.6255	21.0687	14.5723	transglutaminase 5, like [Pimephales promelas]
	gene-atp2b3b	120463113	ATP2B3	atp2b3b	PROTEIN_CODING	1.21606	3.20722e-05	35.0392	35.3211	36.7481	62.817	77.2519	110.506	plasma membrane calcium-transporting ATPase 3b isoform X5 [Pimephales promelas]
	gene-stx1b	120485598	STX1B	stx1b	PROTEIN_CODING	1.21506	0.011194	13.0146	8.59163	9.18702	28.834	18.7277	24.2871	syntaxin-1B [Pimephales promelas]
	gene-irak3	120476910	IRAK3	irak3	PROTEIN_CODING	1.21345	0.0112226	9.01008	8.59163	11.0244	15.4468	23.4097	27.9302	interleukin-1 receptor-associated kinase 3 [Pimephales promelas]
	gene-LOC120472201	120472201	CCNB1	ccnb1	PROTEIN_CODING	1.21239	0.000436775	17.019	20.0471	23.8862	32.9532	50.7209	58.2891	LOW QUALITY PROTEIN: G2/mitotic-specific cyclin-B1-like, partial [Pimephales promelas]
	gene-mpp2b	120470220	MPP2	mpp2b	PROTEIN_CODING	1.21192	2.79843e-07	50.056	29.5934	46.8538	87.5319	99.8812	105.649	MAGUK p55 subfamily member 2b isoform X1 [Pimephales promelas]
	gene-gjb3	120461239	GJB3	cx35.4	PROTEIN_CODING	1.21173	4.58927e-25	148.166	144.148	132.293	324.383	326.955	331.519	gap junction protein beta 3 [Pimephales promelas]
	gene-ppp3cb	120460938	PPP3CA	ppp3cb	PROTEIN_CODING	1.21155	1.06713e-21	129.144	144.148	127.7	343.949	295.742	289.017	serine/threonine-protein phosphatase 2B catalytic subunit beta isoform isoform X1 [Pimephales promelas]
	gene-ero1a	120479606	ERO1A	ero1a	PROTEIN_CODING	1.21131	2.23997e-179	2574.88	2572.71	2458.45	5846.1	5950.74	5807.05	ERO1-like protein alpha isoform X1 [Pimephales promelas]
	gene-slc3a2b	120494695	SLC3A2	slc3a2b	PROTEIN_CODING	1.21041	4.64323e-175	2996.35	2870.56	2960.98	6674.05	6851.23	6902.4	solute carrier family 3 member 2b [Pimephales promelas]
	gene-foxl1	120493418	FOXL1	foxl1	PROTEIN_CODING	1.20785	1.71866e-53	482.54	435.309	418.009	1004.04	1020.66	1060.13	forkhead box protein L1 [Pimephales promelas]
	gene-adcy2a	120495022	ADCY2	adcy2a	PROTEIN_CODING	1.20634	0.000236191	26.0291	19.0925	21.1301	59.7277	46.8193	46.1455	adenylate cyclase type 2 isoform X1 [Pimephales promelas]
	gene-LOC120479107	120479107	C5AR1	C3AR1	PROTEIN_CODING	1.20606	2.07373e-137	1480.66	1548.4	1533.31	3461.11	3587.14	3474.27	C3a anaphylatoxin chemotactic receptor [Pimephales promelas]
	gene-itga10	120484749	ITGA10	itga10	PROTEIN_CODING	1.20554	1.79929e-111	1914.14	1863.43	1877.83	4400.28	4397.11	4240.53	integrin alpha-10 [Pimephales promelas]
	gene-LOC120458972	120458972	ILDR2	ildr2	PROTEIN_CODING	1.20494	0.00862262	11.0123	10.5009	11.0244	27.8043	21.0687	26.7158	immunoglobulin-like domain-containing receptor 2 isoform X1 [Pimephales promelas]
	gene-pax6b	120470398	PAX6	pax6b	PROTEIN_CODING	1.2042	0.00117241	19.0213	18.1379	19.2927	51.4894	39.7964	38.8594	paired box protein Pax-6b isoform X1 [Pimephales promelas]
	gene-cenpf	120482977	CENPF	cenpf	PROTEIN_CODING	1.20368	4.53182e-84	802.898	832.433	836.937	1856.71	1948.46	1887.11	LOW QUALITY PROTEIN: centromere protein F [Pimephales promelas]
	gene-LOC120494434	120494434	HASPIN	si:dkeyp-26a9.2	PROTEIN_CODING	1.20325	1.75293e-11	58.065	68.733	62.4717	153.438	159.186	120.221	uncharacterized protein LOC120494434 [Pimephales promelas]
	gene-LOC120471139	120471139	PLEKHG4B	CABZ01053976.1	PROTEIN_CODING	1.20277	0.0017615	13.0146	19.0925	11.9431	33.983	37.4555	29.1446	pleckstrin homology domain-containing family G member 4B-like isoform X1 [Pimephales promelas]
	gene-st3gal4	120460009	ST3GAL4	st3gal4	PROTEIN_CODING	1.2009	9.72609e-32	238.267	229.11	193.846	533.43	511.891	469.956	CMP-N-acetylneuraminate-beta-galactosamide-alpha-2,3-sialyltransferase 4 isoform X1 [Pimephales promelas]
	gene-pdlim2	120486558	PDLIM2	pdlim2	PROTEIN_CODING	1.20032	1.41008e-56	432.484	447.719	470.375	984.477	1058.9	1061.35	PDZ and LIM domain protein 2 isoform X1 [Pimephales promelas]
	gene-zmp:0000000629	120471708	PLA2G4C	zgc:101699	PROTEIN_CODING	1.20019	0.00491918	14.0157	12.4101	9.18702	36.0426	29.6522	14.5723	cytosolic phospholipase A2 gamma [Pimephales promelas]
	gene-LOC120485650	120485650	ST3GAL1	st3gal1	PROTEIN_CODING	1.19667	6.0236e-180	2447.74	2416.16	2525.51	5597.92	5839.15	5490.1	CMP-N-acetylneuraminate-beta-galactosamide-alpha-2,3-sialyltransferase 1-like isoform X1 [Pimephales promelas]
	gene-hapln1b	120483220	HAPLN1	hapln1b	PROTEIN_CODING	1.19479	0.0340457	8.00896	10.5009	12.8618	24.7149	24.19	23.0728	hyaluronan and proteoglycan link protein 1 [Pimephales promelas]
	gene-LOC120481685	120481685	STRBP	strbp	PROTEIN_CODING	1.19466	1.47235e-14	80.0896	84.9616	84.5205	180.213	206.785	182.153	spermatid perinuclear RNA-binding protein isoform X1 [Pimephales promelas]
	gene-arhgap19	120468779	ARHGAP19-SLIT1	arhgap19	PROTEIN_CODING	1.1923	5.08529e-31	270.302	248.203	259.993	619.932	535.301	629.037	rho GTPase-activating protein 19 [Pimephales promelas]
	gene-carmil3	120465091	CARMIL3	carmil3	PROTEIN_CODING	1.1922	0.00171494	9.01008	6.68238	11.0244	21.6255	23.4097	14.5723	capping protein, Arp2/3 and myosin-I linker protein 3 isoform X1 [Pimephales promelas]
	gene-cpa1	120495610	CPA1	cpa1	PROTEIN_CODING	1.19108	0.00167599	15.0168	18.1379	18.374	42.2213	42.1374	32.7876	carboxypeptidase A1 [Pimephales promelas]
	gene-si:dkey-18a10.3	120482976	HSF1	si:dkey-18a10.3	PROTEIN_CODING	1.1878	1.14479e-57	415.465	494.496	468.538	1035.97	1075.28	1028.56	heat shock factor protein isoform X1 [Pimephales promelas]
	gene-LOC120467725	120467725	MYH7	smyhc2	PROTEIN_CODING	1.1876	0.0459175	11.0123	9.54625	2.7561	21.6255	16.3868	14.5723	LOW QUALITY PROTEIN: uncharacterized protein LOC120467725 [Pimephales promelas]
	gene-ptprt	120493742	PTPRT	ptprt	PROTEIN_CODING	1.18752	1.20779e-07	56.0627	43.9128	35.8294	125.634	95.9796	86.2193	receptor-type tyrosine-protein phosphatase T isoform X1 [Pimephales promelas]
	gene-hebp2	120494275	HEBP2	hebp2	PROTEIN_CODING	1.18609	1.21108e-25	167.187	182.333	203.033	440.749	431.518	383.737	heme-binding protein 2 [Pimephales promelas]
	gene-ntn1a	120493053	NTN1	ntn1a	PROTEIN_CODING	1.18561	0.00228341	15.0168	15.274	18.374	38.1021	31.2129	42.5025	netrin-1a isoform X1 [Pimephales promelas]
	gene-nos1apa	120460096	NOS1AP	nos1apa	PROTEIN_CODING	1.18445	1.87294e-92	818.916	842.934	816.726	1786.68	1863.41	1989.12	carboxyl-terminal PDZ ligand of neuronal nitric oxide synthase protein isoform X1 [Pimephales promelas]
	gene-si:dkey-79d12.5	120484562	BTG3	si:dkey-79d12.5	PROTEIN_CODING	1.18399	1.3781e-90	927.037	948.897	1005.98	2057.51	2233.28	2259.92	maternal B9.15 protein isoform X1 [Pimephales promelas]
	gene-nrip2	120477028	NRIP3	nrip2	PROTEIN_CODING	1.18345	0.0405253	5.0056	7.637	9.18702	12.3574	14.0458	24.2871	nuclear receptor-interacting protein 2 [Pimephales promelas]
	gene-tpst1l	120494507	TPST1	tpst1l	PROTEIN_CODING	1.18038	2.60559e-75	560.627	574.684	600.831	1323.28	1289.87	1326.08	tyrosylprotein sulfotransferase 1, like [Pimephales promelas]
	gene-LOC120479651	120479651	RIMS2	rims1a	PROTEIN_CODING	1.18033	0.00585855	12.0134	15.274	11.0244	18.5362	31.9932	36.4307	regulating synaptic membrane exocytosis protein 1-like [Pimephales promelas]
	gene-spata13	120476082	SPATA13	CR352265.2	PROTEIN_CODING	1.18025	7.44177e-17	103.115	110.737	135.049	290.4	258.287	242.871	spermatogenesis-associated protein 13 isoform X1 [Pimephales promelas]
	gene-LOC120476167	120476167	RHOB	rhoaa	PROTEIN_CODING	1.17832	5.8219e-77	654.732	647.236	647.685	1481.86	1450.62	1481.51	rho-related GTP-binding protein RhoB [Pimephales promelas]
	gene-kif2c	120465168	KIF2C	kif2c	PROTEIN_CODING	1.17824	6.97471e-82	765.857	823.841	851.636	1808.31	1876.67	1840.96	kinesin-like protein KIF2C isoform X1 [Pimephales promelas]
	gene-si:dkey-74k8.3	120481574			PROTEIN_CODING	1.17744	1.07182e-08	70.0784	72.5515	78.0896	151.379	167.769	180.939
	gene-kpna2	120462313	KPNA2	kpna2	PROTEIN_CODING	1.17676	2.97104e-89	1459.63	1648.64	1543.42	3414.77	3364.75	3748.72	importin subunit alpha-1 [Pimephales promelas]
	gene-lin7b	120490348	LIN7B	lin7b	PROTEIN_CODING	1.17656	2.3221e-16	89.0997	116.464	112.082	251.268	247.362	218.584	protein lin-7 homolog B [Pimephales promelas]
	gene-zgc:153911	120467802	CD276	zgc:153911	PROTEIN_CODING	1.17623	6.85036e-36	252.282	296.888	285.716	600.366	657.811	627.822	programmed cell death 1 ligand 1 [Pimephales promelas]
	gene-myo10	120495232	MYO10	myo10	PROTEIN_CODING	1.17513	4.09798e-109	1353.51	1347.93	1454.3	3083.18	3111.92	3194.97	unconventional myosin-X isoform X1 [Pimephales promelas]
	gene-g6pd	120488160	G6PD	g6pd	PROTEIN_CODING	1.1747	2.61565e-266	27191.4	28409.6	28347.5	62431.9	63019.6	64068.2	glucose-6-phosphate 1-dehydrogenase isoform X1 [Pimephales promelas]
	gene-mast1a	120489684	MAST1	mast1a	PROTEIN_CODING	1.17248	0.0131061	12.0134	13.3648	7.34961	24.7149	26.5309	21.8584	microtubule-associated serine/threonine-protein kinase 1 isoform X1 [Pimephales promelas]
	gene-trarg1b	120482487	PRRT2	trarg1b	PROTEIN_CODING	1.17121	0.00017505	24.0269	26.7295	25.7236	46.3404	71.0093	53.4317	trafficking regulator of GLUT4 (SLC2A4) 1b [Pimephales promelas]
	gene-tfap2e	120492879	TFAP2B	tfap2e	PROTEIN_CODING	1.17052	0.000732753	16.0179	29.5934	16.5366	38.1021	53.8422	47.3599	transcription factor AP-2-epsilon isoform X1 [Pimephales promelas]
	gene-dhdh.1	120487591	DHDH	dhdhl	PROTEIN_CODING	1.16795	4.86418e-51	725.812	671.101	717.506	1540.56	1561.42	1651.52	dihydrodiol dehydrogenase, tandem duplicate 1 [Pimephales promelas]
	gene-trak2	120460770	TRAK2	trak2	PROTEIN_CODING	1.1655	1.36423e-105	1309.46	1352.7	1301.8	3002.86	2856.76	3039.53	trafficking kinesin-binding protein 2 isoform X1 [Pimephales promelas]
	gene-LOC120481257	120481257	WNK2	wnk2	PROTEIN_CODING	1.1651	1.05694e-12	79.0885	87.8255	78.0896	198.749	161.527	191.868	serine/threonine-protein kinase WNK2 isoform X1 [Pimephales promelas]
	gene-rspo2	120462252	RSPO2	rspo2	PROTEIN_CODING	1.16479	1.56555e-12	92.103	76.37	102.895	208.017	200.543	200.369	R-spondin-2 isoform X1 [Pimephales promelas]
	gene-cpne9	120463036	CPNE9	cpne9	PROTEIN_CODING	1.16436	7.69701e-06	31.0347	27.6841	29.3984	73.1149	69.4487	53.4317	copine-9 [Pimephales promelas]
	gene-myom3	120491206	MYOM3	myom1b	PROTEIN_CODING	1.16431	2.0639e-08	58.065	48.6859	45.0164	106.068	105.343	129.936	myomesin-3 isoform X1 [Pimephales promelas]
	gene-il17rel	120469195	IL17REL	il17rel	PROTEIN_CODING	1.16286	2.33484e-05	32.0358	44.8674	37.6668	96.8	92.8583	65.5752	putative interleukin-17 receptor E-like isoform X1 [Pimephales promelas]
	gene-LOC120459999	120459999	KBTBD11	kbtbd11	PROTEIN_CODING	1.16268	0.0356666	11.0123	6.68238	10.1057	19.566	24.9703	17.001	kelch repeat and BTB domain-containing protein 11 [Pimephales promelas]
	gene-zgc:110782	120494603	AKR1A1	zgc:110782	PROTEIN_CODING	1.16205	9.07291e-23	175.196	168.969	205.789	399.557	398.745	435.954	uncharacterized oxidoreductase YtbE [Pimephales promelas]
	gene-gclm	120481210	GCLM	gclm	PROTEIN_CODING	1.16157	9.5508e-95	1318.47	1432.89	1367.95	2852.51	3134.55	3231.4	glutamate--cysteine ligase regulatory subunit [Pimephales promelas]
	gene-ccl35.1	120460175	CCL3L1	ccl35.2	PROTEIN_CODING	1.16141	5.00669e-15	125.14	126.965	120.35	282.162	276.234	274.445	chemokine (C-C motif) ligand 35, duplicate 1 [Pimephales promelas]
	gene-itga6a	120459801	ITGA6	itga6a	PROTEIN_CODING	1.16032	7.70853e-108	1332.49	1351.75	1304.56	2951.37	2883.29	3088.11	integrin alpha-6 isoform X1 [Pimephales promelas]
	gene-kalrnb	120491425	KALRN	kalrnb	PROTEIN_CODING	1.15858	0.0170355	9.01008	18.1379	13.7805	36.0426	31.9932	23.0728	kalirin RhoGEF kinase b isoform X1 [Pimephales promelas]
	gene-fhdc4	120478563	FHDC1	fhdc4	PROTEIN_CODING	1.15649	3.02964e-05	47.0526	32.4573	30.3172	70.0255	92.8583	80.1475	FH2 domain-containing protein 1 [Pimephales promelas]
	gene-phkg2	120474564	PHKG2	phkg2	PROTEIN_CODING	1.15314	1.01103e-42	360.403	369.44	331.651	778.519	773.299	809.976	phosphorylase b kinase gamma catalytic chain, liver/testis isoform [Pimephales promelas]
	gene-cbfb	120487704	CBFB	cbfb	PROTEIN_CODING	1.15124	1.60447e-101	1221.37	1249.6	1301.8	2755.71	2928.55	2687.37	core-binding factor subunit beta isoform X7 [Pimephales promelas]
	gene-aspm	120477219	ASPM	aspm	PROTEIN_CODING	1.15114	1.00388e-58	633.709	717.878	671.571	1556.01	1470.91	1468.16	abnormal spindle-like microcephaly-associated protein [Pimephales promelas]
	gene-unc5b	120479519	UNC5B	unc5b	PROTEIN_CODING	1.15095	2.76677e-51	422.473	410.489	425.359	916.511	944.19	932.626	netrin receptor UNC5B isoform X1 [Pimephales promelas]
	gene-polr3d	120481399	POLR3D	polr3d	PROTEIN_CODING	1.14889	1.98685e-49	467.523	525.998	488.749	1066.86	1082.31	1141.49	DNA-directed RNA polymerase III subunit RPC4 [Pimephales promelas]
	gene-si:dkey-92i15.4	120484460	IL16	si:dkey-92i15.4	PROTEIN_CODING	1.14799	0.00249657	17.019	21.0018	12.8618	41.1915	35.1145	36.4307	uncharacterized protein si:dkey-92i15.4 [Pimephales promelas]
	gene-mgst1.1	120476913	MGST1	mgst1.1	PROTEIN_CODING	1.14718	2.81558e-43	516.578	532.681	543.871	1127.62	1173.6	1230.14	microsomal glutathione S-transferase 1.1 [Pimephales promelas]
	gene-ropn1l	120476093	ROPN1L	ropn1l	PROTEIN_CODING	1.14527	6.96208e-09	59.0661	60.1414	62.4717	157.557	123.291	121.436	ropporin-1-like protein [Pimephales promelas]
	gene-tpx2	120463464	TPX2	tpx2	PROTEIN_CODING	1.1452	1.54662e-77	1601.79	1786.1	1896.2	3873.03	3795.49	4029.23	targeting protein for Xklp2 isoform X1 [Pimephales promelas]
	gene-LOC120480115	120480115	COG8	apeh	PROTEIN_CODING	1.14404	9.13238e-05	40.0448	30.548	37.6668	101.949	63.9864	74.0757	uncharacterized protein LOC120480115 [Pimephales promelas]
	gene-iqgap3	120491205	IQGAP3	iqgap3	PROTEIN_CODING	1.14337	1.21436e-55	1089.22	1348.89	1147.46	2719.67	2578.18	2625.44	ras GTPase-activating-like protein IQGAP3 [Pimephales promelas]
	gene-grm1a	120494051	GRM1	grm1a	PROTEIN_CODING	1.14268	0.00535052	16.0179	11.4555	16.5366	32.9532	36.6751	26.7158	metabotropic glutamate receptor 1 isoform X1 [Pimephales promelas]
	gene-LOC120490010	120490010	BEND6	si:ch211-246i5.5	PROTEIN_CODING	1.14114	0.0136342	11.0123	15.274	10.1057	16.4766	28.8719	35.2163	uncharacterized protein LOC120490010 isoform X1 [Pimephales promelas]
	gene-LOC120461341	120461341	PLA2G4C	si:ch73-55i23.1	PROTEIN_CODING	1.13994	0.0153206	9.01008	12.4101	10.1057	26.7745	28.0916	13.3579	cytosolic phospholipase A2 gamma-like [Pimephales promelas]
	gene-shmt2	120464728	SHMT2	shmt2	PROTEIN_CODING	1.1398	3.93407e-122	2335.61	2366.52	2526.43	5124.22	5392.8	5414.81	serine hydroxymethyltransferase, mitochondrial [Pimephales promelas]
	gene-si:dkey-51e6.1	120493695	PHPT1	si:dkey-51e6.1	PROTEIN_CODING	1.13829	1.29407e-09	78.0874	61.096	76.2522	184.332	152.943	136.008	14 kDa phosphohistidine phosphatase [Pimephales promelas]
	gene-slc2a1b	120493521	SLC2A1	slc2a1b	PROTEIN_CODING	1.13757	3.96468e-99	1257.41	1253.42	1295.37	2796.9	2822.42	2752.95	solute carrier family 2, facilitated glucose transporter member 1 [Pimephales promelas]
	gene-LOC120489460	120489460	NTF3	bdnf	PROTEIN_CODING	1.13605	8.37219e-05	27.0302	31.5026	26.6423	54.5787	61.6454	71.647	uncharacterized protein LOC120489460 [Pimephales promelas]
	gene-kcnk9	120483373	KCNK9	kcnk9	PROTEIN_CODING	1.13348	0.00799237	16.0179	17.1833	11.0244	22.6553	34.3342	40.0738	potassium channel subfamily K member 9 [Pimephales promelas]
	gene-cdca3	120484635	CDCA3	si:ch211-69g19.2	PROTEIN_CODING	1.13259	3.84312e-35	313.351	337.937	327.976	763.072	698.388	686.111	cell division cycle-associated protein 3 [Pimephales promelas]
	gene-LOC120483514	120483514	CTXND1	ctxn3	PROTEIN_CODING	1.1319	0.0483952	9.01008	7.637	9.18702	26.7745	16.3868	13.3579	cortexin domain-containing 1-like [Pimephales promelas]
	gene-fam184ab	120493936	FAM184A	fam184a	PROTEIN_CODING	1.13104	0.000392767	35.0392	30.548	32.1546	75.1745	66.3274	72.8614	protein FAM184A isoform X1 [Pimephales promelas]
	gene-rab44	120491266	RAB44	rab44	PROTEIN_CODING	1.13061	0.00451762	15.0168	10.5009	17.4553	32.9532	28.8719	32.7876	uncharacterized protein rab44 isoform X1 [Pimephales promelas]
	gene-hip1rb	120492359	HIP1R	hip1rb	PROTEIN_CODING	1.12999	3.65657e-05	35.0392	42.0035	30.3172	73.1149	86.6157	74.0757	huntingtin interacting protein 1 related b [Pimephales promelas]
	gene-si:dkey-33c9.6	120470123	ABR	si:dkey-33c9.6	PROTEIN_CODING	1.12918	0.0271665	10.0112	11.4555	7.34961	18.5362	23.4097	20.6441	active breakpoint cluster region-related protein [Pimephales promelas]
	gene-LOC120475287	120475287	TMEM79	tmem79a	PROTEIN_CODING	1.12886	0.0306477	6.00672	12.4101	7.34961	19.566	22.6293	13.3579	transmembrane protein 79-like [Pimephales promelas]
	gene-ncf4	120495494	NCF4	ncf4	PROTEIN_CODING	1.1277	0.026765	13.0146	9.54625	5.51221	17.5064	26.5309	15.7866	neutrophil cytosol factor 4 [Pimephales promelas]
	gene-LOC120493545	120493545	SPATS2	dock6	PROTEIN_CODING	1.12741	0.00957531	8.00896	16.2286	12.8618	22.6553	30.4326	27.9302	protein rolling stone isoform X1 [Pimephales promelas]
	gene-hmmr	120461102	HMMR	hmmr	PROTEIN_CODING	1.12725	4.81992e-49	714.8	835.297	791.921	1600.29	1781.47	1734.1	hyaluronan mediated motility receptor isoform X1 [Pimephales promelas]
	gene-plk2b	120482019	PLK2	plk2b	PROTEIN_CODING	1.12586	6.14369e-14	93.1042	84.9616	98.3011	173.004	227.074	200.369	serine/threonine-protein kinase PLK2b [Pimephales promelas]
	gene-eya4	120463417	EYA4	eya4	PROTEIN_CODING	1.12546	0.0330854	13.0146	7.637	8.26831	21.6255	22.6293	18.2153	eyes absent homolog 4 isoform X1 [Pimephales promelas]
	gene-nckap1l	120467759	NCKAP1L	0	PROTEIN_CODING	1.12454	0.00915246	15.0168	11.4555	17.4553	39.1319	28.8719	27.9302	nck-associated protein 1-like [Pimephales promelas]
	gene-stmn1b	120484366	STMN1	stmn1b	PROTEIN_CODING	1.12326	1.11555e-50	571.639	546.046	660.546	1240.89	1305.48	1330.93	stathmin 1b [Pimephales promelas]
	gene-mthfd2	120472104	MTHFD2	mthfd2	PROTEIN_CODING	1.12278	1.72719e-98	1232.38	1206.65	1166.75	2684.66	2680.41	2476.07	bifunctional methylenetetrahydrofolate dehydrogenase/cyclohydrolase, mitochondrial [Pimephales promelas]
	gene-vars1	120484578	VARS1	vars1	PROTEIN_CODING	1.12046	1.37031e-221	15154	15801.9	15486.6	33710.1	33592.1	33674.1	valine--tRNA ligase [Pimephales promelas]
	gene-tg	120484768	TG	tg	PROTEIN_CODING	1.11915	6.90038e-29	3887.35	4146.89	3642.65	9027.12	8253.47	8082.76	thyroglobulin [Pimephales promelas]
	gene-tspan4a	120460005	TSPAN4	tspan4a	PROTEIN_CODING	1.11768	3.78395e-61	632.708	657.737	632.067	1330.49	1467.79	1367.37	tetraspanin-4a isoform X1 [Pimephales promelas]
	gene-LOC120467743	120467743	CYP27B1	cyp27b1	PROTEIN_CODING	1.11693	1.62838e-05	36.0403	26.7295	42.2603	70.0255	71.7896	87.4337	25-hydroxyvitamin D-1 alpha hydroxylase, mitochondrial [Pimephales promelas]
	gene-arl4aa	120478813	ARL4A	arl4aa	PROTEIN_CODING	1.11669	6.87457e-27	147.165	157.513	176.391	342.919	348.024	354.592	ADP-ribosylation factor-like 4aa [Pimephales promelas]
	gene-abcc2	120492254	ABCC2	abcc2	PROTEIN_CODING	1.11555	0.0101389	10.0112	21.9564	22.9675	52.5192	34.3342	32.7876	canalicular multispecific organic anion transporter 1 isoform X1 [Pimephales promelas]
	gene-nmur1b	120481904	NMUR1	nmur1b	PROTEIN_CODING	1.11522	0.000133455	28.0314	21.9564	22.0488	53.5489	60.0848	40.0738	neuromedin-U receptor 1 [Pimephales promelas]
	gene-myclb	120485271	MYCL	myclb	PROTEIN_CODING	1.1129	5.23866e-24	259.29	221.473	241.619	504.596	555.589	497.886	protein L-Myc-1b [Pimephales promelas]
	gene-cacna2d4b	120459028	CACNA2D4	cacna2d4b	PROTEIN_CODING	1.11066	0.000924253	33.037	20.0471	17.4553	48.4	49.9406	53.4317	LOW QUALITY PROTEIN: voltage-dependent calcium channel subunit alpha-2/delta-4 [Pimephales promelas]
	gene-baiap2l1b	120489977	BAIAP2L1	baiap2l1b	PROTEIN_CODING	1.10997	1.69476e-38	292.327	304.525	317.871	632.289	685.903	654.538	brain-specific angiogenesis inhibitor 1-associated protein 2-like protein 1b [Pimephales promelas]
	gene-LOC120476218	120476218	LGALS3BP	lgals3bpa	PROTEIN_CODING	1.10901	1.29485e-05	222.249	226.246	242.537	689.957	368.312	433.525	galectin-3-binding protein A-like [Pimephales promelas]
	gene-prkg1a	120462257	PRKG1	prkg1b	PROTEIN_CODING	1.10803	3.51831e-64	725.812	680.648	713.831	1476.71	1562.98	1527.66	cGMP-dependent protein kinase 1a isoform X1 [Pimephales promelas]
	gene-mef2d	120484374	MEF2D	mef2d	PROTEIN_CODING	1.10769	1.17156e-133	4751.32	4990.78	4747.85	10837.5	10323.7	10062.2	myocyte-specific enhancer factor 2D isoform X1 [Pimephales promelas]
	gene-LOC120460427	120460427	CYB5R2	cyb5r2	PROTEIN_CODING	1.10603	3.08926e-173	5528.18	5587.42	5603.16	11863.1	12556.9	11551	NADH-cytochrome b5 reductase 2 [Pimephales promelas]
	gene-LOC120484731	120484731	DGAT1	dgat1b	PROTEIN_CODING	1.10567	1.51864e-06	51.0571	33.4119	44.0977	99.8894	88.9567	87.4337	diacylglycerol O-acyltransferase 1-like [Pimephales promelas]
	gene-sox17	120480127	SOX17	sox17	PROTEIN_CODING	1.10493	0.000593021	22.0246	37.2304	28.4797	74.1447	51.5012	64.3609	transcription factor SOX-17 [Pimephales promelas]
	gene-LOC120487792	120487792	KIF23	kif23	PROTEIN_CODING	1.10273	6.67199e-95	1317.47	1432.89	1458.9	2940.04	2939.47	3173.11	kinesin-like protein KIF23 isoform X1 [Pimephales promelas]
	gene-arrdc3b	120482283	ARRDC3	arrdc3b	PROTEIN_CODING	1.10268	8.77078e-35	336.376	319.799	350.944	716.732	721.798	724.971	LOW QUALITY PROTEIN: arrestin domain-containing protein 3b [Pimephales promelas]
	gene-galnt3	120487143	GALNT3	GALNT3	PROTEIN_CODING	1.10259	3.32349e-12	78.0874	89.7348	78.0896	197.719	164.648	166.367	polypeptide N-acetylgalactosaminyltransferase 3 [Pimephales promelas]
	gene-adcy1a	120493956	ADCY1	adcy1a	PROTEIN_CODING	1.10157	0.00121131	19.0213	23.8656	26.6423	56.6383	37.4555	57.0747	adenylate cyclase type 1 [Pimephales promelas]
	gene-sfrp2	120494705	SFRP2	sfrp2	PROTEIN_CODING	1.09308	0.00781214	20.0224	21.9564	13.7805	37.0723	38.2358	43.7168	secreted frizzled-related protein 2 [Pimephales promelas]
	gene-LOC120461367	120461367	CHD4	sptbn5	PROTEIN_CODING	1.08976	0.00204766	17.019	29.5934	12.8618	32.9532	46.039	47.3599	leiomodin-2-like [Pimephales promelas]
	gene-sdsl	120479763	SDSL	sdsl	PROTEIN_CODING	1.08974	1.21717e-06	49.0549	65.8691	74.4148	128.723	116.268	161.509	serine dehydratase-like [Pimephales promelas]
	gene-ube2c	120493309	UBE2C	ube2c	PROTEIN_CODING	1.08884	2.22554e-29	351.393	399.033	453.839	870.17	801.391	897.409	ubiquitin-conjugating enzyme E2 C [Pimephales promelas]
	gene-myd88	120476028	MYD88	myd88	PROTEIN_CODING	1.0886	3.76329e-67	984.101	948.897	926.051	2082.23	2074.88	1915.04	myeloid differentiation primary response protein MyD88 [Pimephales promelas]
	gene-macir	120481774	MACIR	MACIR	PROTEIN_CODING	1.08639	2.44487e-11	96.1075	95.4625	77.1709	201.838	170.11	200.369	macrophage immunometabolism regulator [Pimephales promelas]
	gene-mapk8a	120479574	MAPK8	mapk8a	PROTEIN_CODING	1.08489	3.3937e-43	505.566	479.222	501.611	1047.29	1094.01	1006.7	mitogen-activated protein kinase 8 isoform X1 [Pimephales promelas]
	gene-igfbp1a	120493736	IGFBP1	igfbp1a	PROTEIN_CODING	1.08377	2.6787e-175	8322.31	8562.03	8263.72	17932.7	17111.7	18272.4	insulin-like growth factor-binding protein 1a [Pimephales promelas]
	gene-klf7b	120486268	KLF7	klf7b	PROTEIN_CODING	1.08339	1.30491e-59	581.651	525.044	540.197	1151.3	1150.19	1188.85	Krueppel-like factor 7b [Pimephales promelas]
	gene-LOC120490283	120490283	TRAF2	traf2a	PROTEIN_CODING	1.0824	8.64695e-16	110.123	97.3718	119.431	208.017	236.438	248.943	TNF receptor-associated factor 2 [Pimephales promelas]
	gene-LOC120459971	120459971	SPTBN4	sptbn4b	PROTEIN_CODING	1.08221	9.33435e-39	321.36	358.939	355.538	703.345	753.791	735.9	spectrin beta chain, non-erythrocytic 4-like isoform X1 [Pimephales promelas]
	gene-nav1a	120491885	NAV1	NAV1	PROTEIN_CODING	1.08166	2.41488e-07	799.895	958.444	775.384	2091.5	1666.77	1604.16	neuron navigator 1 isoform X1 [Pimephales promelas]
	gene-tmem169a	120480849	TMEM169	tmem169a	PROTEIN_CODING	1.0809	6.79637e-31	321.36	365.621	343.594	736.298	742.866	699.469	transmembrane protein 169a [Pimephales promelas]
	gene-fgf22	120488674	FGF10	fgf22	PROTEIN_CODING	1.0797	0.00413329	27.0302	22.911	17.4553	40.1617	47.5996	54.646	fibroblast growth factor 22 [Pimephales promelas]
	gene-si:dkey-31c13.1	120485971	CARF	si:dkey-31c13.1	PROTEIN_CODING	1.07818	0.00928319	19.0213	13.3648	15.6179	31.9234	38.2358	30.3589	uncharacterized protein si:dkey-31c13.1 [Pimephales promelas]
	gene-LOC120491217	120491217	SERPINB2	serpinb14	PROTEIN_CODING	1.07726	6.7254e-51	478.535	453.447	498.855	1027.73	1037.83	948.412	leukocyte elastase inhibitor-like isoform X1 [Pimephales promelas]
	gene-nostrin	120487024	NOSTRIN	nostrin	PROTEIN_CODING	1.07608	2.10629e-07	58.065	49.6405	51.4473	92.6809	124.852	116.578	nostrin [Pimephales promelas]
	gene-ctdspl2a	120495587	CTDSPL2	ctdspl2a	PROTEIN_CODING	1.07452	3.48941e-89	1253.4	1234.33	1277	2646.55	2635.93	2647.3	CTD small phosphatase-like protein 2-A [Pimephales promelas]
	gene-kif20ba	120467843	KIF20B	kif20ba	PROTEIN_CODING	1.07365	1.0583e-19	204.228	270.159	249.887	489.149	466.633	575.605	kinesin-like protein KIF20B isoform X1 [Pimephales promelas]
	gene-hhatla	120481652	HHATL	hhatla	PROTEIN_CODING	1.07295	0.000327749	24.0269	29.5934	30.3172	55.6085	52.2816	70.4327	hedgehog acyltransferase like, a [Pimephales promelas]
	gene-sesn2	120485231	SESN2	sesn2	PROTEIN_CODING	1.07258	3.3043e-59	621.695	544.136	587.969	1251.19	1256.32	1174.28	sestrin-2 [Pimephales promelas]
	gene-alkbh2	120489880	ALKBH2	alkbh2	PROTEIN_CODING	1.07246	3.02774e-05	43.0482	32.4573	30.3172	76.2043	88.1764	54.646	DNA oxidative demethylase ALKBH2 [Pimephales promelas]
	gene-LOC120474745	120474745	CDH12	cdh12a	PROTEIN_CODING	1.07232	8.135e-104	1493.67	1578.95	1534.23	3317.97	3164.99	3208.33	cadherin-12 [Pimephales promelas]
	gene-slc2a3a	120463268	SLC2A1	slc2a3a	PROTEIN_CODING	1.07165	6.53139e-92	1514.69	1499.72	1608.65	3105.84	3398.3	3207.11	solute carrier family 2, facilitated glucose transporter member 3a [Pimephales promelas]
	gene-LOC120473260	120473260	SLC6A6	slc6a6a	PROTEIN_CODING	1.07125	0.0198908	14.0157	13.3648	15.6179	35.0128	26.5309	29.1446	sodium- and chloride-dependent taurine transporter-like [Pimephales promelas]
	gene-kif20a	120482579	KIF20A	kif20a	PROTEIN_CODING	1.0702	3.72691e-86	1585.77	1746.96	1724.4	3436.4	3470.87	3722	kinesin-like protein KIF20A [Pimephales promelas]
	gene-tjp2a	120482801	TJP2	tjp2a	PROTEIN_CODING	1.06964	7.46186e-05	52.0582	33.4119	39.5042	62.817	90.5173	109.292	tight junction protein ZO-2a isoform X1 [Pimephales promelas]
	gene-LOC120482208	120482208	SEZ6L	sez6l	PROTEIN_CODING	1.06879	5.73037e-38	383.429	359.894	414.334	883.557	767.056	780.831	seizure 6-like protein, partial [Pimephales promelas]
	gene-LOC120495544	120495544	CENPQ	mrpl39	PROTEIN_CODING	1.06865	4.62022e-20	188.211	194.744	210.383	387.2	408.889	451.741	centromere protein Q isoform X1 [Pimephales promelas]
	gene-arhgef9b	120494821	ARHGEF9	arhgef9b	PROTEIN_CODING	1.06806	0.000147403	41.0459	30.548	28.4797	81.3532	55.4029	74.0757	LOW QUALITY PROTEIN: rho guanine nucleotide exchange factor 9b [Pimephales promelas]
	gene-LOC120471474	120471474	SLC7A7	slc7a6	PROTEIN_CODING	1.06787	1.78572e-21	246.276	237.702	207.627	480.911	491.603	474.813	Y+L amino acid transporter 2-like isoform X1 [Pimephales promelas]
	gene-zgc:158766	120471151	PLEKHG4B	CABZ01053976.1	PROTEIN_CODING	1.06769	0.0393276	10.0112	9.54625	9.18702	26.7745	15.6064	18.2153	pleckstrin homology domain-containing family G member 4B isoform X1 [Pimephales promelas]
	gene-ulk1a	120485819	ULK2	ulk1a	PROTEIN_CODING	1.06519	9.61346e-94	958.072	928.85	958.206	1988.52	2006.21	1955.11	serine/threonine-protein kinase ULK1a isoform X1 [Pimephales promelas]
	gene-nav2b	120460271	NAV2	nav2b	PROTEIN_CODING	1.0626	7.99613e-70	782.876	788.52	790.083	1654.87	1669.89	1604.16	neuron navigator 2 [Pimephales promelas]
	gene-plekha7a	120487649	PLEKHA7	plekha7a	PROTEIN_CODING	1.06235	7.2673e-09	64.0717	67.7784	76.2522	153.438	145.14	136.008	pleckstrin homology domain-containing family A member 7 isoform X1 [Pimephales promelas]
	gene-pak1	120473739	PAK1	pak1	PROTEIN_CODING	1.06169	1.49471e-142	1903.13	1999.94	1997.26	4043.97	4107.61	4170.1	serine/threonine-protein kinase PAK 1 [Pimephales promelas]
	gene-arhgap20b	120470260	ARHGAP20	arhgap20b	PROTEIN_CODING	1.06128	0.0244252	23.0258	9.54625	13.7805	28.834	36.6751	30.3589	rho GTPase-activating protein 20 [Pimephales promelas]
	gene-LOC120489581	120489581	FTH1	fthl27	PROTEIN_CODING	1.06115	1.0282e-98	49486.4	49858.2	52867.6	96988.5	109817	110802	ferritin, middle subunit [Pimephales promelas]
	gene-gpr156	120487014	GPR156	gpr156	PROTEIN_CODING	1.06108	1.55309e-05	42.047	39.1396	37.6668	83.4128	75.6912	89.8624	probable G-protein coupled receptor 156 [Pimephales promelas]
	gene-ptprsb	120491134	PTPRS	ptprsa	PROTEIN_CODING	1.06005	1.64537e-16	149.167	157.513	158.935	376.902	311.348	281.731	receptor-type tyrosine-protein phosphatase S isoform X6 [Pimephales promelas]
	gene-spi1a	120486127	SPI1	spi1a	PROTEIN_CODING	1.05905	0.00539268	17.019	13.3648	19.2927	43.2511	31.2129	29.1446	transcription factor PU.1a isoform X1 [Pimephales promelas]
	gene-bpnt1	120493930	BPNT1	bpnt1	PROTEIN_CODING	1.05651	1.41867e-57	691.774	707.377	679.839	1361.38	1431.11	1536.16	3p(2p),5p-bisphosphate nucleotidase 1 isoform X1 [Pimephales promelas]
	gene-nars1	120464419	NARS1	nars1	PROTEIN_CODING	1.05649	2.18265e-117	9966.15	10213.5	10462.2	21851.1	20538.1	21350.8	asparagine--tRNA ligase, cytoplasmic [Pimephales promelas]
	gene-hoxb2a	120489601	HOXB2	hoxb2a	PROTEIN_CODING	1.05645	0.000542819	25.028	19.0925	25.7236	46.3404	49.1603	49.7886	homeobox protein Hox-B2a [Pimephales promelas]
	gene-mki67	120469918	MKI67	mki67	PROTEIN_CODING	1.05607	1.2337e-107	5729.41	6068.55	6154.38	11803.4	12858.9	12665.7	proliferation marker protein Ki-67 [Pimephales promelas]
	gene-grik2	120462640	GRIK2	GRIK2	PROTEIN_CODING	1.05518	1.22782e-08	53.0594	77.3246	71.6587	140.051	142.019	138.437	glutamate receptor ionotropic, kainate 2 [Pimephales promelas]
	gene-cdhr5a	120492751	CDHR5	cdhr5b	PROTEIN_CODING	1.05233	0.000299532	20.0224	30.548	25.7236	45.3106	60.0848	52.2173	cadherin-related family member 5 isoform X1 [Pimephales promelas]
	gene-bcl3	120484534	BCL3	bcl3	PROTEIN_CODING	1.05184	0.00138589	18.0202	26.7295	18.374	43.2511	35.8948	53.4317	B-cell lymphoma 3 protein homolog [Pimephales promelas]
	gene-iars1	120460706	IARS1	iars1	PROTEIN_CODING	1.05003	1.6744e-125	9293.4	9597.8	9620.64	19331.2	19421.4	20291.9	isoleucine--tRNA ligase, cytoplasmic [Pimephales promelas]
	gene-nusap1	120479888	NUSAP1	nusap1	PROTEIN_CODING	1.04983	3.85924e-41	502.562	629.098	619.205	1192.49	1215.74	1220.43	nucleolar and spindle-associated protein 1 [Pimephales promelas]
	gene-LOC120482079	120482079	PIGR	si:ch211-9d9.7	PROTEIN_CODING	1.0496	0.00257926	23.0258	18.1379	21.1301	35.0128	51.5012	41.2881	polymeric immunoglobulin receptor-like isoform X1 [Pimephales promelas]
	gene-nrcamb	120474040	NRCAM	nrcama	PROTEIN_CODING	1.04953	0.000167694	24.0269	30.548	42.2603	83.4128	54.6225	64.3609	neuronal cell adhesion molecule isoform X1 [Pimephales promelas]
	gene-epb41l4a	120461501	EPB41L4A	epb41l4a	PROTEIN_CODING	1.04856	3.44726e-05	31.0347	40.0943	40.4229	92.6809	62.4258	77.7188	band 4.1-like protein 4 [Pimephales promelas]
	gene-LOC120467251	120467251	GZMB	gzm3.4	PROTEIN_CODING	1.04837	9.29758e-06	44.0493	51.5498	39.5042	106.068	78.8125	95.9341	mast cell protease 1A-like [Pimephales promelas]
	gene-tnfsf10l4	120470090	TNFSF10	tnfsf10l4	PROTEIN_CODING	1.04673	0.00363767	18.0202	28.6388	13.7805	33.983	50.7209	38.8594	tumor necrosis factor (ligand) superfamily, member 10 like 4 isoform X1 [Pimephales promelas]
	gene-has1	120484639	HAS1	has1	PROTEIN_CODING	1.04456	2.77937e-38	351.393	349.393	379.424	715.702	742.086	773.545	hyaluronan synthase 1 [Pimephales promelas]
	gene-efna2a	120483191	EFNA5	efna2a	PROTEIN_CODING	1.04326	6.10323e-07	67.075	49.6405	56.9595	113.277	103.783	143.294	ephrin-A2 isoform X1 [Pimephales promelas]
	gene-LOC120493014	120493014	0	lepr	PROTEIN_CODING	1.04129	0.0156262	20.0224	11.4555	16.5366	28.834	42.9177	25.5015	uncharacterized protein LOC120493014 [Pimephales promelas]
	gene-LOC120491826	120491826	WNT7A	wnt7ab	PROTEIN_CODING	1.04052	0.0105102	19.0213	26.7295	8.26831	26.7745	47.5996	35.2163	protein Wnt-7a [Pimephales promelas]
	gene-LOC120460523	120460523	BTBD11	btbd11a	PROTEIN_CODING	1.03948	2.04704e-13	113.127	113.6	108.407	255.387	202.103	234.371	ankyrin repeat and BTB/POZ domain-containing protein BTBD11-A-like isoform X2 [Pimephales promelas]
	gene-slc13a1	120469263	SLC13A1	slc13a1	PROTEIN_CODING	1.03876	3.31842e-38	430.482	381.85	410.66	850.604	838.066	822.119	solute carrier family 13 member 1 [Pimephales promelas]
	gene-ckap2l	120470238	CKAP2L	ckap2l	PROTEIN_CODING	1.03833	6.73209e-43	537.601	553.683	519.066	1012.28	1182.97	1106.28	cytoskeleton-associated protein 2-like [Pimephales promelas]
	gene-kif11	120478769	KIF11	kif11	PROTEIN_CODING	1.03829	4.83829e-60	757.848	852.48	828.669	1673.4	1667.55	1670.95	kinesin-like protein KIF11 [Pimephales promelas]
	gene-akr1b1.2	120476864	AKR1B10	akr1b1.2	PROTEIN_CODING	1.03755	3.54441e-152	7899.84	7792.6	7710.66	15331.5	16284.5	16423	aldo-keto reductase family 1 member B1 [Pimephales promelas]
	gene-pde6gb	120474715	PDE6G	pde6gb	PROTEIN_CODING	1.0373	0.0137235	19.0213	11.4555	9.18702	20.5957	32.7735	26.7158	phosphodiesterase 6G, cGMP-specific, rod, gamma, paralog b [Pimephales promelas]
	gene-LOC120482092	120482092	CRB1	crb1	PROTEIN_CODING	1.03713	1.67766e-24	237.265	222.428	237.025	441.779	486.921	501.529	protein crumbs homolog 1-like isoform X1 [Pimephales promelas]
	gene-boka	120493164	BOK	boka	PROTEIN_CODING	1.03707	6.98005e-15	132.148	142.239	138.724	266.715	294.962	285.374	bcl-2-related ovarian killer protein homolog A isoform X1 [Pimephales promelas]
	gene-cdc20	120483106	CDC20	cdc20	PROTEIN_CODING	1.03623	2.78683e-42	380.426	406.67	412.497	820.74	804.512	839.12	cell division cycle protein 20 homolog [Pimephales promelas]
	gene-kif20bb	120488716	KIF20B	kif20bb	PROTEIN_CODING	1.03554	0.00114318	22.0246	26.7295	27.561	42.2213	56.1832	58.2891	kinesin-like protein KIF20B [Pimephales promelas]
	gene-LOC120486643	120486643	BCAN	zgc:172053	PROTEIN_CODING	1.0355	0.0147482	14.0157	17.1833	15.6179	38.1021	38.2358	18.2153	galactose-specific lectin nattectin-like isoform X1 [Pimephales promelas]
	gene-aurkb	120465403	AURKC	aurkb	PROTEIN_CODING	1.0346	5.0231e-18	174.195	160.377	181.903	370.723	334.758	354.592	aurora kinase B isoform X1 [Pimephales promelas]
	gene-LOC120463360	120463360	TUBA1B	tuba1c	PROTEIN_CODING	1.03398	1.50268e-06	77.0862	68.733	73.4961	105.038	142.799	204.012	tubulin alpha chain-like [Pimephales promelas]
	gene-LOC120491282	120491282	CTH	cth	PROTEIN_CODING	1.03332	5.56907e-136	2730.05	2699.68	2752.43	5525.84	5735.37	5476.75	cystathionine gamma-lyase-like isoform X1 [Pimephales promelas]
	gene-LOC120472191	120472191	INCENP	CABZ01058261.1	PROTEIN_CODING	1.03268	1.55147e-83	3159.53	3303.96	3310.08	6296.12	6728.72	6975.26	inner centromere protein A isoform X1 [Pimephales promelas]
	gene-si:ch73-86n18.1	120484656	CLEC4E	si:ch73-86n18.1	PROTEIN_CODING	1.03154	1.18162e-140	3014.37	2964.11	2974.76	6017.05	6145.04	6138.57	CD209 antigen-like protein E [Pimephales promelas]
	gene-tktb	120463042	TKT	tktb	PROTEIN_CODING	1.03033	1.86276e-180	17366.4	18069.1	17681.3	36128	34863.2	37518.8	transketolase-like protein 2 [Pimephales promelas]
	gene-acss3	120473539	ACSS3	acss3	PROTEIN_CODING	1.02738	0.00161242	17.019	25.7749	29.3984	51.4894	43.698	53.4317	acyl-CoA synthetase short-chain family member 3, mitochondrial [Pimephales promelas]
	gene-adamts10	120482783	ADAMTS10	adamts10	PROTEIN_CODING	1.02342	0.00443618	18.0202	19.0925	16.5366	33.983	34.3342	41.2881	A disintegrin and metalloproteinase with thrombospondin motifs 10 isoform X1 [Pimephales promelas]
	gene-btbd11a	120476757	BTBD11	btbd11a	PROTEIN_CODING	1.02291	8.55701e-07	54.0605	56.3229	55.1221	123.574	112.366	99.5772	ankyrin repeat and BTB/POZ domain-containing protein BTBD11-A [Pimephales promelas]
	gene-pfkpb	120483116	PFKP	pfkpb	PROTEIN_CODING	1.02167	8.56236e-62	934.045	903.075	849.799	1761.97	1867.31	1820.32	ATP-dependent 6-phosphofructokinase, platelet type [Pimephales promelas]
	gene-LOC120469525	120469525	C5orf34	zgc:153352	PROTEIN_CODING	1.0213	0.0373458	14.0157	20.0471	6.43091	29.8638	29.6522	21.8584	LOW QUALITY PROTEIN: uncharacterized protein C5orf34 homolog [Pimephales promelas]
	gene-adipor1a	120480706	ADIPOR1	adipor1a	PROTEIN_CODING	1.02049	6.33105e-121	3561.98	3586.53	3599.47	7360.92	7255.43	7186.56	adiponectin receptor protein 1a [Pimephales promelas]
	gene-keap1a	120465111	KEAP1	keap1a	PROTEIN_CODING	1.0183	3.70991e-55	777.87	807.613	785.49	1619.86	1539.58	1649.1	kelch-like ECH-associated protein 1A [Pimephales promelas]
[truncated: 962 more rows]

## Sheet: Table S4 - DEGs KOvsWT IFN
	Supplementary table S4: Table showing differentially expressed transcripts in viperin-/- EPC-EC-Vip-C7 cells compared to WT EPC-EC cells following type I IFN treatment, with the cut-off criteria at adjusted p.value < 0.05 and log2FC > 1 (upregulated) or log2FC < -1 (downregulated).
[truncated: 1,964 more rows]
