# Supplementary material for: Unexpected regulatory functions of cyprinid Viperin on inflammation and metabolism
Source: BMC Genomics. 2024 Jun 29;25:650. doi: 10.1186/s12864-024-10566-x (PMC11218377; doi:10.1186/s12864-024-10566-x)
Supplement: Supplementary file 12 — Additional file 12. Full-length heatmaps of genes associated to selected GO terms. [file 12864_2024_10566_MOESM12_ESM.xlsx]

## Sheet: Table S5 - SUMMARY
	Additional file 12: Heatmaps of genes associated to selected GO terms.
	Table S5: Venn diagram showing signficatively enriched pathways (GO biological processes) in the viperin-/- cell line compared to the WT cell line at the steady state and upon IFN treatment.
						9 elements included exclusively in "DOWN KOvsWT Ctrl":	Heatmap		11 common elements in "DOWN KOvWT Ctrl" and "DOWN KOvWT IFN":	Heatmap
						GO:0008284~positive regulation of cell proliferation			GO:0006915~apoptotic process	Table S8
						GO:0001666~response to hypoxia			GO:0016477~cell migration
						GO:0009887~animal organ morphogenesis			GO:0072659~protein localization to plasma membrane
						GO:0007160~cell-matrix adhesion			GO:0030335~positive regulation of cell migration
						GO:0001503~ossification	Table S6		GO:0001649~osteoblast differentiation	Table S8
						GO:0007157~heterophilic cell-cell adhesion via plasma membrane cell adhesion molecules			GO:0030198~extracellular matrix organization	Table S8
						GO:0043588~skin development			GO:0008217~regulation of blood pressure
						GO:0001958~endochondral ossification	Table S6		GO:0001568~blood vessel development
						GO:0035988~chondrocyte proliferation	Table S6		GO:0050919~negative chemotaxis
									GO:0035987~endodermal cell differentiation
						11 elements included exclusively in "UP KOvsWT Ctrl":	Heatmap		GO:0030199~collagen fibril organization	Table S8
						GO:0006468~protein phosphorylation
						GO:0035556~intracellular signal transduction			6 common elements in "UP KOvWT Ctrl" and "UP KOvWT IFN":	Heatmap
						GO:0050804~modulation of synaptic transmission			GO:0007268~chemical synaptic transmission
						GO:0048167~regulation of synaptic plasticity			GO:0010628~positive regulation of gene expression
						GO:0006865~amino acid transport			GO:0060079~excitatory postsynaptic potential
						GO:0006730~one-carbon metabolic process	Table S6		GO:0010842~retina layer formation
						GO:2000463~positive regulation of excitatory postsynaptic potential			GO:0002052~positive regulation of neuroblast proliferation
						GO:0031290~retinal ganglion cell axon guidance			GO:0042462~eye photoreceptor cell development
						GO:0051310~metaphase plate congression
						GO:0015820~leucine transport			1 common element in "DOWN KOvIFN Ctrl" and "UP KOvIFN IFN":
						GO:0015818~isoleucine transport			GO:0007156~homophilic cell adhesion via plasma membrane adhesion molecules
						4 elements included exclusively in "UP KOvsWT IFN":	Heatmap		4 common elements in "DOWN KOvWT IFN", "UP KOvWT Ctrl", "DOWN KOvWT Ctrl" and "UP KOvWT IFN":	Heatmap
						GO:0007601~visual perception			GO:0007165~signal transduction
						GO:0007417~central nervous system development			GO:0007411~axon guidance
						GO:0006887~exocytosis	Table S7		GO:0007155~cell adhesion	Table S9
						GO:0001658~branching involved in ureteric bud morphogenesi			GO:0098609~cell-cell adhesion
						15 elements included exclusively in "DOWN KOvsWT IFN":	Heatmap
						GO:0001525~angiogenesis
						GO:0006897~endocytosis
						GO:0030336~negative regulation of cell migration
						GO:0043410~positive regulation of MAPK cascade	Table S7
						GO:0007204~positive regulation of cytosolic calcium ion concentration
						GO:0007275~multicellular organism development
						GO:0060070~canonical Wnt signaling pathway
						GO:0001501~skeletal system development	Table S7
						GO:0016485~protein processing
						GO:0006898~receptor-mediated endocytosis
						GO:0007566~embryo implantation
						GO:0009953~dorsal/ventral pattern formation
						GO:0055119~relaxation of cardiac muscle
						GO:0086002~cardiac muscle cell action potential involved in contraction
						GO:0060346~bone trabecula formation	Table S7

## Sheet: Table S6 - KOvsWT Ctrl
	Suplementary table S6: Heatmap of genes associated to GO terms (DAVID output) and differentially expressed in the viperin-/- cell line compared to the WT cell line at the steady state.
				Colours from blue to red represent the Z-score; human genes highlighted in yellow indicate duplicates.
																							Counts
			Hit list/pop hits		Gene_Pp	Gene_Hs	Gene_Dr		WT_C1	WT_C2	WT_C3	KO_C1	KO_C2	KO_C3		log2FC Ctrl KOvWT	adj p.value		Z-score				WT_C1	WT_C2	WT_C3	KO_C1	KO_C2	KO_C3
	GO:0006730 one-carbon metabolic process		8/39		gene-mthfd1l	MTHFD1L	mthfd1l		-0.929895	-0.900526	-0.907931	0.895708	0.916283	0.92636		1.82034	2.45595e-304				2		941.053	960.353	955.45	3324.15	3371.77	3395.34
					gene-mat2ab	MAT2A	mat2aa		-0.93906	-0.95439	-0.842951	0.898734	0.902953	0.934714		1.66668	6.82383e-297						13263.8	13135.6	14096.6	42494.2	42607.9	43474
					gene-ca12	CA12	ca12		-1.37543	-0.546618	-0.681647	0.648717	1.05795	0.897026		1.6318	6.5923e-06						11.0123	19.0925	17.4553	42.2213	55.4029	49.7886
					gene-ca15b	CA4	ca15b		-0.807279	-1.00477	-0.908263	0.752028	0.909347	1.05893		1.54487	1.25883e-18				0		75.084	66.8238	70.74	188.451	206.785	225.87
					gene-aldh1l2	ALDH1L2	aldh1l2		-0.945336	-0.927263	-0.864803	0.934909	0.908144	0.894348		1.49155	1.12222e-273						2086.33	2107.81	2183.75	6055.15	5964	5917.56
					gene-ca9	CA9	ca9		-1.0319	-0.952185	-0.74125	0.953135	0.874605	0.897594		1.31216	2.59438e-89						732.82	762.745	847.962	1985.43	1908.67	1930.83
					gene-shmt2	SHMT2	shmt2		-0.98061	-0.950341	-0.799767	0.828685	0.946327	0.955706		1.1398	3.93407e-122				-2		2335.61	2366.52	2526.43	5124.22	5392.8	5414.81
					gene-mthfd2	MTHFD2	mthfd2		-0.850711	-0.900174	-0.978985	0.974389	0.970676	0.784805		1.12278	1.72719e-98						1232.38	1206.65	1166.75	2684.66	2680.41	2476.07
	GO:0007155 cell adhesion		44/563		gene-pcdh10b	PCDH10	pcdh10b		#VALUE!	#VALUE!	#VALUE!	1.13935	-0.407156	-0.732193		4.90499	0.0042308						0	0	0	10.2979	3.12129	2.42871
					gene-LOC120486064	CD22	si:ch211-93g21.1		#VALUE!	-0.635291	-1.44449	0.515003	0.883334	0.68144		3.90493	2.81101e-05						0	2.86388	0.918702	14.417	24.19	18.2153
					gene-lamb4	LAMB4	lamb4		-0.941496	-0.428961	-1.25641	1.03785	0.870007	0.719006		3.774	5.03076e-13						3.00336	6.68238	1.8374	65.9064	50.7209	40.0738
					gene-slc7a11	SLC7A11	slc7a11		-0.91765	-0.859366	-0.958669	0.96561	0.911283	0.858792		3.17142	5.29242e-280						296.332	317.89	282.041	2865.9	2684.31	2519.79
					gene-emb	EMB	emb		-0.842046	-1.09154	-0.781496	0.760502	0.987404	0.967177		2.937	8.06705e-34						24.0269	18.1379	25.7236	146.23	188.838	184.582
					gene-obscnb	OBSCN	obscnb		-0.736345	-0.73913	-1.2189	0.909884	0.945495	0.838996		2.85714	9.88243e-26						22.0246	21.9564	12.8618	137.991	143.579	127.507
					gene-LOC120482025	PCDHA2	pcdh1a3		-0.953052	-0.257766	-1.34632	1.00072	0.778703	0.777719		2.85582	5.88728e-12						6.00672	14.3194	3.67481	68.9957	52.2816	52.2173
					gene-robo4	ROBO1	robo4		-1.12287	-0.769047	-0.806966	1.02067	0.686503	0.991709		2.60891	0.000764942						2.00224	2.86388	2.7561	17.5064	12.4852	17.001
					gene-cd22	CD22	cd22		-0.634429	-1.13081	-0.928335	1.00318	0.740583	0.949807		2.34469	7.15839e-05						6.00672	3.8185	4.59351	26.7745	21.0687	25.5015
					gene-itga8	ITGA8	itga8		-0.884147	-0.953115	-0.899707	0.922517	0.947378	0.867075		2.08361	1.92013e-89						144.161	136.511	142.399	601.396	613.333	575.605
					gene-LOC120489116	TNC	tnc		-0.905381	-0.897347	-0.933077	0.970698	0.929278	0.835829		1.93044	4.64596e-194						930.04	935.533	911.352	3678.4	3568.41	3332.19
					gene-LOC120481392	VCAN	si:dkey-241l7.3		-0.596268	-0.579811	-1.42898	0.848669	0.835651	0.920737		1.93	8.80506e-08						16.0179	16.2286	8.26831	50.4596	49.9406	53.4317
					gene-mybpc3	MYBPC3	mybpc3		-0.759809	0.0992067	-1.53015	0.755359	0.232558	1.20284		1.89723	0.0313764						2.00224	4.77313	0.918702	9.26809	5.46225	14.5723
					gene-col28a2a	COL28A1	col28a2a		-0.156246	-1.8061	-0.0950372	0.748876	1.0335	0.275008		1.89107	0.00657016						6.00672	0.954625	6.43091	16.4766	22.6293	9.71485
					gene-LOC120490115	TNC	TNC		-0.938126	-0.888795	-0.906988	1.01272	0.844956	0.876236		1.89095	9.14008e-166						647.725	671.101	662.384	2632.14	2333.16	2386.21
					gene-cntn3a.2	CNTN3	cntn3a.2		-1.69685	-0.386504	-0.283027	0.915928	0.711035	0.739414		1.87421	5.61185e-05						4.00448	13.3648	14.6992	44.2809	36.6751	37.645
					gene-LOC120478200	ANOS1	anos1a		-0.811358	0.2949	-1.52646	1.23139	0.604584	0.206945		1.83013	0.0385456						2.00224	6.68238	0.918702	18.5362	9.36386	6.07178
					gene-alcama	ALCAM	alcama		-1.1085	-1.00344	-0.581421	0.849922	0.970586	0.872855		1.71352	7.77548e-20						40.0448	42.9581	56.9595	148.289	160.746	150.58
					gene-LOC120459868	OBSCN	si:dkey-23a13.11		-1.1767	-0.499079	-0.881574	1.35812	0.486566	0.71267		1.69282	0.00107028						6.00672	9.54625	7.34961	33.983	18.7277	21.8584
					gene-myh14	MYH10	myh14		-0.854002	-0.848157	-1.03008	0.942276	0.908918	0.881043		1.6797	1.79975e-19						76.0851	76.37	67.9839	239.94	234.877	230.728
					gene-LOC120493618	LAMA2	lamb2l		-0.764075	-1.38769	-0.17915	0.441162	1.43385	0.455906		1.65486	0.0384139						3.00336	1.90925	4.59351	7.20851	14.8261	7.28614
					gene-pcdh1b	PCDH1	pcdh1b		-0.869971	-0.883368	-0.982496	0.94264	0.920798	0.872397		1.56913	3.65014e-186						2108.36	2091.58	1971.53	6213.74	6133.33	5958.85
					gene-kitlgb	KITLG	kitlgb		-0.54053	-0.971486	-1.03255	1.35617	0.318025	0.870377		1.56345	0.0340919						5.0056	3.8185	3.67481	16.4766	8.58354	12.1436
					gene-postna	POSTN	postna		-1.15443	-0.628617	-0.892962	1.12239	0.713075	0.84055		1.55681	2.98162e-07						18.0202	24.8203	21.1301	72.0851	56.1832	60.7178
					gene-LOC120482022	PCDHAC2	pcdh2ab9		-0.862018	-0.817597	-1.00575	1.10681	0.559068	1.01948		1.54518	4.84292e-05						13.0146	13.3648	11.9431	42.2213	30.4326	40.0738
					gene-si:dkey-106n21.1	SLC23A2	si:dkey-106n21.1		-0.519196	-1.33573	-0.786187	0.907202	0.89808	0.835829		1.49755	0.000557274						14.0157	8.59163	11.9431	32.9532	32.7735	31.5733
					gene-LOC120481767	PCDHA2	pcdh1a3		-1.13415	-0.940329	-0.625263	0.822616	0.942832	0.934294		1.47001	1.74649e-10						35.0392	39.1396	46.8538	107.098	114.707	114.149
					gene-col4a4	COL4A6	col4a4		-0.530318	-1.23861	-0.875041	1.10611	0.688507	0.849347		1.40536	1.01376e-19						109.122	73.5061	90.0328	271.864	215.369	235.585
					gene-ccn2a	CCN2	ccn2a		-0.805946	-0.95369	-0.973409	0.908853	0.869976	0.954217		1.34555	1.34321e-205						7293.16	6761.61	6693.66	17553.8	17207.7	17966.4
					gene-adam12b	ADAM12	adam12		-1.28893	-0.722856	-0.503883	0.450884	0.695305	1.36948		1.34248	0.000115426						16.0179	21.9564	24.8049	42.2213	48.38	70.4327
					gene-bcam	BCAM	bcam		-0.680868	-0.970168	-1.04784	1.07886	0.912626	0.70739		1.28657	0.000179824						22.0246	19.0925	18.374	52.5192	48.38	43.7168
					gene-itgb8	ITGB8	itgb8		-0.946065	-0.913343	-0.869221	1.02307	0.936688	0.768873		1.25667	1.66889e-16						92.103	93.5533	95.545	235.821	226.293	208.869
					gene-epha4a	EPHA4	epha4a		-0.80105	-1.00544	-0.923856	0.966592	0.92757	0.836187		1.25284	2.75147e-25						144.161	130.784	135.968	334.681	328.516	314.518
					gene-cntnap2b	CNTNAP2	cntnap2b		-0.824359	-0.974679	-0.931835	0.986346	0.810815	0.933711		1.24737	2.40712e-36						254.284	236.747	241.619	601.396	553.248	586.534
					gene-LOC120495445	CDON	si:dkey-208m12.3		-1.03749	-0.734969	-0.941229	0.817268	1.07349	0.822925		1.24684	2.81844e-12						71.0795	82.0978	74.4148	171.974	194.3	172.439
					gene-tln2b	TLN2	tln2a		-0.757135	-0.859025	-1.08903	0.90428	1.07863	0.722273		1.22303	8.2117e-08						45.0504	42.9581	38.5855	97.8298	106.124	89.8624
					gene-itga10	ITGA10	itga10		-0.878811	-0.937474	-0.920658	0.939769	0.938196	0.858978		1.20554	1.79929e-111						1914.14	1863.43	1877.83	4400.28	4397.11	4240.53
					gene-hapln1b	HAPLN1	hapln1b		-1.37526	-0.821261	-0.406518	0.92918	0.885278	0.788578		1.19479	0.0340457						8.00896	10.5009	12.8618	24.7149	24.19	23.0728
					gene-ptprt	PTPRT	ptprt		-0.369987	-0.870673	-1.28767	1.28396	0.732093	0.512274		1.18752	1.20779e-07						56.0627	43.9128	35.8294	125.634	95.9796	86.2193
					gene-LOC120476167	RHOB	rhoaa		-0.896061	-0.921788	-0.92024	0.928741	0.881133	0.928215		1.17832	5.8219e-77						654.732	647.236	647.685	1481.86	1450.62	1481.51
					gene-itga6a	ITGA6	itga6a		-0.906268	-0.873767	-0.954255	0.894857	0.841999	0.997434		1.16032	7.70853e-108						1332.49	1351.75	1304.56	2951.37	2883.29	3088.11
					gene-LOC120476218	LGALS3BP	lgals3bpa		-0.888141	-0.848745	-0.695084	1.61536	0.228175	0.588439		1.10901	1.29485e-05						222.249	226.246	242.537	689.957	368.312	433.525
					gene-ptprsb	PTPRS	ptprsa		-0.983369	-0.85044	-0.828493	1.27981	0.813281	0.569215		1.06005	1.64537e-16						149.167	157.513	158.935	376.902	311.348	281.731
					gene-cdhr5a	CDHR5	cdhr5b		-1.36523	-0.389683	-0.786623	0.520734	1.17245	0.848357		1.05233	0.000299532						20.0224	30.548	25.7236	45.3106	60.0848	52.2173
					gene-nrcamb	NRCAM	nrcama		-1.37468	-0.861046	-0.166838	1.28758	0.382027	0.73295		1.04953	0.000167694						24.0269	30.548	42.2603	83.4128	54.6225	64.3609
					gene-has1	HAS1	has1		-0.968007	-0.982305	-0.775791	0.813596	0.904262	1.00825		1.04456	2.77937e-38						351.393	349.393	379.424	715.702	742.086	773.545
					gene-LOC120486643	BCAN	zgc:172053		-0.950366	-0.49964	-0.710927	1.2619	1.26965	-0.370613		1.0355	0.0147482						14.0157	17.1833	15.6179	38.1021	38.2358	18.2153
					gene-emp2	EMP2	emp2		-0.663162	-1.05823	-0.989104	0.858758	0.996924	0.854817		1.0048	2.88738e-37						463.519	398.079	408.822	833.098	878.643	831.834
	GO:0035988 chondrocyte proliferation		7/15		gene-LOC120495567	MMP16	mmp15a		0.697219	0.877706	0.410954	0.050896	-0.152992	-1.88378		-1.14607	0.024493						25.028	28.6388	20.2114	15.4468	13.2655	3.64307
					gene-mmp14b	MMP14	mmp14b		0.850712	0.927048	0.958961	-0.911591	-0.893661	-0.93147		-1.16921	2.99564e-132						5354.99	5539.69	5618.78	2447.8	2467.38	2426.28
					gene-LOC120470173	EXT1	ext1c		1.30277	0.244586	0.996416	-1.07994	-0.652972	-0.810857		-1.53044	0.00282238						31.0347	16.2286	25.7236	7.20851	9.36386	8.50049
					gene-ddr2b	DDR2	ddr2b		0.488791	1.09782	0.508919	-1.75611	0.108998	-0.448417		-1.59789	0.0431168						9.01008	16.2286	9.18702	1.02979	6.24258	3.64307
					gene-mmp14a	MMP14	mmp14a		0.897544	0.916417	0.924526	-0.919695	-0.910718	-0.908075		-2.01262	0						15407.2	15631	15728.2	3843.17	3869.62	3877.44
					gene-mustn1a	MUSTN1	mustn1a		0.972636	0.743687	0.96319	-1.15476	-0.565826	-0.958926		-2.11161	2.00112e-06						37.0414	30.548	36.7481	6.17872	10.1442	7.28614
					gene-ccn2b	CCN2	ccn2b		0.886779	0.889668	0.960894	-0.885247	-0.92417	-0.927925		-2.12989	0						7044.88	7061.36	7480.07	1680.61	1628.53	1623.59
					gene-stc1	STC1	stc1		0.906604	0.911346	0.92003	-0.951149	-0.893366	-0.893463		-3.98274	0						2295.57	2312.1	2342.69	137.991	150.602	150.58
	GO:0001958 endochondral ossification		9/31		gene-col1a1b	COL2A1	col1a1b		0.680585	1.06499	0.967452	-0.843905	-0.996383	-0.872741		-1.00089	9.86596e-89						22948.7	26584.4	25610.6	12807.5	12081.7	12667
					gene-nab2	NAB2	nab2		0.810222	0.978051	0.896292	-1.01739	-0.551807	-1.11537		-1.05129	1.02988e-21						402.45	431.491	417.091	188.451	228.634	180.939
					gene-tmem119b	TMEM119	tmem119b		0.898443	0.744822	1.05921	-1.13249	-0.760888	-0.809095		-1.08121	2.74622e-34						732.82	687.33	783.652	314.085	366.751	359.449
					gene-col1a1a	COL1A1	col1a1a		0.751759	0.994741	0.980058	-0.933754	-0.95056	-0.842244		-1.0994	2.26224e-137						49654.5	54972.1	54635.2	24517.2	24345.3	25474.8
					gene-LOC120495567	MMP16	mmp15a		0.697219	0.877706	0.410954	0.050896	-0.152992	-1.88378		-1.14607	0.024493						25.028	28.6388	20.2114	15.4468	13.2655	3.64307
					gene-mmp14b	MMP14	mmp14b		0.850712	0.927048	0.958961	-0.911591	-0.893661	-0.93147		-1.16921	2.99564e-132						5354.99	5539.69	5618.78	2447.8	2467.38	2426.28
					gene-LOC120470173	EXT1	ext1c		1.30277	0.244586	0.996416	-1.07994	-0.652972	-0.810857		-1.53044	0.00282238						31.0347	16.2286	25.7236	7.20851	9.36386	8.50049
					gene-phospho1	PHOSPHO1	phospho1		0.616967	0.822152	1.12933	-1.09692	-1.17286	-0.298673		-1.77107	0.0030776						14.0157	16.2286	20.2114	4.11915	3.90161	7.28614
					gene-mmp14a	MMP14	mmp14a		0.897544	0.916417	0.924526	-0.919695	-0.910718	-0.908075		-2.01262	0						15407.2	15631	15728.2	3843.17	3869.62	3877.44
					gene-col13a1	COL13A1	col5a2b		0.9287	0.886717	0.918128	-0.812057	-0.923365	-0.998123		-2.6839	4.78642e-127						654.732	627.189	647.685	110.187	98.3206	91.0767
	GO:0001503 ossification		16/82		gene-cdh11	CDH11	cdh11		0.889718	0.9884	0.857661	-0.887146	-0.932579	-0.916053		-1.04294	5.89628e-157						48252	50176	47642.9	23864.3	23438.5	23592.5
					gene-tmem119b	TMEM119	tmem119b		0.898443	0.744822	1.05921	-1.13249	-0.760888	-0.809095		-1.08121	2.74622e-34						732.82	687.33	783.652	314.085	366.751	359.449
					gene-col1a1a	COL1A1	col1a1a		0.751759	0.994741	0.980058	-0.933754	-0.95056	-0.842244		-1.0994	2.26224e-137						49654.5	54972.1	54635.2	24517.2	24345.3	25474.8
					gene-col5a2a	COL5A2	col5a2a		0.826229	0.96975	0.933513	-1.03117	-0.852377	-0.845944		-1.1449	6.09508e-172						93078.1	99092.9	97538.5	41390.2	44748.3	44874.1
					gene-kazald3	KAZALD1	kazald3		0.998724	0.774741	0.93409	-0.922554	-1.09936	-0.685638		-1.24178	4.44809e-21						299.335	269.204	290.31	120.485	110.806	134.794
					gene-bmp1a	BMP1	bmp1a		0.888388	0.982966	0.856871	-0.828099	-1.04836	-0.851763		-1.33184	6.44402e-89						1879.1	1971.3	1849.35	787.787	704.631	778.402
					gene-kazald2	KAZALD1	kazald2		0.606265	0.820515	0.926816	-0.634776	-0.0783544	-1.64047		-1.47542	0.0225693						13.0146	15.274	16.5366	5.14894	7.80322	2.42871
					gene-LOC120470173	EXT1	ext1c		1.30277	0.244586	0.996416	-1.07994	-0.652972	-0.810857		-1.53044	0.00282238						31.0347	16.2286	25.7236	7.20851	9.36386	8.50049
					gene-ddr2b	DDR2	ddr2b		0.488791	1.09782	0.508919	-1.75611	0.108998	-0.448417		-1.59789	0.0431168						9.01008	16.2286	9.18702	1.02979	6.24258	3.64307
					gene-sort1a	SORT1	sort1a		0.857671	0.975239	0.880267	-0.97573	-1.06498	-0.672471		-1.64456	1.42497e-41						380.426	409.534	385.855	120.485	113.927	145.723
					gene-bmp5	BMP5	bmp5		0.87177	0.831057	0.982427	-1.15825	-0.567559	-0.959449		-2.08188	8.45753e-13						72.0806	69.6876	79.0083	13.3872	21.849	15.7866
					gene-ccn2b	CCN2	ccn2b		0.886779	0.889668	0.960894	-0.885247	-0.92417	-0.927925		-2.12989	0						7044.88	7061.36	7480.07	1680.61	1628.53	1623.59
					gene-col5a3b	COL11A1	col5a3b		0.852856	1.08029	0.568557	-1.11647	-0.155777	-1.22946		-2.33976	8.19597e-07						35.0392	44.8674	25.7236	4.11915	11.7048	3.64307
					gene-LOC120485932	CASR	olfcu1		0.304778	0.981874	0.103433			-1.39008		-2.99056	0.0481411						5.0056	6.68238	4.59351	0	0	2.42871
					gene-col11a1b	COL11A1	col11a1b		0.752294	0.990177	0.928195	-1.06892	-1.08955	-0.512193		-3.23651	1.03223e-20						72.0806	97.3718	90.0328	7.20851	7.0229	14.5723
					gene-csf1b	CSF1	csf1b		0.917252	-0.0486842	1.08729	-1.15312	-0.802744			-3.42316	0.00583589						12.0134	3.8185	14.6992	1.02979	1.56064	0
					gene-LOC120479178	MGP	mgp		0.668724	0.596976	0.202444			-1.46814		-3.65522	0.0245949						5.0056	4.77313	3.67481	0	0	1.21436
					gene-stc1	STC1	stc1		0.906604	0.911346	0.92003	-0.951149	-0.893366	-0.893463		-3.98274	0						2295.57	2312.1	2342.69	137.991	150.602	150.58
	GO:0001649 osteoblast differentiation		17/127		gene-cthrc1a	CTHRC1	cthrc1a		0.860971	0.936281	0.936218	-0.923277	-0.991009	-0.819184		-1.02739	1.03106e-169						12050.5	12410.1	12409.8	6003.66	5846.95	6252.72
					gene-tmem119b	TMEM119	tmem119b		0.898443	0.744822	1.05921	-1.13249	-0.760888	-0.809095		-1.08121	2.74622e-34						732.82	687.33	783.652	314.085	366.751	359.449
					gene-tp53inp2	TP53INP2	tp53inp2		0.804819	0.973951	0.933546	-1.13221	-0.821012	-0.759098		-1.09756	3.53053e-42						1237.38	1328.84	1306.39	546.817	623.477	639.966
					gene-col1a1a	COL1A1	col1a1a		0.751759	0.994741	0.980058	-0.933754	-0.95056	-0.842244		-1.0994	2.26224e-137						49654.5	54972.1	54635.2	24517.2	24345.3	25474.8
					gene-snai1a	SNAI2	snai1a		0.894166	0.939412	0.890966	-0.726329	-1.00826	-0.98996		-1.10934	5.64225e-73						1769.98	1804.24	1767.58	890.766	790.466	796.618
					gene-col6a1	COL6A1	col6a1		0.963187	0.852637	0.913823	-0.992048	-0.778178	-0.959421		-1.20437	2.53586e-36						583.653	554.637	570.514	236.851	261.408	240.443
					gene-map2k6	MAP2K6	map2k6		0.642693	0.913442	1.1449	-0.917922	-0.96033	-0.82278		-1.53555	8.89207e-23						223.25	261.567	299.497	89.5915	87.3961	94.7198
					gene-loxa	LOX	loxa		1.04661	0.974286	0.684619	-1.05663	-0.897942	-0.750945		-1.54912	1.57009e-20						215.241	206.199	173.635	61.7872	67.888	74.0757
					gene-creb3l1	CREB3L1	creb3l1		0.679187	0.9154	1.11367	-0.806111	-0.979238	-0.922909		-1.71532	3.74412e-11						76.0851	88.7801	101.057	28.834	25.7506	26.7158
					gene-snai2	SNAI2	snai2		0.808689	1.08655	0.582621	-1.4277	-0.868757	-0.181407		-1.71684	5.13046e-05						38.0426	46.7766	32.1546	7.20851	10.9245	18.2153
					gene-igfbp5b	IGFBP5	igfbp5b		0.99553	0.835383	0.902342	-0.977454	-0.878086	-0.877714		-1.73883	9.38567e-199						8143.11	7324.84	7656.46	2208.89	2358.91	2359.49
					gene-loxl3b	LOXL3	loxl3b		0.917347	0.963795	0.847848	-0.970194	-0.986104	-0.772691		-1.86915	7.58946e-39						322.361	333.164	306.846	84.4426	83.4944	97.1485
					gene-myoc	MYOC	myoc		0.956277	0.390784	0.815492	0.324308	-1.43102	-1.05584		-1.94298	0.037381						13.0146	6.68238	11.0244	6.17872	0.780322	1.21436
					gene-LOC120486759	MRC2	zgc:172053		0.638648	0.7182	0.732558	-0.622289	-1.46712			-2.28806	0.000602595						18.0202	19.0925	19.2927	7.20851	3.90161	0
					gene-bmp3	BMP3	bmp3		1.12167	0.5129	0.461355	-0.861577	-1.23435			-2.3987	0.0444011						9.01008	5.72775	5.51221	2.05957	1.56064	0
					gene-wnt11f2	WNT11	wnt11f2		0.666858	1.22603	0.675699	-0.820901	-0.429724	-1.31797		-2.51377	0.00390728						10.0112	18.1379	10.1057	2.05957	3.12129	1.21436
					gene-loxl2b	LOXL2	loxl2b		0.851881	0.94884	0.884894	-1.24808	-0.716801	-0.720734		-2.59152	2.30257e-64						291.326	321.709	301.334	33.983	58.5241	58.2891
					gene-rrbp1b	RRBP1	rrbp1b		0.980102	0.888733	0.836256	-1.10872	-0.645266	-0.9511		-2.66297	3.49944e-11						64.0717	58.2321	55.1221	7.20851	11.7048	8.50049
					gene-sp7	SP7	sp7		0.49914	0.659636	0.98942		-0.952829	-1.19537		-3.22197	5.60958e-07						21.0235	24.8203	34.9107	0	4.68193	3.64307
					gene-LOC120491748	MRC2	si:ch211-15d5.12		1.04929	0.377595	-0.105827			-1.32106		-3.5552	0.0368896						6.00672	3.8185	2.7561	0	0	1.21436
					gene-loxl4	LOXL4	loxl4		0.881422	0.941361	0.912636	-0.857249	-0.88716	-0.99101		-4.23506	0						1726.93	1902.57	1816.27	104.009	99.1009	83.7906
					gene-itga11a	ITGA11	itga11a		0.916516	0.934246	0.884925	-0.846492	-0.983402	-0.905793		-5.84098	0						1997.23	2077.26	1862.21	40.1617	29.6522	35.2163
	GO:0030199 collagen fibril organization		27/76		gene-col1a1b	COL2A1	col1a1b		0.680585	1.06499	0.967452	-0.843905	-0.996383	-0.872741		-1.00089	9.86596e-89						22948.7	26584.4	25610.6	12807.5	12081.7	12667
					gene-col1a1a	COL1A1	col1a1a		0.751759	0.994741	0.980058	-0.933754	-0.95056	-0.842244		-1.0994	2.26224e-137						49654.5	54972.1	54635.2	24517.2	24345.3	25474.8
					gene-col12a1a	COL12A1	col12a1a		0.74798	1.20697	0.717841	-0.651792	-0.984139	-1.03686		-1.13036	3.91171e-07						14697.4	17974.6	14504.5	7955.11	6876.2	6719.03
					gene-col5a2a	COL5A2	col5a2a		0.826229	0.96975	0.933513	-1.03117	-0.852377	-0.845944		-1.1449	6.09508e-172						93078.1	99092.9	97538.5	41390.2	44748.3	44874.1
					gene-LOC120487542	ADAMTS7	ADAMTS7		0.868413	1.01685	0.79678	-0.548359	-1.06454	-1.06914		-1.20976	1.57611e-16						3407.81	3655.26	3294.46	1745.49	1367.9	1364.94
					gene-bmp1a	BMP1	bmp1a		0.888388	0.982966	0.856871	-0.828099	-1.04836	-0.851763		-1.33184	6.44402e-89						1879.1	1971.3	1849.35	787.787	704.631	778.402
					gene-col27a1b	COL24A1	col27a1b		1.0349	0.712734	0.972094	-0.981612	-0.837928	-0.900188		-1.33717	1.27661e-16						199.223	168.969	192.927	71.0553	76.4716	74.0757
					gene-fkbp10a	FKBP10	fkbp10a		0.953046	0.901136	0.788407	-0.523258	-0.796519	-1.32281		-1.40537	5.82709e-17						273.306	265.386	248.968	118.426	101.442	75.2901
					gene-LOC120470173	EXT1	ext1c		1.30277	0.244586	0.996416	-1.07994	-0.652972	-0.810857		-1.53044	0.00282238						31.0347	16.2286	25.7236	7.20851	9.36386	8.50049
					gene-loxa	LOX	loxa		1.04661	0.974286	0.684619	-1.05663	-0.897942	-0.750945		-1.54912	1.57009e-20						215.241	206.199	173.635	61.7872	67.888	74.0757
					gene-ddr2b	DDR2	ddr2b		0.488791	1.09782	0.508919	-1.75611	0.108998	-0.448417		-1.59789	0.0431168						9.01008	16.2286	9.18702	1.02979	6.24258	3.64307
					gene-loxl3b	LOXL3	loxl3b		0.917347	0.963795	0.847848	-0.970194	-0.986104	-0.772691		-1.86915	7.58946e-39						322.361	333.164	306.846	84.4426	83.4944	97.1485
					gene-col12a1b	COL12A1	col12a1b		0.85269	1.07421	0.780369	-0.712793	-0.916653	-1.07782		-1.88201	4.6763e-17						2053.3	2410.43	1948.57	661.123	570.415	507.601
					gene-col16a1	COL16A1	col16a1		1.03164	1.01057	0.595964	-0.480513	-1.06091	-1.09675		-1.94746	5.26897e-08						63.0706	62.0506	45.0164	19.566	12.4852	12.1436
					gene-col4a5	COL4A1	col4a5		0.846405	0.917047	0.879755	-1.33612	-0.774362	-0.532723		-1.96888	7.53672e-24						202.226	213.836	207.627	36.0426	56.1832	68.004
					gene-adamts2a	ADAMTS2	adamts2		1.21642	0.960756	0.398211	-0.641347	-1.2473	-0.686735		-2.00025	2.77449e-06						49.0549	40.0943	25.7236	11.3277	7.0229	10.9292
					gene-sfrp2l	SFRP2	sfrp2l		0.620255	0.943385	0.943104	-1.51385	-0.656448	-0.336445		-2.10842	2.27334e-13						73.0818	98.3264	98.3011	10.2979	22.6293	30.3589
					gene-LOC120477611	COL18A1	col18a1a		0.826497	1.03427	0.864209	-0.856861	-1.037	-0.831111		-2.22901	3.9679e-12						64.0717	76.37	66.1465	15.4468	13.2655	15.7866
					gene-tll1	TLL1	tll1		0.658279	0.608816	1.24148	-1.38469	-0.791941	-0.331941		-2.29043	6.11013e-05						22.0246	21.0018	38.5855	3.08936	5.46225	8.50049
					gene-LOC120462200	ADAMTS14	adamts14		0.860922	0.929397	0.946131	-0.862093	-0.931732	-0.942625		-2.29654	3.00691e-276						2430.72	2580.35	2618.3	540.638	508.77	503.958
					gene-col5a3b	COL11A1	col5a3b		0.852856	1.08029	0.568557	-1.11647	-0.155777	-1.22946		-2.33976	8.19597e-07						35.0392	44.8674	25.7236	4.11915	11.7048	3.64307
					gene-si:ch211-106n13.3	COL21A1	si:ch211-106n13.3		0.880196	1.05981	0.779113	-0.777401	-0.918197	-1.02352		-2.55453	3.92227e-50						312.349	372.304	282.96	61.7872	53.8422	48.5743
					gene-loxl2b	LOXL2	loxl2b		0.851881	0.94884	0.884894	-1.24808	-0.716801	-0.720734		-2.59152	2.30257e-64						291.326	321.709	301.334	33.983	58.5241	58.2891
					gene-LOC120477894	COL18A1	col18a1a		0.91762	0.863065	0.930551	-0.966576	-0.659049	-1.08561		-2.62816	6.45654e-23						115.129	108.827	116.675	16.4766	22.6293	14.5723
					gene-col13a1	COL13A1	col5a2b		0.9287	0.886717	0.918128	-0.812057	-0.923365	-0.998123		-2.6839	4.78642e-127						654.732	627.189	647.685	110.187	98.3206	91.0767
					gene-col5a1	COL5A1	col5a1		0.856157	0.976425	0.903791	-0.896374	-0.904702	-0.935296		-2.77372	0						15814.7	17950.8	16628.5	2496.2	2474.4	2395.92
					gene-col11a1b	COL11A1	col11a1b		0.752294	0.990177	0.928195	-1.06892	-1.08955	-0.512193		-3.23651	1.03223e-20						72.0806	97.3718	90.0328	7.20851	7.0229	14.5723
					gene-LOC120462849	COL20A1	slc35c2		0.794523	1.01282	0.922657	-0.894601	-0.976791	-0.858607		-3.45581	1.01576e-65						253.283	336.983	299.497	27.8043	24.9703	29.1446
					gene-lum	LUM	lum		1.1536	-0.533126	-0.620473					-3.81761	0.0435343						4.00448	1.90925	1.8374	0	0	0
					gene-loxl4	LOXL4	loxl4		0.881422	0.941361	0.912636	-0.857249	-0.88716	-0.99101		-4.23506	0						1726.93	1902.57	1816.27	104.009	99.1009	83.7906
	GO:0030198 extracellular matrix organization		31/186		gene-col1a1b	COL2A1	col1a1b		0.680585	1.06499	0.967452	-0.843905	-0.996383	-0.872741		-1.00089	9.86596e-89						22948.7	26584.4	25610.6	12807.5	12081.7	12667
					gene-mmp2	MMP2	mmp2		0.890828	0.929636	0.915397	-0.990394	-0.868078	-0.877389		-1.0123	3.30478e-206						215674	218919	217723	104567	109606	109214
					gene-col1a1a	COL1A1	col1a1a		0.751759	0.994741	0.980058	-0.933754	-0.95056	-0.842244		-1.0994	2.26224e-137						49654.5	54972.1	54635.2	24517.2	24345.3	25474.8
					gene-col5a2a	COL5A2	col5a2a		0.826229	0.96975	0.933513	-1.03117	-0.852377	-0.845944		-1.1449	6.09508e-172						93078.1	99092.9	97538.5	41390.2	44748.3	44874.1
					gene-LOC120495567	MMP16	mmp15a		0.697219	0.877706	0.410954	0.050896	-0.152992	-1.88378		-1.14607	0.024493						25.028	28.6388	20.2114	15.4468	13.2655	3.64307
					gene-mmp14b	MMP14	mmp14b		0.850712	0.927048	0.958961	-0.911591	-0.893661	-0.93147		-1.16921	2.99564e-132						5354.99	5539.69	5618.78	2447.8	2467.38	2426.28
					gene-LOC120487542	ADAMTS7	ADAMTS7		0.868413	1.01685	0.79678	-0.548359	-1.06454	-1.06914		-1.20976	1.57611e-16						3407.81	3655.26	3294.46	1745.49	1367.9	1364.94
					gene-kazald3	KAZALD1	kazald3		0.998724	0.774741	0.93409	-0.922554	-1.09936	-0.685638		-1.24178	4.44809e-21						299.335	269.204	290.31	120.485	110.806	134.794
					gene-col27a1b	COL24A1	col27a1b		1.0349	0.712734	0.972094	-0.981612	-0.837928	-0.900188		-1.33717	1.27661e-16						199.223	168.969	192.927	71.0553	76.4716	74.0757
					gene-LOC120474800	COL7A1	col7a1		0.725082	1.18307	0.771177	-0.901224	-0.680656	-1.09745		-1.34946	1.10402e-15						206.231	262.522	211.301	87.5319	98.3206	78.9332
					gene-LOC120483183	ITGA9	itga9		0.944103	0.885746	0.881954	-0.830366	-1.14913	-0.732308		-1.42127	2.85023e-55						559.626	542.227	541.115	214.196	180.254	225.87
					gene-kazald2	KAZALD1	kazald2		0.606265	0.820515	0.926816	-0.634776	-0.0783544	-1.64047		-1.47542	0.0225693						13.0146	15.274	16.5366	5.14894	7.80322	2.42871
					gene-LOC120460377	ADAMTS9	adamts9		1.19998	0.856677	0.589452	-1.19155	-0.704615	-0.749949		-1.55552	0.00152418						40.0448	32.4573	27.561	9.26809	12.4852	12.1436
					gene-furina	FURIN	furina		0.788479	0.988334	0.954978	-0.874576	-0.926691	-0.930524		-1.74049	1.24346e-215						6008.72	6858.03	6708.36	1999.85	1932.08	1927.18
					gene-LOC120469037	ITGAX	si:dkey-32n7.4		0.913088	0.947618	0.877169	-0.913249	-0.902059	-0.922568		-1.78415	2.9832e-216						3294.69	3372.69	3215.46	955.643	962.917	949.627
					gene-ccdc80l1	CCDC80	ccdc80l1		0.980174	0.926667	0.824423	-0.823397	-0.915747	-0.992119		-1.7946	2.78624e-60						636.712	613.824	572.351	185.362	174.012	165.152
					gene-pdgfra	PDGFRA	pdgfra		0.94875	0.914054	0.873852	-0.87551	-0.964556	-0.896591		-1.79774	9.95383e-196						4184.68	4086.75	3976.14	1204.85	1133.81	1187.64
					gene-col8a2	COL8A2	col8a2		0.908483	0.952876	0.876193	-0.915424	-0.889888	-0.93224		-1.81388	1.12488e-146						1477.65	1523.58	1445.12	420.153	427.616	415.31
					gene-zgc:158432	IMPG2	zgc:158432		1.05648	0.604076	0.947822	-0.943294	-0.417494	-1.24759		-1.89871	0.0144846						15.0168	10.5009	13.7805	3.08936	4.68193	2.42871
					gene-col16a1	COL16A1	col16a1		1.03164	1.01057	0.595964	-0.480513	-1.06091	-1.09675		-1.94746	5.26897e-08						63.0706	62.0506	45.0164	19.566	12.4852	12.1436
					gene-reck	RECK	reck		0.850567	0.943667	0.938377	-0.836224	-1.0117	-0.884688		-1.95109	0						24694.6	26462.2	26358.5	7057.13	6194.98	6807.68
					gene-col4a5	COL4A1	col4a5		0.846405	0.917047	0.879755	-1.33612	-0.774362	-0.532723		-1.96888	7.53672e-24						202.226	213.836	207.627	36.0426	56.1832	68.004
					gene-adamts2a	ADAMTS2	adamts2		1.21642	0.960756	0.398211	-0.641347	-1.2473	-0.686735		-2.00025	2.77449e-06						49.0549	40.0943	25.7236	11.3277	7.0229	10.9292
					gene-mmp14a	MMP14	mmp14a		0.897544	0.916417	0.924526	-0.919695	-0.910718	-0.908075		-2.01262	0						15407.2	15631	15728.2	3843.17	3869.62	3877.44
					gene-ptx3b	PTX3	ptx3b		0.826882	0.813413	0.943852	-1.24541	-0.271489	-1.06725		-2.12145	4.36956e-05						28.0314	27.6841	31.2359	4.11915	10.1442	4.85743
					gene-LOC120477611	COL18A1	col18a1a		0.826497	1.03427	0.864209	-0.856861	-1.037	-0.831111		-2.22901	3.9679e-12						64.0717	76.37	66.1465	15.4468	13.2655	15.7866
					gene-LOC120462200	ADAMTS14	adamts14		0.860922	0.929397	0.946131	-0.862093	-0.931732	-0.942625		-2.29654	3.00691e-276						2430.72	2580.35	2618.3	540.638	508.77	503.958
					gene-col5a3b	COL11A1	col5a3b		0.852856	1.08029	0.568557	-1.11647	-0.155777	-1.22946		-2.33976	8.19597e-07						35.0392	44.8674	25.7236	4.11915	11.7048	3.64307
					gene-ccdc80l2	CCDC80	ccdc80l2		0.975609	0.84857	0.900711	-0.927271	-1.04249	-0.755125		-2.52448	3.57373e-14						70.0784	62.0506	65.2278	11.3277	10.1442	13.3579
					gene-LOC120477894	COL18A1	col18a1a		0.91762	0.863065	0.930551	-0.966576	-0.659049	-1.08561		-2.62816	6.45654e-23						115.129	108.827	116.675	16.4766	22.6293	14.5723
					gene-postnb	POSTN	postnb		0.912451	0.85935	0.95025	-1.07313	-0.910758	-0.738159		-2.64899	4.13459e-84						484.542	459.175	503.448	64.8766	76.4716	91.0767
					gene-col13a1	COL13A1	col5a2b		0.9287	0.886717	0.918128	-0.812057	-0.923365	-0.998123		-2.6839	4.78642e-127						654.732	627.189	647.685	110.187	98.3206	91.0767
					gene-adamts8a	ADAMTS8	adamts8a		0.915676	0.950911	0.657419	-1.08594	-0.16594	-1.27212		-2.73878	1.25579e-07						41.0459	42.9581	29.3984	3.08936	10.1442	2.42871
					gene-col5a1	COL5A1	col5a1		0.856157	0.976425	0.903791	-0.896374	-0.904702	-0.935296		-2.77372	0						15814.7	17950.8	16628.5	2496.2	2474.4	2395.92
					gene-spint1a	SPINT1	spint1a		0.873001	0.887733	0.822211	-0.699524	-0.436341	-1.44708		-2.83963	2.10698e-09						44.0493	44.8674	41.3416	6.17872	8.58354	2.42871
					gene-col11a1b	COL11A1	col11a1b		0.752294	0.990177	0.928195	-1.06892	-1.08955	-0.512193		-3.23651	1.03223e-20						72.0806	97.3718	90.0328	7.20851	7.0229	14.5723
					gene-LOC120491694	COL7A1	col7a1		0.510503	0.94893	0.701452	-1.15845		-1.00243		-3.52413	0.00943011						6.00672	9.54625	7.34961	1.02979	0	1.21436
					gene-si:ch211-14k19.8	IMPG2	si:ch211-14k19.8		0.749854	0.716278	0.69383		-1.31508	-0.844878		-8.88649	5.80648e-33						677.758	607.142	564.083	0	0.780322	3.64307
	GO:0007155 cell adhesion		73/563		gene-itgb4	ITGB4	itgb4		1.14641	0.976272	0.542181	-0.671011	-0.978207	-1.01564		-1.02171	2.88391e-11						252.282	235.792	198.44	122.545	108.465	106.863
					gene-efs	EFS	efs		0.974987	1.02234	0.71196	-0.80541	-1.08664	-0.817234		-1.02251	5.05477e-25						542.607	552.728	489.668	270.834	242.68	269.587
					gene-atp2a2a	ATP2A2	atp2a2a		0.870603	1.00732	0.84837	-0.843181	-1.05022	-0.832893		-1.03243	5.34453e-63						2582.89	2725.45	2560.42	1317.1	1214.18	1322.43
					gene-thbs2b	THBS2	thbs2b		0.929608	0.932392	0.871448	-0.976111	-0.80745	-0.949887		-1.03771	6.45119e-112						5381.02	5386.95	5258.65	2532.25	2706.94	2558.65
					gene-cdh11	CDH11	cdh11		0.889718	0.9884	0.857661	-0.887146	-0.932579	-0.916053		-1.04294	5.89628e-157						48252	50176	47642.9	23864.3	23438.5	23592.5
					gene-LOC120468211	EMP2	emp1		1.23403	0.160312	1.10116	-0.906966	-1.07231	-0.516223		-1.04794	0.0113483						33.037	21.0018	31.2359	13.3872	12.4852	15.7866
					gene-nfascb	NFASC	nfasca		0.627143	0.440445	0.778302	0.103949	-0.00147139	-1.94837		-1.06992	0.0113661						30.0336	25.7749	33.992	19.566	17.9474	3.64307
					gene-igfbp7	IGFBP7	igfbp7		0.827042	0.354025	0.874179	-1.6911	-0.682259	0.318109		-1.07245	0.0143874						33.037	24.8203	33.992	7.20851	13.2655	24.2871
					gene-LOC120486977	DPP4	fap		0.828689	0.914191	0.991096	-0.882502	-0.890593	-0.960881		-1.08489	1.15105e-69						2005.24	2077.26	2144.25	989.626	986.327	958.127
					gene-col1a1a	COL1A1	col1a1a		0.751759	0.994741	0.980058	-0.933754	-0.95056	-0.842244		-1.0994	2.26224e-137						49654.5	54972.1	54635.2	24517.2	24345.3	25474.8
					gene-s1pr4	S1PR1	s1pr4		0.382418	1.37985	0.693395	-0.357133	-0.785154	-1.31338		-1.11717	0.0187441						19.0213	30.548	22.0488	13.3872	10.9245	8.50049
					gene-col12a1a	COL12A1	col12a1a		0.74798	1.20697	0.717841	-0.651792	-0.984139	-1.03686		-1.13036	3.91171e-07						14697.4	17974.6	14504.5	7955.11	6876.2	6719.03
					gene-efnb3a	EFNB2	efnb3a		1.04254	0.720271	0.944102	-0.701552	-0.996044	-1.00931		-1.13079	9.94098e-05						68.0762	59.1868	65.2278	31.9234	28.0916	27.9302
					gene-LOC120477688	THBS1	thbs1b		0.756768	0.986036	0.984763	-0.968849	-0.873701	-0.885017		-1.17138	2.00381e-134						14322	15864	15855	6633.89	6921.46	6886.61
					gene-col6a1	COL6A1	col6a1		0.963187	0.852637	0.913823	-0.992048	-0.778178	-0.959421		-1.20437	2.53586e-36						583.653	554.637	570.514	236.851	261.408	240.443
					gene-LOC120459747	CD22	si:ch211-1f22.14		1.02625	0.766464	0.91773	-1.11197	-0.838521	-0.759949		-1.21933	0.00409237						28.0314	24.8203	26.6423	10.2979	11.7048	12.1436
					gene-pcdh10a	PCDH10	pcdh10a		0.663959	1.0543	0.983238	-0.726323	-0.951276	-1.0239		-1.2215	2.3314e-12						158.177	189.97	183.74	82.383	74.1306	71.647
					gene-LOC120465162	CX3CL1	ccl38.6		0.657177	0.760369	0.397506	0.115488	0.0234444	-1.95399		-1.23986	0.0253862						18.0202	20.0471	13.7805	10.2979	9.36386	1.21436
					gene-sema5a	SEMA5A	sema5a		0.83035	1.01864	0.882612	-0.88372	-0.870974	-0.976903		-1.24563	2.58025e-145						4258.76	4656.66	4365.67	1888.63	1900.08	1806.96
					gene-emilin1b	EMILIN1	emilin1b		0.859672	0.893191	0.980969	-0.989081	-0.856346	-0.888404		-1.25683	4.25048e-66						1448.62	1472.03	1535.15	598.306	637.523	627.822
					gene-LOC120474927	SPON2	spon2b		1.02574	0.857414	0.751543	-1.33993	-0.731843	-0.562918		-1.28278	4.85526e-19						263.295	241.52	228.757	78.2638	106.904	116.578
					gene-LOC120486584	JAM3	CT583625.5		0.902613	0.859795	0.959801	-0.726248	-0.945745	-1.05022		-1.28378	9.5024e-13						149.167	146.058	153.423	66.9362	60.0848	57.0747
					gene-LOC120474800	COL7A1	col7a1		0.725082	1.18307	0.771177	-0.901224	-0.680656	-1.09745		-1.34946	1.10402e-15						206.231	262.522	211.301	87.5319	98.3206	78.9332
					gene-LOC120492170	LAMA2	CABZ01092781.1		0.723818	1.01272	0.982053	-0.816669	-1.02332	-0.878601		-1.37695	1.25272e-79						1858.08	2162.23	2127.71	827.949	742.866	801.475
					gene-LOC120483183	ITGA9	itga9		0.944103	0.885746	0.881954	-0.830366	-1.14913	-0.732308		-1.42127	2.85023e-55						559.626	542.227	541.115	214.196	180.254	225.87
					gene-cntn3a.1	CNTN4	cntn3a.1		0.446281	1.02744	0.69313	-1.05975	-1.42786	0.320764		-1.42625	0.0164679						16.0179	24.8203	19.2927	5.14894	3.90161	14.5723
					gene-LOC120474928	SPON2	spon2b		0.845381	0.783038	1.08013	-1.0995	-0.772397	-0.836655		-1.42956	1.93249e-15						150.168	145.103	170.878	51.4894	61.6454	59.5035
					gene-col6a3	COL6A3	col6a3		0.818678	1.07809	0.816401	-0.732592	-0.952022	-1.02856		-1.45798	1.36912e-22						14270	16495.9	14251.8	5997.48	5305.41	5083.3
					gene-jcada	JCAD	jcada		0.828785	1.01456	0.882753	-0.790232	-0.912015	-1.02386		-1.4609	9.07694e-37						447.501	496.405	461.188	181.243	169.33	159.081
					gene-LOC120465049	CCL4	ccl38.1		0.95697	0.876414	0.847482	-1.22055	-0.58546	-0.874853		-1.48916	6.47729e-10						93.1042	88.7801	87.2766	25.7447	37.4555	31.5733
					gene-LOC120477198	CLDN19	BX649608.2		0.401653	1.16801	0.678476	-1.62318	-0.61587	-0.00909351		-1.48991	0.0011056						18.0202	31.5026	22.0488	4.11915	8.58354	13.3579
					gene-cadm2a	CADM2	cadm2a		0.93944	0.892838	0.897585	-0.805964	-0.877212	-1.04669		-1.49131	1.55973e-132						2595.9	2527.85	2534.7	959.762	921.56	836.691
					gene-stab2	STAB2	stab2		0.82357	0.819267	0.766097	-0.376281	-0.36203	-1.67062		-1.50327	0.00659806						22.0246	21.9564	21.1301	9.26809	9.36386	3.64307
					gene-LOC120488420	CD22	zgc:172106		1.3459	-0.657049	1.1495	-0.941035	-0.177239	-0.720082		-1.50613	0.0431439						17.019	3.8185	14.6992	3.08936	5.46225	3.64307
					gene-thbs1b	THBS1	thbs1b		0.909737	0.943237	0.876437	-1.05407	-0.830809	-0.844533		-1.54109	3.35883e-187						6014.73	6134.42	5898.06	1894.81	2160.71	2143.34
					gene-LOC120483167	NECTIN3	si:ch211-222e20.4		0.674845	1.22772	0.75258	-1.16856	-0.729197	-0.757389		-1.56673	8.33592e-09						70.0784	98.3264	73.4961	22.6553	29.6522	29.1446
					gene-ddr2b	DDR2	ddr2b		0.488791	1.09782	0.508919	-1.75611	0.108998	-0.448417		-1.59789	0.0431168						9.01008	16.2286	9.18702	1.02979	6.24258	3.64307
					gene-jam3a	JAM3	jam3a		1.00875	0.786173	0.935796	-0.940871	-0.866531	-0.923321		-1.60173	1.3954e-23						213.239	186.152	203.952	64.8766	67.888	65.5752
					gene-her6	HES1	her6		0.929555	0.803753	0.852766	-0.527978	-1.45687	-0.601228		-1.63759	1.3553e-14						141.158	129.829	134.13	53.5489	28.8719	51.003
					gene-LOC120469037	ITGAX	si:dkey-32n7.4		0.913088	0.947618	0.877169	-0.913249	-0.902059	-0.922568		-1.78415	2.9832e-216						3294.69	3372.69	3215.46	955.643	962.917	949.627
					gene-ek1	EPHA4	ek1		0.8948	0.968736	0.86687	-1.02924	-0.811225	-0.889941		-1.79905	5.16197e-09						58.065	61.096	56.9595	15.4468	17.9474	17.001
					gene-cadm4	CADM4	cadm4		0.925822	1.12781	0.652325	-0.955705	-0.862637	-0.887614		-1.80875	8.37782e-14						102.114	117.419	84.5205	27.8043	29.6522	29.1446
					gene-lamb1a	LAMB1	lamb1a		0.809854	1.01372	0.909001	-0.883843	-0.932299	-0.916437		-1.83418	2.60415e-229						9977.16	11500.4	10690.9	3064.65	2962.88	2995.82
					gene-tln2a	TLN2	tln2a		0.816812	0.972302	0.942584	-0.983722	-0.831771	-0.916205		-1.85094	1.98449e-63						828.927	925.032	905.84	232.732	259.067	244.086
					gene-spon2a	SPON2	spon2a		0.885843	0.898599	0.946341	-0.795733	-0.909049	-1.026		-1.87688	2.81905e-193						2299.57	2320.69	2401.49	688.928	635.182	584.105
					gene-col12a1b	COL12A1	col12a1b		0.85269	1.07421	0.780369	-0.712793	-0.916653	-1.07782		-1.88201	4.6763e-17						2053.3	2410.43	1948.57	661.123	570.415	507.601
					gene-zgc:165653	ACTN2	actn2b		1.07721	0.784546	0.498569	-1.47989	0.00580729	-0.886246		-1.88652	0.0030852						24.0269	18.1379	13.7805	2.05957	8.58354	3.64307
					gene-LOC120495016	LAMA2	lama2		0.663202	1.12738	0.915987	-0.902283	-0.966552	-0.837736		-1.91861	1.44221e-13						87.0974	122.192	104.732	27.8043	26.5309	29.1446
					gene-LOC120486175	ITGAM	zmp:0000001082		1.0357	0.817105	0.769299	-0.707765	-0.548156	-1.36618		-1.9239	7.07495e-05						25.028	21.0018	20.2114	6.17872	7.0229	3.64307
					gene-arvcfa	ARVCF	arvcfa		1.00135	0.938208	0.771748	-0.801832	-0.788181	-1.1213		-1.94137	0.0185914						12.0134	11.4555	10.1057	3.08936	3.12129	2.42871
					gene-col16a1	COL16A1	col16a1		1.03164	1.01057	0.595964	-0.480513	-1.06091	-1.09675		-1.94746	5.26897e-08						63.0706	62.0506	45.0164	19.566	12.4852	12.1436
					gene-ccdc141	CCDC141	ccdc141		1.19097	0.75555	0.70573	-0.572935	-0.933235	-1.14608		-1.95296	1.05321e-05						44.0493	31.5026	30.3172	11.3277	8.58354	7.28614
					gene-prph2a	PRPH2	prph2a		0.952836	0.896863	0.720807	-0.585205	-0.515679	-1.46962		-1.97293	0.00365714						19.0213	18.1379	15.6179	5.14894	5.46225	2.42871
					gene-cd99l2	CD99L2	cd99l2		0.912342	0.779576	0.990416	-0.555867	-0.995964	-1.1305		-1.97546	8.26777e-33						260.291	234.838	276.529	83.4128	59.3045	53.4317
					gene-LOC120474266	LAMA2	lama1		0.831502	0.98944	0.912738	-0.870215	-0.970444	-0.893021		-2.01778	9.20381e-61						545.61	615.733	580.619	148.289	137.337	145.723
					gene-col6a2	COL6A2	col6a2		0.869914	0.927636	0.939644	-0.951895	-0.89806	-0.887239		-2.03573	0						4696.25	4910.59	4956.39	1148.21	1197.01	1207.07
					gene-cntn1a	CNTN1	cntn1b		0.614949	0.992712	0.947455	-0.647977	-1.45368	-0.453459		-2.06652	0.018261						9.01008	12.4101	11.9431	3.08936	1.56064	3.64307
					gene-efnb2b	EFNB2	efnb2b		0.938562	0.479252	1.20105	-0.870094	-0.59091	-1.15786		-2.08514	0.00215544						14.0157	9.54625	17.4553	3.08936	3.90161	2.42871
					gene-ccn2b	CCN2	ccn2b		0.886779	0.889668	0.960894	-0.885247	-0.92417	-0.927925		-2.12989	0						7044.88	7061.36	7480.07	1680.61	1628.53	1623.59
					gene-LOC120477611	COL18A1	col18a1a		0.826497	1.03427	0.864209	-0.856861	-1.037	-0.831111		-2.22901	3.9679e-12						64.0717	76.37	66.1465	15.4468	13.2655	15.7866
					gene-nrp2a	NRP2	nrp2a		0.935258	0.898702	0.902491	-0.962623	-0.846549	-0.927279		-2.28028	1.50472e-212						2386.67	2312.1	2319.72	459.285	507.99	473.599
					gene-LOC120460491	FN1	fn1b		0.848669	0.951587	0.935152	-0.90014	-0.865771	-0.969496		-2.34906	1.21353e-79						654.732	717.878	707.4	136.962	141.238	128.722
					gene-ctnnd2b	CTNND2	ctnnd2b		0.825642	0.902754	1.00438	-0.960019	-0.858056	-0.9147		-2.4126	3.27191e-70						366.41	393.306	431.79	71.0553	78.0322	74.0757
					gene-LOC120464785	CDHR5	BX323820.1		0.786124	-0.0492005	1.01367		-1.51552	-0.235069		-2.43493	0.0100725						12.0134	5.72775	14.6992	0	1.56064	4.85743
					gene-thbs3a	THBS3	thbs3a		0.901043	0.936303	0.900431	-0.880556	-0.946916	-0.910305		-2.4949	4.26362e-173						1045.17	1080.64	1044.56	193.6	181.815	188.225
					gene-loxl2b	LOXL2	loxl2b		0.851881	0.94884	0.884894	-1.24808	-0.716801	-0.720734		-2.59152	2.30257e-64						291.326	321.709	301.334	33.983	58.5241	58.2891
					gene-LOC120477894	COL18A1	col18a1a		0.91762	0.863065	0.930551	-0.966576	-0.659049	-1.08561		-2.62816	6.45654e-23						115.129	108.827	116.675	16.4766	22.6293	14.5723
					gene-rtbdn	FOLR2	zgc:109949		0.877683	0.818208	0.787327	-0.31576	-0.587904	-1.57955		-2.64472	1.21067e-14						77.0862	71.5969	68.9026	17.5064	12.4852	3.64307
					gene-postnb	POSTN	postnb		0.912451	0.85935	0.95025	-1.07313	-0.910758	-0.738159		-2.64899	4.13459e-84						484.542	459.175	503.448	64.8766	76.4716	91.0767
					gene-zmp:0000000625	CDH2	cdh2		0.788438	0.944945	0.97329	-0.881425	-1.13111	-0.694135		-2.6512	8.31392e-47						223.25	261.567	269.18	41.1915	31.9932	49.7886
					gene-cntn1b	CNTN1	cntn1b		0.850885	0.990984	0.879997	-0.795265	-1.08822	-0.83838		-2.73654	2.73068e-44						211.236	244.384	217.732	38.1021	28.0916	36.4307
					gene-col5a1	COL5A1	col5a1		0.856157	0.976425	0.903791	-0.896374	-0.904702	-0.935296		-2.77372	0						15814.7	17950.8	16628.5	2496.2	2474.4	2395.92
					gene-LOC120474274	LY9	si:rp71-1i20.1		1.11362	0.461044	0.827252	-1.25179	-0.0117749	-1.13835		-2.80195	5.85104e-05						32.0358	12.4101	21.1301	1.02979	6.24258	1.21436
					gene-LOC120482046	PCDHGB7	pcdh1g2		0.831164	0.898318	0.89904	-0.571295	-1.38319	-0.674038		-2.9737	3.96043e-06						22.0246	23.8656	23.8862	4.11915	1.56064	3.64307
					gene-LOC120482043	PCDHGA6	pcdh1g9		0.925714	0.84284	0.96601	-0.968472	-0.914822	-0.85127		-3.09	1.17192e-73						351.393	318.845	368.399	38.1021	40.5767	43.7168
					gene-LOC120487108	CDHR1	cdhr1a		0.845682	0.961314	0.885873	-0.789595	-0.685894	-1.21738		-3.09966	4.69887e-15						62.0694	71.5969	65.2278	8.2383	9.36386	4.85743
					gene-vcam1b	VCAM1	vcam1b		0.957531	0.765569	0.940666	-0.48831	-1.14871	-1.02675		-3.18103	1.12301e-10						45.0504	35.3211	44.0977	7.20851	3.12129	3.64307
					gene-cldnk	CLDN6	cldnk		0.999549	0.830067	0.270416	-0.920204	-1.17983			-3.25111	0.0340398						8.00896	6.68238	3.67481	1.02979	0.780322	0
					gene-thbs4a	THBS4	thbs4a		0.501085	0.890144	0.69581		-0.659762	-1.42728		-3.40365	7.0303e-05						13.0146	21.0018	16.5366	0	3.12129	1.21436
					gene-LOC120491694	COL7A1	col7a1		0.510503	0.94893	0.701452	-1.15845		-1.00243		-3.52413	0.00943011						6.00672	9.54625	7.34961	1.02979	0	1.21436
					gene-mxra8a	MXRA8	mxra8a		0.911719	0.89976	0.924915	-0.84013	-0.946407	-0.949857		-3.85003	4.68885e-165						721.807	709.286	735.88	55.6085	47.5996	47.3599
					gene-pcdh18a	PCDH18	pcdh18a		1.09645	-0.861834	-0.234613					-4.27868	0.0143869						6.00672	1.90925	2.7561	0	0	0
					gene-LOC120459972	SIGLEC14	si:ch211-1f22.6		-1.00255	0.997429	0.0051226					-4.50002	0.00862903						2.00224	6.68238	3.67481	0	0	0
					gene-si:dkey-261h17.1	CD34	si:dkey-261h17.1		0.889232	0.909954	0.931252	-0.787926	-0.914168	-1.02834		-5.72667	8.98506e-17						82.0918	85.9163	90.0328	2.05957	1.56064	1.21436
					gene-itga11a	ITGA11	itga11a		0.916516	0.934246	0.884925	-0.846492	-0.983402	-0.905793		-5.84098	0						1997.23	2077.26	1862.21	40.1617	29.6522	35.2163
	GO:0006915 apoptotic process		49/616		gene-LOC120483016	RASSF6	rassf6		0.97414	0.34746	1.10809	-1.50757	-0.413338	-0.508781		-1.03168	0.0496734						19.0213	14.3194	20.2114	6.17872	10.1442	9.71485
					gene-LOC120468211	EMP2	emp1		1.23403	0.160312	1.10116	-0.906966	-1.07231	-0.516223		-1.04794	0.0113483						33.037	21.0018	31.2359	13.3872	12.4852	15.7866
					gene-LOC120488316	SH3KBP1	sh3kbp1		1.02399	0.712962	0.836322	-1.37979	-0.344068	-0.849411		-1.05092	1.68497e-12						293.328	255.84	270.098	101.949	160.746	128.722
					gene-myo18aa	MYO18A	myo18aa		0.758291	1.3942	0.396138	-1.14749	-0.814462	-0.586672		-1.05142	0.000363804						62.0694	81.1431	53.2847	27.8043	31.9932	35.2163
					gene-badb	BAD	badb		0.973125	0.67325	0.965596	-0.462911	-0.806325	-1.34274		-1.05158	7.21212e-12						232.26	204.29	231.513	125.634	108.465	86.2193
					gene-si:ch211-158d24.4	LTA	si:ch211-158d24.4		0.896837	0.88134	0.953277	-1.00453	-0.792859	-0.934061		-1.08139	1.69165e-122						17079.1	16970.4	17481.1	7800.64	8511.75	8030.54
					gene-tgfbr2l	TGFBR2	si:dkey-101k6.5		1.12396	0.775804	0.787495	-0.634217	-1.07633	-0.976717		-1.08303	7.50094e-28						599.671	518.361	520.904	287.311	238.779	248.943
					gene-LOC120464533	SEPTIN4	BX640522.1		1.27686	0.550457	0.829027	-0.991935	-0.903844	-0.760568		-1.08749	2.25973e-07						123.138	90.6894	101.976	47.3702	49.1603	52.2173
					gene-LOC120492192	IFI27	si:dkey-188i13.9		0.813199	0.81277	1.055	-0.74156	-1.22905	-0.71036		-1.10331	4.88662e-23						639.716	639.599	709.238	329.532	267.65	333.948
					gene-eva1a	EVA1A	eva1a		0.868716	0.841745	1.00757	-1.09446	-0.865526	-0.758045		-1.10476	2.2547e-38						842.943	833.388	893.897	367.634	404.987	423.81
					gene-LOC120464418	TRIM35	si:ch211-175l6.2		1.40281	1.0798	-0.132664	-0.732958	-0.763943	-0.853053		-1.15399	0.00540536						29.0325	24.8203	13.7805	10.2979	10.1442	9.71485
					gene-prop1	PROP1	prop1		0.94202	0.595201	1.06193	-1.36649	-0.573868	-0.658802		-1.15851	4.63043e-11						183.205	155.604	193.846	61.7872	89.737	86.2193
					gene-LOC120477688	THBS1	thbs1b		0.756768	0.986036	0.984763	-0.968849	-0.873701	-0.885017		-1.17138	2.00381e-134						14322	15864	15855	6633.89	6921.46	6886.61
					gene-stk17al	STK17A	stk17al		0.383821	0.974152	1.0821	-0.325162	-1.49939	-0.615528		-1.18089	0.0066385						22.0246	29.5934	31.2359	15.4468	8.58354	13.3579
					gene-LOC120467467	PIM1	pimr89		0.957079	0.530219	0.917388	-1.22615	-1.20706	0.028531		-1.21345	0.0135762						30.0336	23.8656	29.3984	9.26809	9.36386	18.2153
					gene-ctsc	CTSC	ctsc		0.927162	0.953959	0.853891	-0.854767	-0.978318	-0.901927		-1.22334	6.74577e-148						3610.04	3655.26	3489.23	1577.63	1489.63	1543.45
					gene-zfp36l1b	ZFP36L1	zfp36l1b		0.883311	0.840494	1.00828	-0.984706	-0.887989	-0.859384		-1.23137	1.1307e-60						1005.12	985.173	1065.69	419.123	438.541	444.454
					gene-zmat3	ZMAT3	zmat3		0.688746	1.14128	0.873574	-0.987201	-0.779457	-0.936942		-1.25638	4.02609e-11						141.158	175.651	154.342	62.817	69.4487	64.3609
					gene-LOC120473400	MECOM	ttc3		0.759635	1.14937	0.727271	-0.807006	-0.562055	-1.26721		-1.2933	0.0400378						14.0157	17.1833	13.7805	6.17872	7.0229	4.85743
					gene-LOC120464540	SEPTIN4	BX640522.1		1.0969	0.56555	0.654458	-0.968447	0.100884	-1.44934		-1.2976	0.000489873						53.0594	37.2304	39.5042	13.3872	27.3113	9.71485
					gene-si:dkey-18p12.4	TRIM39	si:dkey-18p12.4		1.07306	0.942685	0.678062	-0.796406	-1.13006	-0.767347		-1.31229	7.94882e-11						113.127	105.963	92.7889	44.2809	37.4555	44.9312
					gene-emp3a	EMP3	EMP3		1.04935	0.926788	0.747755	-0.850409	-0.900394	-0.973086		-1.35124	2.02856e-48						968.083	908.803	828.669	363.515	354.266	341.234
					gene-LOC120464395	TRIM35	trim35-20		0.570406	1.1057	0.674068	-1.61761	-0.60367	-0.128889		-1.35419	5.44916e-06						49.0549	68.733	52.366	12.3574	23.4097	31.5733
					gene-zgc:110239	CTSV	zgc:110239		0.879423	0.916409	0.900347	-0.59881	-0.953475	-1.14389		-1.35971	4.57978e-19						216.242	220.518	218.651	98.8596	81.9338	74.0757
					gene-LOC120464416	TRIM35	trim35-20		0.217774	0.865341	1.20529	-0.165854	-0.576026	-1.54652		-1.41482	0.0228146						8.00896	12.4101	15.6179	6.17872	4.68193	2.42871
					gene-dcc	DCC	dcc		0.919382	1.12054	0.663553	-0.929794	-0.78359	-0.990094		-1.45695	4.03071e-24						322.361	360.848	279.285	114.306	124.071	110.506
					gene-LOC120477014	G2E3	si:ch211-57f7.7		1.08974	0.747588	0.879751	-0.802138	-0.920859	-0.994084		-1.51178	1.09344e-30						344.385	282.569	305.009	115.336	107.684	103.22
					gene-LOC120466743	AXIN1	axin1		0.697916	0.55564	1.19306	-0.215278	-0.765667	-1.46567		-1.52222	0.00816991						21.0235	19.0925	29.3984	11.3277	7.80322	4.85743
					gene-LOC120468850	MX1	mxa		0.82266	0.745349	0.993586	-0.70893	-1.45629	-0.396376		-1.53481	3.23365e-18						95.1064	90.6894	105.651	37.0723	23.4097	44.9312
					gene-map2k6	MAP2K6	map2k6		0.642693	0.913442	1.1449	-0.917922	-0.96033	-0.82278		-1.53555	8.89207e-23						223.25	261.567	299.497	89.5915	87.3961	94.7198
					gene-thbs1b	THBS1	thbs1b		0.909737	0.943237	0.876437	-1.05407	-0.830809	-0.844533		-1.54109	3.35883e-187						6014.73	6134.42	5898.06	1894.81	2160.71	2143.34
					gene-dapk2b	DAPK2	dapk2a		0.883441	0.927365	0.912814	-0.724794	-0.958656	-1.04017		-1.55141	8.42072e-74						956.07	981.355	972.905	367.634	319.932	304.803
					gene-si:ch211-204c21.1	DAB2	DAB2		0.889748	0.910158	0.937396	-0.958118	-0.905644	-0.873539		-1.55425	0						16235.2	16432	16698.3	5453.75	5625.34	5732.98
					gene-cadm1b	CADM1	cadm1b		0.868893	1.02083	0.801142	-0.723269	-0.757649	-1.20994		-1.56938	3.35185e-30						310.347	340.801	297.659	116.366	113.927	86.2193
					gene-LOC120487977	NLRP12	si:ch211-114l13.9		0.855479	0.808629	1.05547	-0.763528	-1.02398	-0.932073		-1.58643	7.95526e-34						257.288	250.112	290.31	96.8	82.7141	87.4337
					gene-LOC120473215	CEACAM5	si:zfos-741a10.3		1.1158	0.442016	0.98802	-0.334434	-1.22066	-0.990746		-1.63832	0.0024106						30.0336	19.0925	27.561	11.3277	6.24258	7.28614
					gene-LOC120489212	LALBA	lyz		0.902276	0.896309	0.937078	-0.901099	-0.986638	-0.847926		-1.73235	0						19149.4	19074.4	19593.1	5843.01	5523.12	6051.14
					gene-ogt.1	OGT	ogt.1		0.926625	0.890811	0.919098	-0.851978	-0.969108	-0.915447		-1.74084	1.26011e-224						12600.1	12305.1	12537.5	3885.39	3595.72	3725.65
					gene-LOC120464396	TRIM35	trim35-20		1.03013	0.789516	0.808839	-0.51925	-1.34376	-0.765476		-1.75655	1.24299e-13						106.119	89.7348	90.9515	36.0426	20.2884	30.3589
					gene-si:ch73-54f23.4	TRIM69	si:ch73-54f23.4		1.23468	0.929694	0.422627	-0.809023	-1.20324	-0.574736		-1.79609	0.0215736						13.0146	10.5009	7.34961	3.08936	2.34097	3.64307
					gene-sema3aa	SEMA3A	sema3aa		0.944736	0.862226	0.92633	-0.844206	-0.877672	-1.01142		-1.89469	3.41789e-76						664.744	626.234	655.953	182.272	177.913	161.509
					gene-LOC120468849	MX1	mxa		0.963694	0.770313	0.888916	-0.549214	-0.693368	-1.38034		-2.0526	1.75981e-11						45.0504	38.185	42.2603	12.3574	10.9245	6.07178
					gene-dpep1	DPEP1	dpep1		0.902703	0.810689	1.00177	-0.765034	-1.11216	-0.837966		-2.09724	1.32611e-06						39.0437	36.2758	42.2603	10.2979	7.80322	9.71485
					gene-sfrp2l	SFRP2	sfrp2l		0.620255	0.943385	0.943104	-1.51385	-0.656448	-0.336445		-2.10842	2.27334e-13						73.0818	98.3264	98.3011	10.2979	22.6293	30.3589
					gene-bmf2	BMF	bmf2		1.25332	0.587487	0.783785	-0.647569	-1.2077	-0.769314		-2.59953	6.95069e-05						28.0314	14.3194	17.4553	4.11915	2.34097	3.64307
					gene-LOC120479552	MAGI3	magixb		0.836377	0.907386	0.974248	-0.703723	-0.962095	-1.05219		-2.79036	2.92748e-28						129.144	139.375	149.748	24.7149	18.7277	17.001
					gene-znf385a	ZNF385A	BX571968.1		0.776226	0.930369	0.998574	-0.845642	-0.716796	-1.14273		-2.97341	4.09706e-24						102.114	122.192	132.293	15.4468	17.9474	10.9292
					gene-prickle1b	PRICKLE1	prickle1b		0.748318	0.904687	1.03149	-1.12	-0.583058	-0.981443		-2.98249	8.38251e-06						19.0213	22.911	26.6423	2.05957	3.90161	2.42871
					gene-LOC120485932	CASR	olfcu1		0.304778	0.981874	0.103433			-1.39008		-2.99056	0.0481411						5.0056	6.68238	4.59351	0	0	2.42871
					gene-foxo1b	FOXO1	foxo1b		0.830431	0.963795	0.916401	-0.772222	-1.15177	-0.786637		-3.1702	2.45631e-11						43.0482	50.5951	47.7725	6.17872	3.90161	6.07178
					gene-LOC120464417	TRIM35	trim35-20		0.901329	0.855664	0.956972	-0.989882	-1.05381	-0.670271		-3.41463	8.80976e-49						169.189	159.422	181.903	14.417	13.2655	21.8584
					gene-tnfrsf9a	TNFRSF9	tnfrsf9a		0.884288	0.866254	0.847372	-1.41703	-0.441472	-0.739414		-3.42913	2.26287e-22						96.1075	93.5533	90.9515	3.08936	13.2655	8.50049
					gene-LOC120461447	PIM3	pimr84		0.894269	0.906772	0.857873	-1.31993	-0.627964	-0.711021		-3.91294	2.75467e-34						143.16	146.058	135.049	4.11915	12.4852	10.9292
					gene-pax3b	PAX3	pax3b		1.03585	-0.0760394	-0.95981					-4.14425	0.0476574						5.0056	2.86388	1.8374	0	0	0
					gene-LOC120467304	PIM3	pimr84		0.943497	0.848674	0.940699	-0.863929	-0.857632	-1.01131		-4.26499	1.54174e-13						59.0661	50.5951	58.7969	3.08936	3.12129	2.42871
					gene-btr02	TRIM39	btr02		0.642122	0.527245	0.316976		-1.48634			-4.7082	0.00191054						11.0123	9.54625	7.34961	0	0.780322	0
					gene-ntn2	NTN1	ntn2		0.8376	0.91841	0.953395	-0.789481	-0.760391	-1.15953		-5.14886	1.04977e-33						140.157	165.15	177.309	5.14894	5.46225	2.42871
					gene-tnfrsf21	TNFRSF21	tnfrsf21		0.494982	0.475791	0.528866	-1.49964				-7.65981	1.34385e-12						130.146	125.056	139.643	2.05957	0	0

## Sheet: Table S7 - KOvsWT IFN
	Suplementary table S7: Heatmap of genes associated to GO terms (DAVID output) and differentially expressed in the viperin-/- cell line compared to the WT cell line after IFN treatment.
				Colours from blue to red represent the Z-score; human genes highlighted in yellow indicate duplicates.
																							Counts
			Hit list/pop hits		Gene_Pp	Gene_Hs	Gene_Dr		WT_IFN1	WT_IFN2	WT_IFN3	KO_IFN1	KO_IFN2	KO_IFN3		log2FC IFN KOvWT	adj p.value		Z-score				WT_IFN1	WT_IFN2	WT_IFN3	KO_IFN1	KO_IFN2	KO_IFN3
	GO:0006887 exocytosis		15/115		gene-LOC120470404	UNC13B	unc13ba		-1.31304	-0.223619	-0.99246	0.57373	0.978611	0.976779		2.28572	4.12098e-06				2		2.95561	8.75057	4.06781	19.3663	28.9893	28.9364
					gene-syt17	SYT17	syt17		-1.19781	-0.133398	-1.16671	0.695951	0.703069	1.0989		2.28131	2.97241e-05						2.95561	8.75057	3.05086	20.3856	20.5341	30.745
					gene-exoc3l4	EXOC3L4	exoc3l4		-1.25434	-0.818294	-0.59701	0.946533	0.761235	0.961875		2.27813	4.85122e-05						3.94081	5.83371	7.11867	28.5398	24.1577	28.9364
					gene-si:dkey-196h17.9	TNFAIP2	si:dkey-196h17.9		-0.853748	-0.632989	-1.19342	1.07693	0.826468	0.776762		2.05801	6.64703e-10				0		18.7188	22.3626	14.2373	88.6773	72.4732	69.6283
					gene-rph3aa	RPH3A	rph3ab		-1.83486	-0.294281	-0.00618459	0.648708	0.845279	0.641342		1.91033	0.000523289						0.985202	5.83371	8.13563	17.3278	21.742	17.181
					gene-stx2b	STX2	stx2b		-1.5602	0.350523	-0.84358	1.00918	0.232389	0.811684		1.62719	0.0101081						0.985202	6.806	2.03391	13.2506	6.03944	10.8512
					gene-rims1b	RIMS1	rims1b		-1.07939	-1.02834	-0.528629	0.558351	1.15557	0.922434		1.59918	2.03839e-15				-2		42.3637	43.7528	60.0002	119.256	173.936	150.108
					gene-cadps2	CADPS2	cadpsb		-0.373555	-1.34003	-0.887605	0.964292	0.879075	0.757824		1.52353	3.45041e-13						46.3045	25.2794	33.5595	107.024	101.463	94.0434
					gene-ank1b	ANK1	ank1b		-1.21354	-0.47846	-0.936702	0.872305	1.1207	0.635699		1.48513	1.51316e-06						13.7928	21.3903	16.2713	47.9061	55.5628	41.5961
					gene-doc2b	DOC2B	doc2b		-1.04213	-1.01516	-0.649483	0.788907	0.951063	0.966799		1.44087	4.01392e-48						206.892	210.014	257.289	571.816	625.686	631.176
					gene-LOC120479651	RIMS2	rims1a		-0.712236	-1.36624	-0.523869	1.11783	0.753362	0.731151		1.32209	0.000507074						13.7928	9.72285	15.2543	36.6941	30.1972	29.8407
					gene-lgi3	LGI3	lgi3		-0.590871	-0.944549	-1.0853	1.29246	0.545309	0.78295		1.31864	8.01192e-07						31.5265	26.2517	24.4069	83.5809	56.7707	64.2027
					gene-syt7b	SYT7	syt7b		-0.320961	-0.505098	-1.60514	1.06066	0.660704	0.709827		1.3094	0.00414866						10.8372	9.72285	5.08477	24.4627	19.3262	19.8938
					gene-pak1	PAK1	pak1		-0.910204	-0.912064	-0.916086	0.888808	0.930562	0.918983		1.19292	1.3228e-194						2535.91	2533.78	2529.16	5728.35	5837.72	5807.18
					gene-baiap3	BAIAP3	baiap3		-0.503293	-1.01376	-1.14624	0.882235	1.03321	0.747847		1.11341	2.27212e-08						62.0677	49.5865	46.7799	114.159	121.997	107.607
	GO:0007155 cell adhesion		47/115		gene-itga2b	ITGA2B	itga2b		#VALUE!	#VALUE!	#VALUE!	0.971794	-1.026	0.0542072		5.3545	0.000463887						0	0	0	10.1928	4.83155	7.23411
					gene-LOC120486064	CD22	si:ch211-93g21.1		-1.06255	-1.07149	#VALUE!	0.369855	0.759728	1.00445		4.46389	0.000277665						0.985202	0.972285	0	8.15424	14.4946	20.7981
					gene-si:dkeyp-97a10.3	CEACAM1	si:dkeyp-97a10.3		-0.946289	-0.95786	#VALUE!	0.906748	-0.159876	1.15728		3.46246	0.015255						0.985202	0.972285	0	8.15424	2.41577	10.8512
					gene-lamb4	LAMB4	lamb4		-0.779726	-0.624103	-1.27001	0.95227	0.839744	0.881824		3.37509	7.22523e-10						3.94081	4.86143	2.03391	40.7712	35.0287	37.0748
					gene-obscnb	OBSCN	obscnb		-0.502692	-1.33528	-0.782575	1.00627	0.672288	0.941994		3.26239	5.15929e-19						11.8224	3.88914	8.13563	88.6773	56.7707	81.3837
					gene-hapln2	HAPLN2	hapln2		-1.40698	#VALUE!	-0.701971	0.763131	0.813701	0.532123		3.12175	0.00844343						0.985202	0	2.03391	9.17351	9.6631	7.23411
					gene-slc7a11	SLC7A11	slc7a11		-0.793066	-1.06781	-0.861109	0.930952	0.798724	0.992311		2.87492	1.24719e-212						282.753	209.041	262.374	1881.59	1627.02	2012.89
					gene-emb	EMB	emb		-1.02547	-0.467089	-1.1673	0.816366	0.952996	0.8905		2.63276	6.15149e-20						11.8224	21.3903	10.1695	83.5809	96.631	90.4264
					gene-LOC120482025	PCDHA2	pcdh1a3		-0.826278	-1.44789	-0.264938	0.828054	0.879582	0.831472		2.57717	1.21097e-08						5.91121	2.91686	11.1865	38.7326	41.0682	38.8833
					gene-LOC120481392	VCAN	si:dkey-241l7.3		-0.922781	-1.18963	-0.519804	0.735197	1.1967	0.700319		2.48554	1.54359e-10						8.86682	6.806	13.2204	45.8676	72.4732	44.3089
					gene-col28a1b	COL28A1	col28a1b		#VALUE!	-0.0928557	-0.684708	0.583104	-1.16047	1.35493		2.28733	0.0327117						0	3.88914	2.03391	8.15424	1.20789	18.9895
					gene-cd22	CD22	cd22		#VALUE!	-1.71322	-0.0543997	0.537264	0.524686	0.70567		2.28726	0.000297788						0	1.94457	10.1695	18.347	18.1183	21.7023
					gene-LOC120484101	NPNT	npnta		-0.856911	-0.96594	-0.913417	0.951564	0.880636	0.904067		2.25061	6.42363e-50						89.6534	81.672	85.4241	420.962	396.187	404.206
					gene-itga8	ITGA8	itga8		-0.856054	-0.999049	-0.87714	0.853207	0.883174	0.995861		2.2431	2.69188e-108						162.558	143.898	159.662	698.206	716.277	788.518
					gene-robo4	ROBO1	robo4		-1.60376	0.135447	-0.652333	0.274319	1.24281	0.603514		2.10273	0.00284479						0.985202	7.77828	3.05086	9.17351	28.9893	13.564
					gene-cntn3a.2	CNTN3	cntn3a.2		-1.44568	-0.979604	0.151868	0.45227	0.73101	1.09014		2.02766	4.54894e-05						2.95561	4.86143	16.2713	22.4241	30.1972	44.3089
					gene-kitlgb	KITLG	kitlgb		-0.128713	-0.908265	-1.30618	0.472583	1.42494	0.445633		1.99926	0.00593734						5.91121	2.91686	2.03391	10.1928	24.1577	9.9469
					gene-ccn2a	CCN2	ccn2a		-0.930802	-0.892216	-0.913075	0.851362	0.980627	0.904104		1.96312	0						3493.53	3595.51	3540.01	13195.6	14530.9	13724.9
					gene-cd44a	CD44	cd44a		0.292137	-1.27476	-1.22837	0.43606	0.799673	0.975259		1.70506	0.0216509						8.86682	1.94457	2.03391	10.1928	14.4946	17.181
					gene-mybpc3	MYBPC3	mybpc3		-0.658304	-0.678265	-1.04543	0.239507	0.496283	1.64621		1.64681	0.0425968						3.94081	3.88914	3.05086	7.13496	8.45521	18.0853
					gene-myh14	MYH10	myh14		-0.737453	-1.21689	-0.59885	0.822048	0.395196	1.33595		1.61414	6.98248e-15						50.2453	36.9468	54.9155	136.583	103.878	189.895
					gene-LOC120481767	PCDHA2	pcdh1a3		-1.53564	-0.355138	-0.602391	1.04692	0.649064	0.79718		1.60925	5.29983e-12						21.6744	49.5865	41.6951	132.506	100.255	111.224
					gene-pcdh1b	PCDH1	pcdh1b		-0.983642	-1.00296	-0.739261	0.906781	0.869354	0.949728		1.58572	3.502e-197						2642.31	2611.56	3064.08	8308.15	8121.83	8527.21
					gene-acanb	ACAN	acanb		0.222823	-1.01441	-1.46318	0.869445	0.872834	0.512493		1.49677	0.0420494						7.88162	2.91686	2.03391	13.2506	13.2868	9.9469
					gene-si:dkey-106n21.1	SLC23A2	si:dkey-106n21.1		-0.104459	-1.20283	-1.13298	1.20942	0.754042	0.476813		1.45256	0.00307964						11.8224	5.83371	6.10172	27.5205	20.5341	17.181
					gene-LOC120489116	TNC	tnc		-0.798463	-1.16097	-0.750118	0.92999	0.932334	0.847229		1.4523	1.70217e-103						849.244	693.239	872.546	2235.28	2238.22	2134.06
					gene-LOC120476167	RHOB	rhoaa		-0.763921	-0.906302	-1.05503	0.971719	0.888496	0.865038		1.45097	1.07828e-124						835.451	771.994	710.85	2188.39	2089.65	2062.63
					gene-ctnnd2a	CTNND2	ctnnd2a		-0.982499	-0.584289	-1.01742	1.36357	0.446236	0.7744		1.41943	1.21497e-09						59.1121	73.8937	57.9663	220.164	131.66	158.246
					gene-itga6a	ITGA6	itga6a		-0.912824	-0.844605	-0.975085	0.871313	0.855168	1.00603		1.41771	2.09928e-155						1153.67	1196.88	1115.6	3018.09	2991.94	3245.4
					gene-alcama	ALCAM	alcama		-0.792521	-1.09473	-0.812652	1.12094	0.860239	0.718724		1.3998	1.69828e-15						70.9346	60.2817	70.1698	198.759	172.728	160.055
					gene-bcam	BCAM	bcam		-1.1315	-0.0386386	-1.23371	0.957419	0.38155	1.06487		1.38343	0.00021967						10.8372	21.3903	10.1695	39.7519	27.7814	42.5004
					gene-ptprsb	PTPRS	ptprsa		-0.747723	-1.12551	-0.835326	0.761383	0.99502	0.952155		1.38278	3.55019e-26						143.84	117.647	137.289	321.073	363.574	355.376
					gene-pcdh17	PCDH17	pcdh17		-1.21267	-1.07741	-0.297112	0.828703	0.725183	1.0333		1.37767	1.61007e-08						31.5265	34.03	52.8816	99.8894	94.2152	112.129
					gene-robo2	ROBO2	robo2		-0.808898	-0.985595	-0.900474	1.20078	0.798383	0.695801		1.37633	8.44074e-38						268.96	245.016	256.272	776.691	628.101	595.006
					gene-ptprt	PTPRT	ptprt		-0.906845	-0.93264	-0.893111	0.801982	1.0063	0.924316		1.3447	4.03711e-09						40.3933	39.8637	40.6781	96.8315	107.502	103.086
					gene-col4a4	COL4A6	col4a4		-0.91949	-1.12854	-0.642253	0.704222	0.980696	1.00536		1.31818	1.10188e-18						110.343	99.1731	127.119	252.781	291.101	294.79
					gene-LOC120490115	TNC	TNC		-0.909775	-1.08157	-0.72091	0.97899	0.76104	0.972219		1.25189	3.94621e-69						633.485	583.371	693.562	1567.65	1412.02	1562.57
					gene-emp2	EMP2	emp2		-1.04342	-0.748825	-0.93135	0.933461	0.826192	0.963941		1.23735	1.91536e-57						412.8	474.475	435.256	1050.88	998.923	1066.13
					gene-LOC120463092	NECTIN3	si:dkey-31e10.5		-0.459958	-0.640944	-1.44666	0.677868	0.73812	1.13158		1.19839	0.000728873						26.6005	24.3071	16.2713	46.8869	48.3155	58.7771
					gene-tln2b	TLN2	tln2a		-0.198388	-0.959312	-1.37161	0.779388	0.773723	0.976197		1.17665	6.62762e-07						51.2305	35.0023	28.4747	83.5809	83.3442	92.2349
					gene-nrcamb	NRCAM	nrcama		-0.899681	-0.640955	-1.15994	0.906371	0.857053	0.937149		1.1579	4.63437e-05						28.5709	32.0854	25.4238	64.2146	62.8101	65.107
					gene-itga10	ITGA10	itga10		-0.902085	-1.09837	-0.712557	0.925545	0.799008	0.988456		1.14953	1.27728e-94						1406.87	1290.22	1529.5	3149.57	2978.65	3238.17
					gene-itgb8	ITGB8	itgb8		-0.582825	-0.812515	-1.26368	0.943857	0.713541	1.00162		1.13824	8.73239e-11						68.9642	62.2263	50.8477	136.583	123.205	140.161
					gene-cntnap5a	CNTNAP5	cntnap5a		-0.34846	-0.558333	-1.51307	0.704943	1.2512	0.46372		1.11758	8.20585e-06						45.3193	40.836	25.4238	76.446	100.255	67.8198
					gene-s1pr5a	S1PR1	s1pr5a		-1.23219	-0.868874	-0.562101	0.987077	0.964206	0.711887		1.10459	7.9257e-16						89.6534	105.007	120	235.454	233.122	208.885
					gene-LOC120463115	NINJ1	BX323873.1		-0.782052	-1.65824	0.479769	0.427515	0.925636	0.607368		1.07429	0.0147866						10.8372	5.83371	26.4408	25.482	36.2366	28.9364
					gene-cntnap2b	CNTNAP2	cntnap2b		-0.586649	-0.8889	-1.19363	1.00361	0.680062	0.985512		1.06638	1.98814e-27						314.279	277.101	244.069	609.529	532.678	604.952
					gene-LOC120482022	PCDHAC2	pcdh2ab9		-0.839684	-1.2897	-0.411875	1.29584	0.562588	0.682832		1.06384	0.00394424						17.7336	14.5843	21.356	44.8483	32.613	34.362
					gene-ptprub	PTPRU	ptprub		-0.888224	-0.892938	-0.954724	0.871359	0.88367	0.980858		1.06043	2.65968e-36						346.791	346.134	337.629	704.322	707.822	736.071
					gene-LOC120486643	BCAN	zgc:172053		-1.15526	-1.1832	-0.0067658	0.993006	0.248885	1.10334		1.05178	0.0144273						11.8224	11.6674	20.3391	32.6169	22.9499	34.362
	GO:0060346 bone trabecula formation		5/8		gene-mmp2	MMP2	mmp2		0.931834	0.842786	0.960767	-0.874109	-0.96288	-0.898398		-1.06431	1.55328e-227						191504	184728	193758	92239.7	88986.3	91337.9
					gene-msx3	MSX2	msx3		0.765046	1.18264	0.743485	-0.719098	-1.01483	-0.957248		-1.30494	0.00266476						23.6449	29.1686	23.3899	11.2121	9.6631	9.9469
					gene-col1a1a	COL1A1	col1a1a		0.880885	0.950654	0.902575	-0.999015	-0.833304	-0.901794		-1.3633	2.26421e-211						66712	69170.3	67466.7	25161.9	27420.2	26463.3
					gene-fbn2b	FBN2	fbn2b		0.717632	0.756852	1.08793	-0.904544	-1.34668	-0.311192		-1.75372	8.2631e-13						113.298	116.674	149.492	33.6362	24.1577	52.4473
					gene-thbs3a	THBS3	thbs3a		0.924356	0.906957	0.902311	-0.932648	-0.993338	-0.807638		-3.50999	2.53347e-177						778.31	760.327	755.596	64.2146	59.1865	75.9582
	GO:0001649 osteoblast differentiation		21/127		gene-igfbp5b	IGFBP5	igfbp5b		0.870707	0.843346	0.99496	-0.652986	-1.04642	-1.0096		-1.0516	5.67598e-77						9761.38	9653.82	10265.1	5266.62	4490.92	4558.39
					gene-LOC120478257	H3-3A	h3f3b.1		1.10272	0.925488	0.680322	-1.00189	-0.805595	-0.901049		-1.07191	1.27647e-29						649.248	603.789	546.104	274.186	297.14	285.747
					gene-LOC120491869	TP53INP2	LO017835.1		0.745587	0.940929	1.02988	-0.760996	-1.03775	-0.917649		-1.10699	1.55821e-55						1377.31	1496.35	1553.9	726.746	646.22	680.006
					gene-mrc2	MRC2	mrc2		0.787651	0.674034	1.21528	-0.847517	-1.08306	-0.746382		-1.13688	3.83735e-25						3928	3736.49	4741.04	1913.19	1724.86	2000.23
					gene-cthrc1a	CTHRC1	cthrc1a		0.880583	0.928979	0.927788	-0.943917	-0.868401	-0.925031		-1.15729	3.56783e-207						10198.8	10418	10412.6	4574.53	4728.88	4612.65
					gene-col6a1	COL6A1	col6a1		0.928632	0.881965	0.882595	-0.749814	-1.22686	-0.716516		-1.2168	1.96473e-35						546.787	534.757	534.917	245.646	195.678	249.577
					gene-tp53inp2	TP53INP2	tp53inp2		0.897718	1.05824	0.736595	-0.94279	-0.638277	-1.11149		-1.23529	2.53004e-49						1093.57	1180.35	1012.89	455.618	526.639	420.483
					gene-bmpr1ba	BMPR1B	bmpr1ba		1.10976	0.972843	0.340253	-0.926103	-0.144878	-1.35188		-1.24402	1.96406e-07						118.224	109.868	78.3054	39.7519	60.3944	31.6492
					gene-nog2	NOG	nog2		0.933286	0.970962	0.818607	-1.07091	-0.874873	-0.777071		-1.25468	8.56509e-28						402.948	410.304	381.358	153.911	169.104	177.236
					gene-gli1	GLI1	gli1		0.782168	0.8202	1.08673	-0.97674	-0.617003	-1.09535		-1.25709	1.04425e-30						521.172	530.868	604.07	222.203	264.527	209.789
					gene-msx3	MSX2	msx3		0.765046	1.18264	0.743485	-0.719098	-1.01483	-0.957248		-1.30494	0.00266476						23.6449	29.1686	23.3899	11.2121	9.6631	9.9469
					gene-loxa	LOX	loxa		0.704796	0.993256	0.983284	-1.12519	-0.969142	-0.587007		-1.33213	2.43525e-16						188.174	218.764	217.628	72.3688	78.5127	95.852
					gene-col1a1a	COL1A1	col1a1a		0.880885	0.950654	0.902575	-0.999015	-0.833304	-0.901794		-1.3633	2.26421e-211						66712	69170.3	67466.7	25161.9	27420.2	26463.3
					gene-LOC120486759	MRC2	zgc:172053		0.598512	1.06499	0.644282	-1.67478	-0.107625	-0.525373		-1.43882	0.0460332						9.85202	13.612	10.1695	2.03856	6.03944	4.52132
					gene-creb3l1	CREB3L1	creb3l1		0.658773	1.2067	0.72292	-0.414864	-1.24961	-0.923929		-1.59904	4.76586e-11						96.5498	138.064	100.678	47.9061	27.7814	34.362
					gene-snai1a	SNAI2	snai1a		0.901763	0.935775	0.894517	-0.942086	-0.791378	-0.99859		-1.74404	1.91312e-161						1895.53	1938.74	1886.45	558.565	617.23	538.037
					gene-map2k6	MAP2K6	map2k6		0.826652	0.790613	1.08359	-0.670057	-0.959	-1.0718		-1.88219	1.82888e-29						229.552	223.626	276.611	77.4652	62.8101	57.8729
					gene-wnt11	WNT11	wnt11		0.636424	1.2011	0.675634	-1.31101	-0.244329	-0.957809		-1.9269	0.0193187						9.85202	15.5566	10.1695	2.03856	4.83155	2.71279
					gene-mapk11	MAPK11	mapk11		0.928064	0.79426	0.621903	-0.716529	-1.61478	-0.0129213		-1.96828	0.00380675						16.7484	14.5843	12.2034	3.05784	1.20789	6.32985
					gene-vcana	VCAN	vcana		0.355952	-0.144183	1.46498	-1.22606	#VALUE!	-0.450693		-2.11315	0.0111534						9.85202	6.806	22.373	3.05784	0	5.42558
					gene-loxl3b	LOXL3	loxl3b		0.916089	0.812494	1.00233	-0.99165	-0.863715	-0.87555		-2.2037	1.07688e-31						166.499	152.649	178.984	33.6362	37.4445	37.0748
					gene-loxl2b	LOXL2	loxl2b		0.920672	0.94477	0.868151	-0.885556	-1.00845	-0.839582		-2.74228	1.23299e-102						628.559	644.625	594.918	94.793	83.3442	99.469
					gene-snai2	SNAI2	snai2		0.887347	0.632944	0.887326	-1.65471	-0.336755	-0.416153		-2.78706	5.6294e-07						31.5265	22.3626	31.5256	1.01928	6.03944	5.42558
					gene-LOC120491748	MRC2	si:ch211-15d5.12		0.582898	1.10877	-0.847363	-0.844301	#VALUE!	#VALUE!		-3.02348	0.0484143						5.91121	8.75057	2.03391	2.03856	0	0
					gene-wnt11f2	WNT11	wnt11f2		0.925896	0.540186	-0.110059	-1.35602	#VALUE!	#VALUE!		-3.05796	0.00675924						10.8372	8.75057	6.10172	3.05784	0	0
					gene-rrbp1b	RRBP1	rrbp1b		0.513315	1.0749	1.02498	-1.02548	-0.463352	-1.12437		-3.06316	2.64212e-08						19.704	38.8914	36.6103	3.05784	6.03944	2.71279
					gene-bmp3	BMP3	bmp3		0.533559	1.40698	-0.0957549	#VALUE!	-0.810697	-1.03408		-3.92794	0.00393855						6.89642	21.3903	3.05086	0	1.20789	0.904264
					gene-loxl4	LOXL4	loxl4		0.896825	0.923359	0.916304	-0.967347	-0.922072	-0.847068		-4.53424	0						2041.34	2137.08	2111.2	81.5424	88.1758	100.373
					gene-itga11a	ITGA11	itga11a		0.890969	0.938784	0.907903	-0.938382	-0.873954	-0.92532		-6.94674	9.21073e-92						758.606	860.472	793.224	6.11568	7.24732	6.32985
	GO:0001501 skeletal system development		21/134		gene-alx4a	ALX4	alx4a		0.777544	0.983199	0.954997	-0.7201	-1.05652	-0.939119		-1.02712	1.01913e-48						1085.69	1177.44	1164.41	601.375	526.639	551.601
					gene-fstl1b	FSTL1	fstl1b		0.834622	0.963175	0.934618	-0.939826	-0.818095	-0.974494		-1.02888	5.72594e-165						11661.8	12263.4	12127.2	5824.16	6108.29	5745.69
					gene-LOC120462972	COL19A1	col19a1		0.565567	0.910434	1.19751	-0.776004	-1.0347	-0.862809		-1.07118	1.87763e-22						448.267	517.256	582.714	256.858	230.706	247.768
					gene-fstl4	FSTL4	fstl4		0.92792	1.04375	0.514668	-0.159403	-1.3246	-1.00234		-1.09259	2.5711e-07						126.106	133.203	103.729	75.4267	43.4839	50.6388
					gene-cdh11	CDH11	cdh11		0.913021	0.869376	0.948448	-0.82933	-1.03838	-0.863133		-1.18765	4.66505e-203						50780.3	49786.8	51601.2	23075.5	20991.9	22725.1
					gene-fgfrl1a	FGFRL1	fgfrl1a		0.801487	1.01708	0.879622	-0.906889	-1.14324	-0.648068		-1.19977	3.00602e-27						407.874	451.14	423.053	183.47	164.273	207.076
					gene-nog2	NOG	nog2		0.933286	0.970962	0.818607	-1.07091	-0.874873	-0.777071		-1.25468	8.56509e-28						402.948	410.304	381.358	153.911	169.104	177.236
					gene-col5a2a	COL5A2	col5a2a		0.870323	0.895719	0.969338	-0.943129	-0.946298	-0.845953		-1.31499	1.16757e-226						105466	106813	110817	42600.8	42533.3	44721.3
					gene-ext1c	EXT1	ext1a		0.797446	0.917184	1.0132	-0.875841	-0.841555	-1.01043		-1.36291	6.2495e-18						189.159	201.263	211.526	79.5038	80.9284	74.1496
					gene-col1a1a	COL1A1	col1a1a		0.880885	0.950654	0.902575	-0.999015	-0.833304	-0.901794		-1.3633	2.26421e-211						66712	69170.3	67466.7	25161.9	27420.2	26463.3
					gene-npr3	NPR3	npr3		0.813835	0.866769	1.04058	-0.966604	-0.754845	-0.999733		-1.42278	7.77311e-28						299.501	308.214	338.645	114.159	128.036	112.129
					gene-bmp5	BMP5	bmp5		1.10408	0.861847	0.686176	-1.25942	-0.620588	-0.772097		-1.49141	2.08297e-08						89.6534	77.7828	70.1698	22.4241	32.613	29.8407
					gene-bmp1a	BMP1	bmp1a		0.9247	0.849558	0.949113	-1.02303	-0.973042	-0.727299		-1.56474	5.43734e-119						2038.38	1948.46	2068.48	632.973	652.259	755.965
					gene-col1a1b	COL2A1	col1a1b		0.865796	0.917995	0.95165	-0.983466	-0.867915	-0.88406		-1.73342	6.78224e-263						29123.6	30142.8	30818.8	8609.85	9291.07	9192.75
					gene-tll1	TLL1	tll1		0.252993	0.888086	1.36647	-1.18302	-0.621538	-0.702992		-2.03588	0.00164065						9.85202	16.5288	24.4069	3.05784	4.83155	4.52132
					gene-vcana	VCAN	vcana		0.355952	-0.144183	1.46498	-1.22606	#VALUE!	-0.450693		-2.11315	0.0111534						9.85202	6.806	22.373	3.05784	0	5.42558
					gene-fstb	FST	fstb		1.00618	0.92378	0.700419	-0.607071	-1.34945	-0.673867		-2.1624	6.8475e-11						67.979	63.1985	51.8646	16.3085	8.45521	15.3725
					gene-mmp14a	MMP14	mmp14a		0.934974	0.907612	0.895276	-0.904428	-0.946827	-0.886607		-2.22212	0						17393.7	16996.5	16820.4	3680.62	3551.19	3736.42
					gene-LOC120470173	EXT1	ext1c		0.750003	1.0496	0.923116	-0.815852	-0.952378	-0.954491		-2.2671	0.000275086						15.7632	20.418	18.3052	4.07712	3.62366	3.61706
					gene-LOC120477894	COL18A1	col18a1a		0.927299	0.749025	1.01481	-1.17272	-0.656264	-0.862149		-2.37373	3.2675e-18						98.5202	83.6165	106.78	14.2699	22.9499	18.9895
					gene-LOC120477611	COL18A1	col18a1a		0.928133	0.685301	0.923262	-1.4962	-0.655503	-0.384993		-2.59127	1.67075e-14						80.7866	61.254	80.3393	5.0964	13.2868	18.0853
					gene-col13a1	COL13A1	col5a2b		0.886533	0.917452	0.929758	-0.982256	-0.943602	-0.807886		-2.74792	1.99615e-137						717.227	740.881	750.512	100.909	105.086	121.171
					gene-bmp3	BMP3	bmp3		0.533559	1.40698	-0.0957549	#VALUE!	-0.810697	-1.03408		-3.92794	0.00393855						6.89642	21.3903	3.05086	0	1.20789	0.904264
					gene-LOC120483589	ACD	si:dkey-96g2.1		#VALUE!	-0.707107	0.707107	#VALUE!	#VALUE!	#VALUE!		-4.11907	0.0393212						0	4.86143	5.08477	0	0	0
					gene-hdac7b	HDAC4	hdac7b		-1.15437	0.553159	0.601208	#VALUE!	#VALUE!	#VALUE!		-4.25528	0.0152625						0.985202	4.86143	5.08477	0	0	0
	GO:0030199 collagen fibril organization		26/76		gene-fkbp10b	FKBP10	fkbp10b		0.941392	0.872623	0.920134	-0.98872	-0.92189	-0.823539		-1.11891	3.68669e-54						986.187	957.701	977.292	433.194	445.71	464.792
					gene-col15a1a	COL15A1	col15a1b		0.943453	0.960856	0.817401	-1.06115	-0.747391	-0.913166		-1.13806	4.92563e-100						5727.97	5771.48	5422.4	2395.31	2745.53	2554.55
					gene-col5a2a	COL5A2	col5a2a		0.870323	0.895719	0.969338	-0.943129	-0.946298	-0.845953		-1.31499	1.16757e-226						105466	106813	110817	42600.8	42533.3	44721.3
					gene-LOC120474017	COL14A1	col14a1a		0.708968	0.61467	0.820986	-0.931426	-1.5663	0.353102		-1.32129	0.0341922						15.7632	14.5843	17.2882	4.07712	2.41577	11.7554
					gene-loxa	LOX	loxa		0.704796	0.993256	0.983284	-1.12519	-0.969142	-0.587007		-1.33213	2.43525e-16						188.174	218.764	217.628	72.3688	78.5127	95.852
					gene-fkbp10a	FKBP10	fkbp10a		0.873382	0.816739	0.85976	-1.37962	-0.93359	-0.236671		-1.35159	3.06922e-14						202.952	196.402	201.357	55.0411	71.2654	106.703
					gene-ext1c	EXT1	ext1a		0.797446	0.917184	1.0132	-0.875841	-0.841555	-1.01043		-1.36291	6.2495e-18						189.159	201.263	211.526	79.5038	80.9284	74.1496
					gene-col1a1a	COL1A1	col1a1a		0.880885	0.950654	0.902575	-0.999015	-0.833304	-0.901794		-1.3633	2.26421e-211						66712	69170.3	67466.7	25161.9	27420.2	26463.3
					gene-LOC120487542	ADAMTS7	ADAMTS7		0.930559	0.616634	1.13359	-1.08357	-0.896385	-0.700829		-1.50804	3.83695e-25						3645.25	3035.47	4103.41	1126.3	1256.2	1407.94
					gene-bmp1a	BMP1	bmp1a		0.9247	0.849558	0.949113	-1.02303	-0.973042	-0.727299		-1.56474	5.43734e-119						2038.38	1948.46	2068.48	632.973	652.259	755.965
					gene-col12a1a	COL12A1	col12a1a		0.672336	0.574394	1.37182	-0.967299	-0.961928	-0.689324		-1.6811	9.08207e-15						20264.6	19008.2	32008.6	6940.27	6964.68	8322.84
					gene-col1a1b	COL2A1	col1a1b		0.865796	0.917995	0.95165	-0.983466	-0.867915	-0.88406		-1.73342	6.78224e-263						29123.6	30142.8	30818.8	8609.85	9291.07	9192.75
					gene-col4a5	COL4A1	col4a5		1.00582	0.922533	0.717613	-1.20595	-0.976099	-0.463913		-1.82825	2.98838e-14						104.431	98.2008	84.4071	20.3856	24.1577	35.2663
					gene-sfrp2l	SFRP2	sfrp2l		0.809806	1.18823	0.69654	-1.01803	-0.786498	-0.89005		-1.91965	1.60152e-11						81.7718	107.924	75.2545	21.4049	25.3656	23.5109
					gene-tll1	TLL1	tll1		0.252993	0.888086	1.36647	-1.18302	-0.621538	-0.702992		-2.03588	0.00164065						9.85202	16.5288	24.4069	3.05784	4.83155	4.52132
					gene-col12a1b	COL12A1	col12a1b		0.737072	0.594498	1.32392	-0.883564	-0.885549	-0.886374		-2.08267	6.56634e-21						2825.56	2522.11	4510.19	776.691	775.464	774.954
					gene-loxl3b	LOXL3	loxl3b		0.916089	0.812494	1.00233	-0.99165	-0.863715	-0.87555		-2.2037	1.07688e-31						166.499	152.649	178.984	33.6362	37.4445	37.0748
					gene-col16a1	COL16A1	col16a1		0.767249	0.94805	0.743324	-1.22317	-0.025829	-1.20962		-2.22721	2.32e-09						54.1861	65.1431	52.8816	7.13496	24.1577	7.23411
					gene-LOC120470173	EXT1	ext1c		0.750003	1.0496	0.923116	-0.815852	-0.952378	-0.954491		-2.2671	0.000275086						15.7632	20.418	18.3052	4.07712	3.62366	3.61706
					gene-LOC120462200	ADAMTS14	adamts14		0.899136	0.988012	0.848295	-0.937181	-0.881799	-0.916463		-2.32116	6.58341e-296						3022.6	3268.82	2890.18	599.336	629.309	610.378
					gene-LOC120477894	COL18A1	col18a1a		0.927299	0.749025	1.01481	-1.17272	-0.656264	-0.862149		-2.37373	3.2675e-18						98.5202	83.6165	106.78	14.2699	22.9499	18.9895
					gene-col5a3b	COL11A1	col5a3b		0.930142	0.892262	0.799276	-0.454905	-1.35308	-0.8137		-2.48571	3.06201e-07						38.4229	36.9468	33.5595	9.17351	3.62366	6.32985
					gene-si:ch211-106n13.3	COL21A1	si:ch211-106n13.3		0.927151	0.811982	0.935428	-1.27276	-0.743381	-0.658421		-2.52848	1.1616e-37						212.804	189.596	214.577	23.4434	39.8603	43.4047
					gene-LOC120477611	COL18A1	col18a1a		0.928133	0.685301	0.923262	-1.4962	-0.655503	-0.384993		-2.59127	1.67075e-14						80.7866	61.254	80.3393	5.0964	13.2868	18.0853
					gene-adamts2a	ADAMTS2	adamts2		0.748508	0.781897	1.07243	-0.5506	-1.39304	-0.659194		-2.6333	6.0501e-09						38.4229	39.8637	54.9155	9.17351	3.62366	8.13837
					gene-loxl2b	LOXL2	loxl2b		0.920672	0.94477	0.868151	-0.885556	-1.00845	-0.839582		-2.74228	1.23299e-102						628.559	644.625	594.918	94.793	83.3442	99.469
					gene-col13a1	COL13A1	col5a2b		0.886533	0.917452	0.929758	-0.982256	-0.943602	-0.807886		-2.74792	1.99615e-137						717.227	740.881	750.512	100.909	105.086	121.171
					gene-col11a1b	COL11A1	col11a1b		0.833006	0.998951	0.861689	-0.905747	-0.622823	-1.16508		-2.85928	4.74567e-20						90.6386	108.896	93.5597	13.2506	18.1183	9.9469
					gene-col5a1	COL5A1	col5a1		0.857487	0.88281	0.995345	-0.913873	-0.916606	-0.905163		-2.95536	0						17807.5	18320.8	20786.5	2440.15	2432.68	2464.12
					gene-LOC120462849	COL20A1	slc35c2		0.866273	0.932239	0.918705	-0.766562	-1.12754	-0.823112		-3.73036	9.78115e-66						282.753	311.131	305.086	26.5013	15.7025	24.4151
					gene-loxl4	LOXL4	loxl4		0.896825	0.923359	0.916304	-0.967347	-0.922072	-0.847068		-4.53424	0						2041.34	2137.08	2111.2	81.5424	88.1758	100.373
	GO:0030198 extracellular matrix organization		34/186		gene-mmp2	MMP2	mmp2		0.931834	0.842786	0.960767	-0.874109	-0.96288	-0.898398		-1.06431	1.55328e-227						191504	184728	193758	92239.7	88986.3	91337.9
					gene-LOC120462972	COL19A1	col19a1		0.565567	0.910434	1.19751	-0.776004	-1.0347	-0.862809		-1.07118	1.87763e-22						448.267	517.256	582.714	256.858	230.706	247.768
					gene-col15a1a	COL15A1	col15a1b		0.943453	0.960856	0.817401	-1.06115	-0.747391	-0.913166		-1.13806	4.92563e-100						5727.97	5771.48	5422.4	2395.31	2745.53	2554.55
					gene-LOC120489169	ITGB3	itgb3a		0.62731	0.736018	0.956751	-1.71217	-0.4326	-0.175313		-1.21738	1.13433e-05						61.0825	65.1431	74.2376	15.2892	32.613	37.9791
					gene-mmp15a	MMP15	mmp15a		0.857649	0.930021	0.878238	-0.973666	-0.493751	-1.19849		-1.242	2.98522e-31						458.119	474.475	462.714	188.567	237.954	169.097
					gene-kazald3	KAZALD1	kazald3		1.08176	0.928065	0.698413	-0.811611	-1.05646	-0.840167		-1.30907	2.83751e-23						332.998	308.214	274.577	128.429	113.541	126.597
					gene-col5a2a	COL5A2	col5a2a		0.870323	0.895719	0.969338	-0.943129	-0.946298	-0.845953		-1.31499	1.16757e-226						105466	106813	110817	42600.8	42533.3	44721.3
					gene-LOC120474017	COL14A1	col14a1a		0.708968	0.61467	0.820986	-0.931426	-1.5663	0.353102		-1.32129	0.0341922						15.7632	14.5843	17.2882	4.07712	2.41577	11.7554
					gene-col1a1a	COL1A1	col1a1a		0.880885	0.950654	0.902575	-0.999015	-0.833304	-0.901794		-1.3633	2.26421e-211						66712	69170.3	67466.7	25161.9	27420.2	26463.3
					gene-ptx3b	PTX3	ptx3b		0.427184	1.12456	0.466873	-0.497716	0.222051	-1.74295		-1.38174	0.00364716						25.6153	44.7251	26.4408	12.2314	21.742	4.52132
					gene-LOC120487542	ADAMTS7	ADAMTS7		0.930559	0.616634	1.13359	-1.08357	-0.896385	-0.700829		-1.50804	3.83695e-25						3645.25	3035.47	4103.41	1126.3	1256.2	1407.94
					gene-ccdc80l1	CCDC80	ccdc80l1		0.845246	0.723243	1.13966	-1.01442	-0.835437	-0.858287		-1.51691	2.79779e-39						422.652	393.776	501.358	143.718	159.441	157.342
					gene-col8a2	COL8A2	col8a2		0.901887	0.91901	0.907306	-0.889902	-1.05556	-0.782742		-1.65884	9.47671e-96						848.259	857.556	851.19	271.128	243.993	290.269
					gene-pdgfra	PDGFRA	pdgfra		0.907883	0.78459	1.03247	-1.01843	-0.832481	-0.874036		-1.67805	4.47001e-175						4511.24	4169.16	4885.44	1315.89	1482.08	1443.21
					gene-kazald2	KAZALD1	kazald2		0.838421	1.34529	0.388696	-0.630812	-1.1341	-0.807498		-1.70479	0.0105384						13.7928	19.4457	10.1695	5.0964	3.62366	4.52132
					gene-col1a1b	COL2A1	col1a1b		0.865796	0.917995	0.95165	-0.983466	-0.867915	-0.88406		-1.73342	6.78224e-263						29123.6	30142.8	30818.8	8609.85	9291.07	9192.75
					gene-LOC120460377	ADAMTS9	adamts9		1.52319	0.346795	0.262314	-0.53868	-1.47902	-0.114593		-1.7597	0.000771041						48.2749	17.5011	16.2713	8.15424	3.62366	11.7554
					gene-col4a5	COL4A1	col4a5		1.00582	0.922533	0.717613	-1.20595	-0.976099	-0.463913		-1.82825	2.98838e-14						104.431	98.2008	84.4071	20.3856	24.1577	35.2663
					gene-LOC120474800	COL7A1	col7a1		0.961754	0.558926	1.15845	-0.983299	-0.759025	-0.936811		-1.83693	3.14901e-29						340.88	256.683	391.527	86.6388	101.463	89.5221
					gene-reck	RECK	reck		0.973294	0.91304	0.849369	-0.954419	-0.879983	-0.9013		-1.90032	0						31093	29769.4	28432	7731.23	8158.07	8033.48
					gene-furina	FURIN	furina		0.822918	0.969303	0.94196	-0.906557	-0.958626	-0.868999		-1.93702	4.33965e-262						6263.92	6977.12	6837.99	1752.14	1686.21	1801.29
					gene-LOC120469037	ITGAX	si:dkey-32n7.4		0.921158	0.846567	0.962063	-0.78006	-0.972118	-0.97761		-1.97457	3.28559e-217						2177.3	2058.33	2245.43	604.433	523.015	520.856
					gene-mmp14a	MMP14	mmp14a		0.934974	0.907612	0.895276	-0.904428	-0.946827	-0.886607		-2.22212	0						17393.7	16996.5	16820.4	3680.62	3551.19	3736.42
					gene-col16a1	COL16A1	col16a1		0.767249	0.94805	0.743324	-1.22317	-0.025829	-1.20962		-2.22721	2.32e-09						54.1861	65.1431	52.8816	7.13496	24.1577	7.23411
					gene-spint1a	SPINT1	spint1a		0.596841	0.660885	0.96729	-0.177548	-1.77997	-0.267503		-2.31856	7.6738e-07						28.5709	31.1131	46.7799	10.1928	1.20789	9.04264
					gene-LOC120462200	ADAMTS14	adamts14		0.899136	0.988012	0.848295	-0.937181	-0.881799	-0.916463		-2.32116	6.58341e-296						3022.6	3268.82	2890.18	599.336	629.309	610.378
					gene-LOC120477894	COL18A1	col18a1a		0.927299	0.749025	1.01481	-1.17272	-0.656264	-0.862149		-2.37373	3.2675e-18						98.5202	83.6165	106.78	14.2699	22.9499	18.9895
					gene-col5a3b	COL11A1	col5a3b		0.930142	0.892262	0.799276	-0.454905	-1.35308	-0.8137		-2.48571	3.06201e-07						38.4229	36.9468	33.5595	9.17351	3.62366	6.32985
					gene-LOC120477611	COL18A1	col18a1a		0.928133	0.685301	0.923262	-1.4962	-0.655503	-0.384993		-2.59127	1.67075e-14						80.7866	61.254	80.3393	5.0964	13.2868	18.0853
					gene-adamts2a	ADAMTS2	adamts2		0.748508	0.781897	1.07243	-0.5506	-1.39304	-0.659194		-2.6333	6.0501e-09						38.4229	39.8637	54.9155	9.17351	3.62366	8.13837
					gene-postnb	POSTN	postnb		1.03496	0.841741	0.854785	-0.920602	-0.941018	-0.869862		-2.74012	2.47417e-84						539.891	441.417	447.459	70.3303	68.8496	74.1496
					gene-col13a1	COL13A1	col5a2b		0.886533	0.917452	0.929758	-0.982256	-0.943602	-0.807886		-2.74792	1.99615e-137						717.227	740.881	750.512	100.909	105.086	121.171
					gene-col11a1b	COL11A1	col11a1b		0.833006	0.998951	0.861689	-0.905747	-0.622823	-1.16508		-2.85928	4.74567e-20						90.6386	108.896	93.5597	13.2506	18.1183	9.9469
					gene-LOC120491694	COL7A1	col7a1		0.889264	0.875688	0.31724	-1.33603	#VALUE!	-0.74616		-2.90266	0.0152084						8.86682	8.75057	5.08477	1.01928	0	1.80853
					gene-col5a1	COL5A1	col5a1		0.857487	0.88281	0.995345	-0.913873	-0.916606	-0.905163		-2.95536	0						17807.5	18320.8	20786.5	2440.15	2432.68	2464.12
					gene-adamts8a	ADAMTS8	adamts8a		0.940346	0.536932	0.923746	-0.302175	-0.466221	-1.63263		-3.01361	3.22625e-07						36.4525	20.418	35.5934	6.11568	4.83155	0.904264
					gene-LOC120460395	MANSC4	si:ch73-215d9.1		0.122141	1.06338	0.16605	-1.35157	#VALUE!	#VALUE!		-3.41211	0.0493889						2.95561	5.83371	3.05086	1.01928	0	0
					gene-ccdc80l2	CCDC80	ccdc80l2		0.990278	0.892269	0.772593	-0.697793	-1.31318	-0.644167		-3.68598	3.53689e-23						117.239	101.118	84.4071	9.17351	3.62366	9.9469
					gene-si:ch211-14k19.8	IMPG2	si:ch211-14k19.8		0.736748	0.697574	0.755875	#VALUE!	-1.11466	-1.07554		-8.38672	1.85194e-36						584.225	520.173	618.308	0	2.41577	2.71279
	GO:0007155 cell adhesion		72/563		gene-ephb4b	EPHB4	ephb4b		1.17061	0.916231	0.561833	-0.911841	-0.60882	-1.12801		-1.02121	1.17041e-22						678.804	613.512	532.884	296.61	334.585	272.183
					gene-fat1a	FAT1	fat1a		0.458211	0.233731	1.67399	-0.945033	-0.834169	-0.586728		-1.06091	5.86843e-05						4078.74	3693.71	6978.33	2194.51	2304.65	2570.82
					gene-LOC120462972	COL19A1	col19a1		0.565567	0.910434	1.19751	-0.776004	-1.0347	-0.862809		-1.07118	1.87763e-22						448.267	517.256	582.714	256.858	230.706	247.768
					gene-col15a1a	COL15A1	col15a1b		0.943453	0.960856	0.817401	-1.06115	-0.747391	-0.913166		-1.13806	4.92563e-100						5727.97	5771.48	5422.4	2395.31	2745.53	2554.55
					gene-stab1	STAB1	stab1		0.717058	0.783076	1.17983	-0.823374	-1.12732	-0.72927		-1.15198	2.07788e-40						856.141	881.863	1053.56	429.117	374.445	447.611
					gene-cdh11	CDH11	cdh11		0.913021	0.869376	0.948448	-0.82933	-1.03838	-0.863133		-1.18765	4.66505e-203						50780.3	49786.8	51601.2	23075.5	20991.9	22725.1
					gene-ache	ACHE	ache		0.907148	0.725497	1.03176	-0.524602	-1.17389	-0.965913		-1.21627	9.77649e-06						68.9642	63.1985	73.2206	34.6555	25.3656	28.0322
					gene-col6a1	COL6A1	col6a1		0.928632	0.881965	0.882595	-0.749814	-1.22686	-0.716516		-1.2168	1.96473e-35						546.787	534.757	534.917	245.646	195.678	249.577
					gene-LOC120489169	ITGB3	itgb3a		0.62731	0.736018	0.956751	-1.71217	-0.4326	-0.175313		-1.21738	1.13433e-05						61.0825	65.1431	74.2376	15.2892	32.613	37.9791
					gene-prkcea	PRKCE	prkcea		1.10546	0.896112	0.66899	-1.13	-0.948928	-0.591635		-1.22573	1.59579e-13						188.174	170.15	152.543	64.2146	70.0575	83.1923
					gene-LOC120474927	SPON2	spon2b		0.892624	0.781664	1.02648	-1.11711	-0.92718	-0.656472		-1.24665	2.97957e-20						323.146	306.27	344.747	122.314	134.075	152.821
					gene-LOC120465162	CX3CL1	ccl38.6		0.82398	0.531257	0.973327	-1.67709	-0.508228	-0.143242		-1.25538	0.00701653						32.5117	27.224	35.5934	7.13496	14.4946	18.0853
					gene-LOC120477688	THBS1	thbs1b		0.832235	0.899255	0.999494	-1.00459	-0.87586	-0.850538		-1.25924	1.01703e-158						23668.5	24441.3	25644.5	9811.58	10436.1	10563.6
					gene-igfbp7	IGFBP7	igfbp7		0.799699	0.63932	1.10326	-1.43914	-0.717354	-0.385784		-1.29148	0.00408539						27.5857	25.2794	32.5425	8.15424	12.0789	14.4682
					gene-pcdh10a	PCDH10	pcdh10a		1.293	0.843875	0.495849	-1.02513	-0.687379	-0.920211		-1.29413	7.61426e-15						277.827	221.681	186.102	86.6388	102.67	91.3306
					gene-LOC120475437	CNTN3	si:ch73-34h11.1		0.570977	0.994633	1.08322	-1.04105	-0.54402	-1.06376		-1.30047	2.10077e-07						80.7866	100.145	104.746	35.6748	45.8997	35.2663
					gene-LOC120492226	CNTNAP2	ahctf1		1.13352	0.693514	0.502578	-1.52501	-0.80987	0.00526884		-1.31678	0.0494371						16.7484	12.6397	11.1865	3.05784	4.83155	8.13837
					gene-sema5a	SEMA5A	sema5a		0.85142	0.979641	0.904848	-0.929861	-0.879669	-0.926379		-1.35264	1.96972e-166						4155.58	4438.48	4271.2	1664.48	1707.95	1667.46
					gene-LOC120486175	ITGAM	zmp:0000001082		0.803946	1.17644	0.49296	-0.559096	-1.49652	-0.417732		-1.3578	1.66947e-05						70.9346	88.478	58.9833	31.5977	18.1183	34.362
					gene-col1a1a	COL1A1	col1a1a		0.880885	0.950654	0.902575	-0.999015	-0.833304	-0.901794		-1.3633	2.26421e-211						66712	69170.3	67466.7	25161.9	27420.2	26463.3
					gene-lama4	LAMA4	lama4		0.798809	0.829871	1.08711	-1.05258	-0.818392	-0.844823		-1.37928	2.33636e-107						3412.74	3469.11	3973.24	1285.31	1454.3	1434.16
					gene-cadm2a	CADM2	cadm2a		0.991724	0.81028	0.92485	-0.879289	-0.812683	-1.03488		-1.42256	2.10774e-113						2175.33	1971.79	2097.97	789.942	818.948	726.124
					gene-LOC120459045	CD22	si:ch211-1f22.3		0.585646	1.04714	0.897236	-0.334826	-0.755611	-1.43959		-1.44499	7.00341e-06						46.3045	61.254	55.9324	26.5013	20.5341	13.564
					gene-LOC120474928	SPON2	spon2b		0.846455	0.904362	0.918577	-0.488377	-1.04086	-1.14016		-1.48941	1.00533e-17						183.248	189.596	191.187	83.5809	60.3944	56.9686
					gene-atp2a2a	ATP2A2	atp2a2a		0.981715	0.855961	0.882888	-0.713436	-0.983536	-1.02359		-1.4907	1.66296e-118						2404.88	2238.2	2272.89	913.274	782.711	765.007
					gene-cadm4	CADM4	cadm4		0.812474	0.983587	0.847522	-0.480592	-0.876659	-1.28633		-1.56592	2.81614e-11						100.491	111.813	102.712	44.8483	35.0287	27.1279
					gene-LOC120486178	ITGAM	zmp:0000001082		0.551	0.624393	1.14754	-0.657386	-1.59779	-0.0677645		-1.59933	0.00171056						26.6005	28.1963	42.712	10.1928	4.83155	16.2767
					gene-cd99l2	CD99L2	cd99l2		1.11346	0.890195	0.706713	-0.907787	-1.0003	-0.802281		-1.60737	7.59369e-22						244.33	212.93	190.17	70.3303	66.4338	75.0539
					gene-LOC120486977	DPP4	fap		0.843772	0.876167	1.00647	-0.992838	-0.964317	-0.769258		-1.61469	6.33341e-92						787.177	803.108	870.512	252.781	257.28	290.269
					gene-cntn3a.1	CNTN4	cntn3a.1		0.432257	1.30941	0.408697	0.0438706	-0.58609	-1.60815		-1.61876	0.00370277						19.704	40.836	19.3221	14.2699	8.45521	3.61706
					gene-efnb3a	EFNB2	efnb3a		0.616497	0.922295	0.984893	-0.175326	-1.09949	-1.24887		-1.66231	5.50868e-07						41.3785	51.5311	53.8985	23.4434	12.0789	10.8512
					gene-col12a1a	COL12A1	col12a1a		0.672336	0.574394	1.37182	-0.967299	-0.961928	-0.689324		-1.6811	9.08207e-15						20264.6	19008.2	32008.6	6940.27	6964.68	8322.84
					gene-selplg	SELPLG	selplg		0.400084	1.46454	-0.0239226	-0.934321	#VALUE!	-0.906381		-1.68184	0.0095325						13.7928	23.3348	11.1865	7.13496	0	7.23411
					gene-ccdc141	CCDC141	ccdc141		0.698747	0.681596	1.08858	-1.39952	-0.94196	-0.127447		-1.68917	0.000256088						25.6153	25.2794	34.5764	5.0964	7.24732	13.564
					gene-jam3a	JAM3	jam3a		0.830774	0.947456	0.957078	-0.886058	-0.900298	-0.948951		-1.71493	1.99098e-25						190.144	205.152	206.442	62.176	61.6023	59.6814
					gene-LOC120492170	LAMA2	CABZ01092781.1		0.829166	0.84334	1.05621	-0.952724	-0.866465	-0.909527		-1.74019	1.50174e-122						2114.24	2134.17	2456.96	650.3	688.496	669.155
					gene-spon2a	SPON2	spon2a		0.944237	0.912723	0.875425	-0.933175	-0.800637	-0.998573		-1.81804	7.65294e-160						1732.97	1695.67	1652.55	473.965	519.392	453.036
					gene-LOC120474800	COL7A1	col7a1		0.961754	0.558926	1.15845	-0.983299	-0.759025	-0.936811		-1.83693	3.14901e-29						340.88	256.683	391.527	86.6388	101.463	89.5221
					gene-jcada	JCAD	jcada		1.01819	0.68336	1.01167	-1.01119	-0.881429	-0.820612		-1.88756	6.28686e-61						661.071	519.2	657.969	152.892	167.896	175.427
					gene-thbs1b	THBS1	thbs1b		0.894089	0.865978	0.974434	-0.985519	-0.889453	-0.859529		-1.89273	4.05596e-273						6180.17	6056.36	6548.16	1597.21	1711.58	1748.85
					gene-ccn2b	CCN2	ccn2b		0.90645	0.923207	0.908861	-0.909973	-0.905109	-0.923437		-1.93739	0						7012.67	7099.63	7025.11	1843.88	1850.48	1825.71
					gene-efnb2b	EFNB2	efnb2b		0.693193	1.27038	0.580716	-0.57767	-1.37117	-0.595454		-1.93978	0.000175354						25.6153	40.836	23.3899	9.17351	4.83155	9.04264
					gene-LOC120483167	NECTIN3	si:ch211-222e20.4		1.0608	0.656362	0.940391	-0.680974	-0.721454	-1.25512		-1.95157	3.14832e-11						84.7274	62.2263	77.2885	22.4241	21.742	14.4682
					gene-LOC120469037	ITGAX	si:dkey-32n7.4		0.921158	0.846567	0.962063	-0.78006	-0.972118	-0.97761		-1.97457	3.28559e-217						2177.3	2058.33	2245.43	604.433	523.015	520.856
					gene-col6a3	COL6A3	col6a3		0.80637	0.697981	1.19459	-0.956031	-0.908091	-0.834819		-2.01827	1.82909e-42						13310.1	12244	17949.2	3424.78	3553.6	3759.93
					gene-col6a2	COL6A2	col6a2		0.911472	0.872526	0.953205	-0.877771	-0.936486	-0.922946		-2.05386	0						5838.31	5663.56	6031.55	1445.34	1380.62	1395.28
					gene-tln2a	TLN2	tln2a		0.929695	0.720959	1.02601	-0.732822	-1.23354	-0.71031		-2.07353	5.55397e-74						858.111	723.38	928.478	220.164	146.154	224.257
					gene-col12a1b	COL12A1	col12a1b		0.737072	0.594498	1.32392	-0.883564	-0.885549	-0.886374		-2.08267	6.56634e-21						2825.56	2522.11	4510.19	776.691	775.464	774.954
					gene-LOC120474274	LY9	si:rp71-1i20.1		0.721202	0.613185	1.31965	-0.786677	-0.932553	-0.93481		-2.10554	0.00249138						13.7928	12.6397	22.373	4.07712	3.62366	3.61706
					gene-vcana	VCAN	vcana		0.355952	-0.144183	1.46498	-1.22606	#VALUE!	-0.450693		-2.11315	0.0111534						9.85202	6.806	22.373	3.05784	0	5.42558
					gene-s1pr4	S1PR1	s1pr4		1.05175	1.03637	0.547587	-0.628731	-1.2387	-0.768272		-2.15083	1.06863e-05						34.4821	34.03	22.373	8.15424	4.83155	7.23411
					gene-col16a1	COL16A1	col16a1		0.767249	0.94805	0.743324	-1.22317	-0.025829	-1.20962		-2.22721	2.32e-09						54.1861	65.1431	52.8816	7.13496	24.1577	7.23411
					gene-nrp2a	NRP2	nrp2a		0.911425	0.856379	0.95459	-0.979925	-1.02343	-0.719035		-2.34337	4.86573e-213						2173.36	2068.05	2259.67	394.461	379.277	499.154
					gene-LOC120477894	COL18A1	col18a1a		0.927299	0.749025	1.01481	-1.17272	-0.656264	-0.862149		-2.37373	3.2675e-18						98.5202	83.6165	106.78	14.2699	22.9499	18.9895
					gene-lamb1a	LAMB1	lamb1a		0.88272	0.864599	0.986587	-0.980931	-0.851656	-0.90132		-2.46365	0						14378	14136.1	15847.2	2509.47	2832.5	2703.75
					gene-LOC120482046	PCDHGB7	pcdh1g2		0.64553	1.17734	0.763478	-1.19246	-1.02924	-0.364649		-2.48847	1.08454e-05						20.6892	35.9746	23.3899	3.05784	3.62366	7.23411
					gene-LOC120474266	LAMA2	lama1		0.898794	0.73957	1.07604	-0.959923	-0.993011	-0.761466		-2.51771	1.00211e-85						638.411	547.397	757.63	106.005	102.67	128.405
					gene-her6	HES1	her6		0.817054	1.10327	0.789774	-1.05878	-0.885003	-0.766313		-2.54708	2.73308e-32						191.129	252.794	186.102	30.5784	36.2366	40.6919
					gene-cntn1b	CNTN1	cntn1b		0.969327	0.934091	0.813247	-1.06882	-0.708955	-0.938887		-2.55871	1.14639e-34						187.188	180.845	160.679	25.482	36.2366	28.9364
					gene-LOC120477611	COL18A1	col18a1a		0.928133	0.685301	0.923262	-1.4962	-0.655503	-0.384993		-2.59127	1.67075e-14						80.7866	61.254	80.3393	5.0964	13.2868	18.0853
					gene-ek1	EPHA4	ek1		0.841337	0.785487	1.00901	-0.963003	-0.429909	-1.24292		-2.6925	1.11333e-17						85.7126	80.6997	102.712	12.2314	21.742	9.04264
					gene-LOC120460491	FN1	fn1b		0.828832	0.803085	1.05424	-0.77828	-1.20981	-0.698075		-2.72936	9.1491e-83						477.823	464.752	609.155	84.6002	53.147	92.2349
					gene-si:dkey-261h17.1	CD34	si:dkey-261h17.1		0.861793	0.967409	0.892134	-0.75153	-0.88325	-1.08655		-2.73192	1.39581e-35						187.188	209.041	193.221	34.6555	30.1972	24.4151
					gene-LOC120495016	LAMA2	lama2		0.755995	0.743664	1.17749	-0.878596	-1.12247	-0.676076		-2.73993	9.18535e-24						117.239	115.702	184.069	20.3856	15.7025	25.3194
					gene-postnb	POSTN	postnb		1.03496	0.841741	0.854785	-0.920602	-0.941018	-0.869862		-2.74012	2.47417e-84						539.891	441.417	447.459	70.3303	68.8496	74.1496
					gene-loxl2b	LOXL2	loxl2b		0.920672	0.94477	0.868151	-0.885556	-1.00845	-0.839582		-2.74228	1.23299e-102						628.559	644.625	594.918	94.793	83.3442	99.469
					gene-zmp:0000000625	CDH2	cdh2		0.886973	0.874917	0.925967	-1.22649	-0.82636	-0.635006		-2.7702	9.49402e-50						267.975	264.462	279.662	26.5013	41.0682	50.6388
					gene-ctnnd2b	CTNND2	ctnnd2b		0.888796	0.880549	0.958261	-0.831817	-1.06511	-0.830676		-2.79012	5.08111e-87						451.223	447.251	486.104	71.3496	55.5628	71.4368
					gene-rtbdn	FOLR2	zgc:109949		0.815448	0.864273	0.890584	-0.695764	-0.411013	-1.46353		-2.80579	8.52292e-15						66.9937	70.9768	73.2206	11.2121	15.7025	4.52132
					gene-LOC120491694	COL7A1	col7a1		0.889264	0.875688	0.31724	-1.33603	#VALUE!	-0.74616		-2.90266	0.0152084						8.86682	8.75057	5.08477	1.01928	0	1.80853
					gene-col5a1	COL5A1	col5a1		0.857487	0.88281	0.995345	-0.913873	-0.916606	-0.905163		-2.95536	0						17807.5	18320.8	20786.5	2440.15	2432.68	2464.12
					gene-prph2a	PRPH2	prph2a		0.990407	0.119126	1.33522	-0.749478	-1.18185	-0.513423		-2.96437	0.000302066						16.7484	5.83371	25.4238	2.03856	1.20789	2.71279
					gene-LOC120482043	PCDHGA6	pcdh1g9		0.889068	0.952194	0.872137	-1.10253	-0.926353	-0.684515		-2.97475	2.6939e-63						295.561	317.937	289.832	29.5591	36.2366	47.926
					gene-zgc:165653	ACTN2	actn2b		1.07683	0.816565	0.743486	-1.16395	-1.03758	-0.435351		-3.24631	0.000130274						20.6892	14.5843	13.2204	1.01928	1.20789	2.71279
					gene-thbs3a	THBS3	thbs3a		0.924356	0.906957	0.902311	-0.932648	-0.993338	-0.807638		-3.50999	2.53347e-177						778.31	760.327	755.596	64.2146	59.1865	75.9582
					gene-thbs4a	THBS4	thbs4a		0.892257	0.882778	0.915038	-0.57679	-0.952678	-1.1606		-3.52883	0.000120126						15.7632	15.5566	16.2713	2.03856	1.20789	0.904264
					gene-LOC120487108	CDHR1	cdhr1a		0.805267	0.783483	0.935983	-1.49872	-0.724105	-0.30191		-3.52961	3.05491e-12						44.3341	42.7805	54.9155	1.01928	3.62366	7.23411
					gene-mxra8a	MXRA8	mxra8a		0.90736	0.896189	0.913624	-0.917671	-0.702758	-1.09674		-3.78195	4.55572e-148						660.085	649.487	666.104	46.8869	64.018	36.1706
					gene-vcam1b	VCAM1	vcam1b		0.852402	0.778572	0.891387	-0.537478	-0.43841	-1.54647		-3.83301	3.53301e-13						55.1713	48.6143	58.9833	5.0964	6.03944	0.904264
					gene-cldn11a	CLDN11	cldn11a		0.681913	-1.14795	0.466042	#VALUE!	#VALUE!	#VALUE!		-4.12104	0.0294036						4.92601	0.972285	4.06781	0	0	0
					gene-cldnk	CLDN6	cldnk		1.08913	-0.212391	-0.876743	#VALUE!	#VALUE!	#VALUE!		-4.24952	0.00967935						5.91121	2.91686	2.03391	0	0	0
					gene-LOC120475443	CNTN3	si:ch73-34h11.1		0.981256	-1.01774	0.0364888	#VALUE!	#VALUE!	#VALUE!		-4.60197	0.0058139						7.88162	1.94457	4.06781	0	0	0
					gene-cntn1a	CNTN1	cntn1b		0.500787	-1.15145	0.650667	#VALUE!	#VALUE!	#VALUE!		-5.04307	0.000488707						6.89642	4.86143	7.11867	0	0	0
					gene-itga11a	ITGA11	itga11a		0.890969	0.938784	0.907903	-0.938382	-0.873954	-0.92532		-6.94674	9.21073e-92						758.606	860.472	793.224	6.11568	7.24732	6.32985
	GO:0043410 positive regulation of MAPK cascade		20/162		gene-ror1	ROR1	ror1		0.971821	0.677246	1.04567	-1.12424	-0.728971	-0.841526		-1.11507	0.0123243						27.5857	24.3071	28.4747	11.2121	13.2868	12.6597
					gene-LOC120473062	DOK4	dok4		0.92742	1.08474	0.662186	-0.655423	-1.17849	-0.840431		-1.15079	0.000171641						56.1565	60.2817	49.8307	27.5205	21.742	25.3194
					gene-prkcea	PRKCE	prkcea		1.10546	0.896112	0.66899	-1.13	-0.948928	-0.591635		-1.22573	1.59579e-13						188.174	170.15	152.543	64.2146	70.0575	83.1923
					gene-LOC120465162	CX3CL1	ccl38.6		0.82398	0.531257	0.973327	-1.67709	-0.508228	-0.143242		-1.25538	0.00701653						32.5117	27.224	35.5934	7.13496	14.4946	18.0853
					gene-ksr1b	KSR1	ksr1b		0.859278	0.813678	1.04624	-0.847493	-1.06829	-0.803406		-1.2827	5.38431e-50						855.155	836.165	937.631	368.979	330.961	377.078
					gene-ntrk1	NTRK1	ntrk1		0.634333	0.729733	1.02054	-0.264375	-0.465974	-1.65426		-1.28742	0.0318194						13.7928	14.5843	17.2882	8.15424	7.24732	3.61706
					gene-flt4	FLT4	flt4		1.07785	0.224499	0.737235	-0.305028	-1.77473	0.0401748		-1.37881	0.021935						25.6153	12.6397	19.3221	8.15424	2.41577	10.8512
					gene-gpr37l1a	GPR37L1	gpr37l1a		1.11715	-0.441122	1.23947	-0.252341	-1.36748	-0.295682		-1.46402	0.00509789						31.5265	9.72285	34.5764	11.2121	4.83155	10.8512
					gene-efna1a	EFNA1	efna1a		0.643343	0.660296	1.33592	-0.97503	-0.710965	-0.953564		-1.66584	3.36683e-06						40.3933	40.836	63.0511	14.2699	16.9104	14.4682
					gene-bcar3	BCAR3	bcar3		0.952011	0.914428	0.524869	-0.666256	-1.58717	-0.137884		-1.76409	1.11915e-10						105.417	102.09	73.2206	26.5013	12.0789	41.5961
					gene-kdrl	FLT1	kdrl		0.906515	0.830781	0.952736	-0.722096	-1.23147	-0.736461		-1.81334	1.33797e-75						788.162	746.715	814.58	246.666	171.52	244.151
					gene-jcada	JCAD	jcada		1.01819	0.68336	1.01167	-1.01119	-0.881429	-0.820612		-1.88756	6.28686e-61						661.071	519.2	657.969	152.892	167.896	175.427
					gene-ndst1a	NDST1	ndst1a		1.62099	0.613387	0.141617	-1.02383	-0.593339	-0.75883		-2.05456	9.02681e-05						44.3341	19.4457	13.2204	5.0964	7.24732	6.32985
					gene-LOC120478228	THPO	thpo		0.937735	0.697154	0.764997	0.00827362	-1.47769	-0.930472		-2.27283	1.53657e-06						38.4229	29.1686	31.5256	13.2506	2.41577	4.52132
					gene-LOC120491409	ADRA1D	adra1d		-0.750882	1.20359	0.438876	#VALUE!	#VALUE!	-0.891587		-2.64165	0.0331269						2.95561	9.72285	6.10172	0	0	2.71279
					gene-zmp:0000000625	CDH2	cdh2		0.886973	0.874917	0.925967	-1.22649	-0.82636	-0.635006		-2.7702	9.49402e-50						267.975	264.462	279.662	26.5013	41.0682	50.6388
					gene-LOC120491406	ADRA1D	adra1d		-0.122458	0.503084	0.962829	#VALUE!	#VALUE!	-1.34345		-3.7782	0.000326641						7.88162	13.612	20.3391	0	0	2.71279
					gene-f2r	F2R	f2r		-1.02628	0.0548153	0.971465	#VALUE!	#VALUE!	#VALUE!		-3.96644	0.0203157						1.9704	2.91686	4.06781	0	0	0
					gene-adra1ab	ADRA1A	adra1ab		0.808285	0.0780754	0.543674	#VALUE!	#VALUE!	-1.43003		-4.00319	0.0123243						7.88162	3.88914	6.10172	0	0	0.904264
					gene-igfbp6b	IGFBP6	igfbp6b		0.931609	0.920187	0.883489	-0.993643	-0.891105	-0.850538		-4.3465	2.83348e-72						345.806	339.328	319.323	14.2699	16.9104	18.0853
					gene-c1qtnf6a	C1QTNF1	c1qtnf6a		0.879024	0.914521	0.939861	-0.986311	-0.807773	-0.939321		-5.78918	2.08936e-45						247.286	267.378	282.713	4.07712	6.03944	4.52132
	GO:0006915 apoptotic process		51/616		gene-badb	BAD	badb		0.895787	1.03009	0.726987	-1.02918	-1.15139	-0.472301		-1.03434	9.37071e-11						194.085	205.152	181.018	87.658	83.3442	110.32
					gene-LOC120468183	GAS2	gas2a		0.918047	0.89276	0.913213	-1.06755	-0.742782	-0.913692		-1.0564	5.44611e-51						1309.33	1296.06	1306.79	588.124	670.377	625.751
					gene-LOC120494205	MAGI3	magi3b		0.779942	0.513756	1.33067	-0.818287	-1.0711	-0.734985		-1.05938	1.94633e-27						1187.17	1062.71	1492.89	610.548	549.589	632.08
					gene-tgfbr2l	TGFBR2	si:dkey-101k6.5		1.00717	0.978638	0.741084	-0.904711	-0.911604	-0.910576		-1.06028	8.84271e-27						584.225	577.537	524.748	270.109	269.359	269.471
					gene-zgc:110239	CTSV	zgc:110239		0.906528	1.00871	0.809315	-0.874159	-1.04683	-0.803565		-1.06049	9.29794e-11						157.632	164.316	151.526	76.446	71.2654	78.671
					gene-epb41l3a	EPB41L3	epb41l3a		0.931385	0.985833	0.801821	-0.844646	-0.782863	-1.09153		-1.07095	5.55027e-15						218.715	223.626	207.458	106.005	108.71	95.852
					gene-ctsk	CTSK	ctsk		0.925283	0.841258	0.965879	-1.00552	-0.840514	-0.88639		-1.10948	1.24302e-203						40911.5	39485.5	41618.8	18104.4	19410.7	19038.4
					gene-ctsc	CTSC	ctsc		0.98597	0.889238	0.857209	-0.926567	-0.821558	-0.984291		-1.12518	2.09673e-149						8365.35	8026.21	7916.98	3690.81	3860.41	3600.78
					gene-pcsk9	PCSK9	pcsk9		0.892638	0.948111	0.895616	-0.933402	-0.848672	-0.954291		-1.12826	9.61121e-252						48957.7	50135.9	49020.2	22379.3	23207.1	22179.8
					gene-myo18ab	MYO18A	myo18ab		0.775537	0.691938	1.21559	-0.978267	-0.978774	-0.726022		-1.1297	2.11837e-61						9004.75	8682.51	10908.9	4192.3	4191.37	4679.57
					gene-si:dkey-240h12.4	DAPK2	si:dkey-240h12.4		0.560399	0.739596	1.23211	-0.30125	-0.970931	-1.25992		-1.15314	2.15242e-08						123.15	134.175	169.831	81.5424	59.1865	51.543
					gene-cadm1b	CADM1	cadm1b		0.739266	1.01072	0.966459	-0.794176	-1.06015	-0.862118		-1.15434	6.76638e-15						193.1	217.792	213.56	97.8508	86.9679	94.9477
					gene-zmp:0000000755	PACS2	si:ch211-126j24.1		0.961411	1.14821	0.533848	-0.574761	-1.06738	-1.00133		-1.15685	3.8544e-15						258.123	280.99	212.543	128.429	102.67	105.799
					gene-adora2aa	ADORA2A	adora2aa		0.409976	0.810043	1.34293	-0.568404	-1.17064	-0.823907		-1.16092	0.0317157						17.7336	21.3903	27.4577	11.2121	8.45521	9.9469
					gene-LOC120467255	PIM1	pimr89		1.26678	0.525152	0.608232	-0.398442	-1.54277	-0.458959		-1.19495	0.0170478						27.5857	18.4734	19.3221	11.2121	6.03944	10.8512
					gene-myo18aa	MYO18A	myo18aa		0.935667	0.514731	0.925151	-0.421433	-1.6541	-0.300012		-1.20559	0.000175635						53.2009	41.8083	52.8816	24.4627	12.0789	26.2237
					gene-prkcea	PRKCE	prkcea		1.10546	0.896112	0.66899	-1.13	-0.948928	-0.591635		-1.22573	1.59579e-13						188.174	170.15	152.543	64.2146	70.0575	83.1923
					gene-LOC120487977	NLRP12	si:ch211-114l13.9		0.910025	0.842686	0.976489	-0.779732	-0.972823	-0.976646		-1.25131	3.86433e-32						525.113	508.505	542.036	234.434	213.796	213.406
					gene-emp3a	EMP3	EMP3		1.08397	0.808724	0.787705	-0.639764	-1.19224	-0.848397		-1.25483	1.55636e-41						952.691	832.276	823.732	408.731	311.635	368.94
					gene-LOC120477688	THBS1	thbs1b		0.832235	0.899255	0.999494	-1.00459	-0.87586	-0.850538		-1.25924	1.01703e-158						23668.5	24441.3	25644.5	9811.58	10436.1	10563.6
					gene-LOC120464394	TRIM35	trim35-20		0.923334	0.591535	1.01343	-1.32376	-0.219706	-0.984833		-1.28796	0.000219921						58.1269	48.6143	61.0172	17.3278	31.4051	20.7981
					gene-zmat3	ZMAT3	zmat3		0.918036	0.765876	0.824902	-0.195535	-1.45356	-0.859723		-1.31095	1.56547e-12						193.1	176.956	183.052	101.928	49.5234	69.6283
					gene-LOC120493105	GADD45A	gadd45ab		1.104	0.129111	1.15924	-1.34542	-0.70022	-0.346713		-1.32201	0.00233351						37.4377	21.3903	38.6442	9.17351	13.2868	16.2767
					gene-tnfsf10l	TNFSF10	tnfsf10l		1.10005	0.710131	0.892172	-0.709946	-0.976688	-1.01572		-1.32254	2.28703e-12						145.81	119.591	131.187	58.0989	50.7313	49.7345
					gene-LOC120467467	PIM1	pimr89		1.2104	1.3383	-0.565982	-0.922749	-0.458236	-0.601738		-1.35716	0.00760952						30.5413	33.0577	10.1695	8.15424	10.871	9.9469
					gene-si:ch211-204c21.1	DAB2	DAB2		0.894343	0.882568	0.955787	-0.853626	-1.02189	-0.857186		-1.3882	4.31711e-259						17747.4	17637.3	18333.6	7041.18	6441.66	7027.94
					gene-dpf1	DPF1	dpf1		1.55921	0.475136	0.295049	-1.25827	-0.758221	-0.312906		-1.39765	0.00483714						39.4081	20.418	18.3052	7.13496	9.6631	12.6597
					gene-LOC120464396	TRIM35	trim35-20		0.815554	0.975404	0.905894	-0.760774	-1.20239	-0.733689		-1.54841	2.68132e-13						127.091	140.009	134.238	48.9254	37.4445	49.7345
					gene-prf1.1	PRF1	prf1.1		0.953212	1.08096	0.658772	-0.737538	-1.1065	-0.848902		-1.55522	1.49196e-13						104.431	112.785	87.458	37.7133	30.1972	35.2663
					gene-prop1	PROP1	prop1		0.977364	1.08255	0.599386	-0.839582	-0.633266	-1.18645		-1.5633	7.37236e-21						282.753	301.408	224.747	93.7737	106.294	75.9582
					gene-LOC120464540	SEPTIN4	BX640522.1		0.941699	0.784433	0.890194	-0.459375	-0.788494	-1.36846		-1.57616	2.81338e-05						47.2897	42.7805	45.7629	19.3663	15.7025	10.8512
					gene-sema3aa	SEMA3A	sema3aa		0.874643	0.827772	1.00431	-0.896112	-0.682843	-1.12777		-1.74887	9.96956e-72						762.546	738.937	831.868	232.396	268.151	198.938
					gene-ogt.1	OGT	ogt.1		0.981425	0.977913	0.767399	-0.970126	-0.939961	-0.816651		-1.76283	5.87812e-231						14103.2	14069.9	12214.6	3801.91	3879.73	4214.77
					gene-stk17al	STK17A	stk17al		0.675491	0.957846	0.91201	-0.31746	-1.43949	-0.788397		-1.77526	3.28007e-05						30.5413	37.9191	36.6103	14.2699	6.03944	9.9469
					gene-nr4a1	NR4A1	nr4a1		0.161184	1.35261	0.876949	-1.24332	-0.281056	-0.866362		-1.79756	0.00275695						11.8224	29.1686	20.3391	4.07712	8.45521	5.42558
					gene-dcc	DCC	dcc		1.072	0.853794	0.76159	-0.596346	-1.04723	-1.04381		-1.80586	2.38519e-31						316.25	271.268	254.238	97.8508	71.2654	71.4368
					gene-LOC120489212	LALBA	lyz		0.933789	0.917576	0.885522	-0.970577	-0.883032	-0.883277		-1.83363	0						18112.9	17909.5	17514	4805.9	5108.16	5107.28
					gene-map2k6	MAP2K6	map2k6		0.826652	0.790613	1.08359	-0.670057	-0.959	-1.0718		-1.88219	1.82888e-29						229.552	223.626	276.611	77.4652	62.8101	57.8729
					gene-si:ch73-54f23.4	TRIM69	si:ch73-54f23.4		0.89979	0.728633	0.572614	-0.638947	-1.70389	0.141796		-1.89223	0.00307583						23.6449	19.4457	16.2713	4.07712	1.20789	9.9469
					gene-thbs1b	THBS1	thbs1b		0.894089	0.865978	0.974434	-0.985519	-0.889453	-0.859529		-1.89273	4.05596e-273						6180.17	6056.36	6548.16	1597.21	1711.58	1748.85
					gene-sfrp2l	SFRP2	sfrp2l		0.809806	1.18823	0.69654	-1.01803	-0.786498	-0.89005		-1.91965	1.60152e-11						81.7718	107.924	75.2545	21.4049	25.3656	23.5109
					gene-tnfrsf9a	TNFRSF9	tnfrsf9a		0.816061	0.899398	0.995645	-1.06674	-0.674	-0.970367		-2.01665	5.45663e-11						61.0825	65.1431	70.1698	14.2699	19.3262	15.3725
					gene-wnt7aa	WNT7A	wnt7aa		-0.754519	0.936251	0.785952	#VALUE!	#VALUE!	-0.967685		-2.26156	0.0346316						4.92601	9.72285	9.15258	0	0	4.52132
					gene-prkcda	PRKCD	prkcda		0.476294	0.63857	0.681669	-1.70043	#VALUE!	-0.0961025		-2.27638	0.0130912						9.85202	11.6674	12.2034	1.01928	0	5.42558
					gene-LOC120487737	PIM3	pimr85		0.0466056	0.909911	0.666855	#VALUE!	0.02722	-1.65059		-2.27727	0.0290732						4.92601	11.6674	9.15258	0	4.83155	0.904264
					gene-dpep1	DPEP1	dpep1		0.722137	1.19743	0.639935	-1.06924	-1.18185	-0.308421		-2.45387	7.79252e-07						26.6005	43.7528	24.4069	4.07712	3.62366	9.04264
					gene-LOC120464417	TRIM35	trim35-20		0.880312	0.926252	0.917639	-0.796793	-0.83581	-1.0916		-2.47118	1.43266e-131						1117.22	1166.74	1157.29	229.338	221.043	173.619
					gene-kremen1	KREMEN1	kremen1		1.0278	0.852572	0.622749	-0.158248	-1.33779	-1.00708		-2.6747	0.000396384						21.6744	17.5011	13.2204	5.0964	1.20789	1.80853
					gene-bmf2	BMF	bmf2		0.784756	0.734601	0.621147	#VALUE!	-1.35992	-0.780582		-2.97469	3.02151e-06						28.5709	27.224	24.4069	0	3.62366	6.32985
					gene-prickle1b	PRICKLE1	prickle1b		0.991051	0.357601	0.715814	-1.38333	-0.681136	#VALUE!		-3.06785	7.0371e-06						30.5413	16.5288	23.3899	3.05784	6.03944	0
					gene-LOC120479552	MAGI3	magixb		0.880367	0.75466	1.05868	-0.949393	-1.10878	-0.635534		-3.26921	3.89109e-36						171.425	145.843	215.594	16.3085	13.2868	24.4151
					gene-znf385a	ZNF385A	BX571968.1		0.785784	1.10293	0.829774	-1.00246	-0.869361	-0.846667		-3.35373	7.9168e-22						79.8014	119.591	84.4071	8.15424	9.6631	9.9469
					gene-LOC120467304	PIM3	pimr84		1.00298	0.613869	0.816188	-0.567839	-0.265843	-1.59935		-3.55813	1.7311e-12						70.9346	36.9468	51.8646	5.0964	8.45521	0.904264
					gene-LOC120461447	PIM3	pimr84		0.927486	0.811432	0.964501	-0.678085	-1.15462	-0.870718		-3.62607	1.0439e-31						139.899	118.619	147.458	14.2699	7.24732	10.8512
					gene-LOC120462669	TFPT	tfpt		1.20829	0.31515	-0.387362	-1.13608	#VALUE!	#VALUE!		-3.73352	0.0217041						8.86682	3.88914	2.03391	1.01928	0	0
					gene-foxo1b	FOXO1	foxo1b		1.02838	0.9915	0.697168	-0.826057	-0.984461	-0.906527		-3.90891	1.37029e-10						48.2749	45.6974	29.4916	3.05784	2.41577	2.71279
					gene-adra1ab	ADRA1A	adra1ab		0.808285	0.0780754	0.543674	#VALUE!	#VALUE!	-1.43003		-4.00319	0.0123243						7.88162	3.88914	6.10172	0	0	0.904264
					gene-ntn2	NTN1	ntn2		0.874595	0.853698	0.905067	-0.773552	-1.35376	-0.506046		-4.37447	2.75926e-35						154.677	148.76	163.729	7.13496	2.41577	11.7554
					gene-tnfrsf21	TNFRSF21	tnfrsf21		0.457168	0.421209	0.616227	-1.4946	#VALUE!	#VALUE!		-7.16297	3.77904e-11						89.6534	83.6165	122.034	2.03856	0	0

## Sheet: Table S8 - KOvsWT Ctrl+IFN
	Suplementary table S8: Heatmap of genes associated to GO terms (DAVID output) and differentially expressed in the viperin-/- cell line compared to the WT cell line at the steady state and upon IFN treatment.
				Colours from blue to red represent the Z-score; human genes highlighted in yellow indicate duplicates.
																															Counts
					Gene_Pp	Gene_Hs	Gene_Dr		WT_C1	WT_C2	WT_C3	KO_C1	KO_C2	KO_C3	WT_IFN1	WT_IFN2	WT_IFN3	KO_IFN1	KO_IFN2	KO_IFN3		log2FC Ctrl KOvWT	adj p.value	log2FC IFN KOvWT	adj p.value		Z-score				WT_C1	WT_C2	WT_C3	KO_C1	KO_C2	KO_C3	WT_IFN1	WT_IFN2	WT_IFN3	KO_IFN1	KO_IFN2	KO_IFN3
	GO:0001649 osteoblast differentiation		DEGs in Ctrl only		gene-tmem119b	TMEM119	tmem119b		0.905695	0.734509	1.08484	-1.35746	-0.943368	-0.997087	1.0462	0.738578	1.12411	-0.868801	-0.704764	-0.762456		-1.08121	2.74622e-34	-0.947001	5.45164e-27				2		732.82	687.33	783.652	314.085	366.751	359.449	772.399	688.378	795.258	377.133	401.019	392.45
					gene-myoc	MYOC	myoc		1.31127	0.593402	1.13255	0.509013	-1.71929	-1.24302	0.265003	0.250791	0.299163	0.663975	-1.24877	-0.814082		-1.94298	0.037381	-0.536607	0.63054						13.0146	6.68238	11.0244	6.17872	0.780322	1.21436	4.92601	4.86143	5.08477	7.13496	1.20789	1.80853
					gene-sp7	SP7	sp7		0.714897	0.960227	1.46433	#VALUE!	-1.50455	-1.87529	0.289367	0.359451	0.138917	0.244246	-0.259733	-0.531852		-3.22197	5.60958e-07	-0.407143	0.500621						21.0235	24.8203	34.9107	0	4.68193	3.64307	15.7632	16.5288	14.2373	15.2892	10.871	9.04264
			DEGs in both Ctrl and IFN conditions		gene-igfbp5b	IGFBP5	igfbp5b		0.713549	0.531389	0.607552	-1.53062	-1.4176	-1.41717	1.02534	1.00628	1.11189	-0.0360406	-0.310102	-0.284453		-1.73883	9.38567e-199	-1.0516	5.67598e-77				0		8143.11	7324.84	7656.46	2208.89	2358.91	2359.49	9761.38	9653.82	10265.1	5266.62	4490.92	4558.39
					gene-cthrc1a	CTHRC1	cthrc1a		1.07928	1.1506	1.15054	-0.610538	-0.674685	-0.511954	0.674653	0.726233	0.724964	-1.2699	-1.18942	-1.24978		-1.02739	1.03106e-169	-1.15729	3.56783e-207						12050.5	12410.1	12409.8	6003.66	5846.95	6252.72	10198.8	10418	10412.6	4574.53	4728.88	4612.65
					gene-col6a1	COL6A1	col6a1		1.06166	0.947955	1.01089	-0.949364	-0.729391	-0.915806	0.91617	0.866562	0.867232	-0.868062	-1.37518	-0.832666		-1.20437	2.53586e-36	-1.2168	1.96473e-35						583.653	554.637	570.514	236.851	261.408	240.443	546.787	534.757	534.917	245.646	195.678	249.577
					gene-tp53inp2	TP53INP2	tp53inp2		1.00548	1.16661	1.12812	-0.839909	-0.543436	-0.484452	0.726296	0.898856	0.553091	-1.25222	-0.924873	-1.43357		-1.09756	3.53053e-42	-1.23529	2.53004e-49				-2		1237.38	1328.84	1306.39	546.817	623.477	639.966	1093.57	1180.35	1012.89	455.618	526.639	420.483
					gene-loxa	LOX	loxa		1.04704	0.967046	0.646661	-1.27924	-1.10373	-0.94114	0.796542	1.0773	1.0676	-0.984591	-0.832712	-0.460778		-1.54912	1.57009e-20	-1.33213	2.43525e-16						215.241	206.199	173.635	61.7872	67.888	74.0757	188.174	218.764	217.628	72.3688	78.5127	95.852
					gene-col1a1a	COL1A1	col1a1a		0.521781	0.744655	0.731188	-1.02425	-1.03967	-0.940314	1.16869	1.24797	1.19334	-0.967383	-0.779091	-0.856913		-1.0994	2.26224e-137	-1.3633	2.26421e-211						49654.5	54972.1	54635.2	24517.2	24345.3	25474.8	66712	69170.3	67466.7	25161.9	27420.2	26463.3
					gene-LOC120486759	MRC2	zgc:172053		1.04779	1.1268	1.14106	-0.204623	-1.04374	#VALUE!	0.222422	0.664312	0.26578	-1.93107	-0.446502	-0.842235		-2.28806	0.000602595	-1.43882	0.0460332						18.0202	19.0925	19.2927	7.20851	3.90161	0	9.85202	13.612	10.1695	2.03856	6.03944	4.52132
					gene-creb3l1	CREB3L1	creb3l1		0.49932	0.741808	0.945346	-1.02543	-1.20316	-1.14533	0.873645	1.43569	0.939444	-0.227638	-1.08387	-0.749812		-1.71532	3.74412e-11	-1.59904	4.76586e-11						76.0851	88.7801	101.057	28.834	25.7506	26.7158	96.5498	138.064	100.678	47.9061	27.7814	34.362
					gene-snai1a	SNAI2	snai1a		0.846838	0.882602	0.844309	-0.434042	-0.656884	-0.642423	0.974675	1.01672	0.965718	-1.30466	-1.11835	-1.3745		-1.10934	5.64225e-73	-1.74404	1.91312e-161						1769.98	1804.24	1767.58	890.766	790.466	796.618	1895.53	1938.74	1886.45	558.565	617.23	538.037
					gene-map2k6	MAP2K6	map2k6		0.744458	0.993202	1.20585	-0.689319	-0.728279	-0.601909	0.788175	0.7471	1.08102	-0.917696	-1.24702	-1.37558		-1.53555	8.89207e-23	-1.88219	1.82888e-29						223.25	261.567	299.497	89.5915	87.3961	94.7198	229.552	223.626	276.611	77.4652	62.8101	57.8729
					gene-loxl3b	LOXL3	loxl3b		1.23119	1.27022	1.17279	-0.354871	-0.36824	-0.188913	0.448958	0.346128	0.534566	-1.44469	-1.3177	-1.32945		-1.86915	7.58946e-39	-2.2037	1.07688e-31						322.361	333.164	306.846	84.4426	83.4944	97.1485	166.499	152.649	178.984	33.6362	37.4445	37.0748
					gene-loxl2b	LOXL2	loxl2b		0.508799	0.603421	0.541016	-1.54055	-1.02207	-1.02591	1.24227	1.26634	1.1898	-0.562091	-0.684863	-0.516165		-2.59152	2.30257e-64	-2.74228	1.23299e-102						291.326	321.709	301.334	33.983	58.5241	58.2891	628.559	644.625	594.918	94.793	83.3442	99.469
					gene-snai2	SNAI2	snai2		0.889592	1.07463	0.73905	-0.599658	-0.227448	0.23027	0.721389	0.413914	0.721363	-2.35098	-0.75808	-0.854041		-1.71684	5.13046e-05	-2.78706	5.6294e-07						38.0426	46.7766	32.1546	7.20851	10.9245	18.2153	31.5265	22.3626	31.5256	1.01928	6.03944	5.42558
					gene-LOC120491748	MRC2	si:ch211-15d5.12		0.861348	0.187716	-0.297097	#VALUE!	#VALUE!	-1.51583	0.837515	1.42081	-0.748929	-0.745532	#VALUE!	#VALUE!		-3.5552	0.0368896	-3.02348	0.0484143						6.00672	3.8185	2.7561	0	0	1.21436	5.91121	8.75057	2.03391	2.03856	0	0
					gene-wnt11f2	WNT11	wnt11f2		0.691477	1.37765	0.702326	-1.13418	-0.65416	-1.74414	0.783016	0.536084	0.119796	-0.677873	#VALUE!	#VALUE!		-2.51377	0.00390728	-3.05796	0.00675924						10.0112	18.1379	10.1057	2.05957	3.12129	1.21436	10.8372	8.75057	6.10172	3.05784	0	0
					gene-rrbp1b	RRBP1	rrbp1b		1.22622	1.14328	1.09565	-0.669871	-0.249175	-0.52679	0.202837	0.792953	0.740495	-1.41413	-0.823444	-1.51804		-2.66297	3.49944e-11	-3.06316	2.64212e-08						64.0717	58.2321	55.1221	7.20851	11.7048	8.50049	19.704	38.8914	36.6103	3.05784	6.03944	2.71279
					gene-bmp3	BMP3	bmp3		0.898167	0.444435	0.406018	-0.579991	-0.857827	#VALUE!	0.630405	1.76411	-0.186451	#VALUE!	-1.11445	-1.40442		-2.3987	0.0444011	-3.92794	0.00393855						9.01008	5.72775	5.51221	2.05957	1.56064	0	6.89642	21.3903	3.05086	0	1.20789	0.904264
					gene-loxl4	LOXL4	loxl4		0.879748	0.940476	0.911373	-0.881838	-0.912143	-1.01736	0.984616	1.01335	1.00571	-1.03441	-0.985379	-0.904144		-4.23506	0	-4.53424	0						1726.93	1902.57	1816.27	104.009	99.1009	83.7906	2041.34	2137.08	2111.2	81.5424	88.1758	100.373
					gene-itga11a	ITGA11	itga11a		1.10639	1.12265	1.07742	-0.510373	-0.635926	-0.564755	0.705763	0.757908	0.72423	-1.28927	-1.21901	-1.27502		-5.84098	0	-6.94674	9.21073e-92						1997.23	2077.26	1862.21	40.1617	29.6522	35.2163	758.606	860.472	793.224	6.11568	7.24732	6.32985
			DEGs in IFN condition only		gene-LOC120478257	H3-3A	h3f3b.1		1.03512	0.85951	1.18206	-0.499998	-0.653234	-0.873996	1.04989	0.853036	0.580729	-1.28771	-1.06969	-1.17571		-0.901834	8.6916e-23	-1.07191	1.27647e-29						645.722	605.232	681.677	366.604	346.463	319.376	649.248	603.789	546.104	274.186	297.14	285.747
					gene-LOC120491869	TP53INP2	LO017835.1		0.678843	0.631586	0.838823	-0.299654	-0.589585	-0.741727	0.880258	1.13352	1.24883	-1.073	-1.4318	-1.2761		-0.592218	3.64628e-17	-1.10699	1.55821e-55						1289.44	1269.65	1358.76	936.077	851.331	809.976	1377.31	1496.35	1553.9	726.746	646.22	680.006
					gene-mrc2	MRC2	mrc2		0.609724	1.00835	0.724415	-0.335115	-0.788022	-0.506556	0.878263	0.734439	1.41958	-1.19165	-1.48981	-1.06362		-0.663899	3.40745e-09	-1.13688	3.83735e-25						3578	4109.66	3723.5	2576.53	2201.29	2427.5	3928	3736.49	4741.04	1913.19	1724.86	2000.23
					gene-bmpr1ba	BMPR1B	bmpr1ba		0.635671	0.758236	0.741099	-0.576661	-0.963577	-0.48934	1.3835	1.21064	0.411996	-1.18677	-0.200479	-1.72431		-0.855597	0.000439742	-1.24402	1.96406e-07						86.0963	90.6894	90.0328	51.4894	43.698	53.4317	118.224	109.868	78.3054	39.7519	60.3944	31.6492
					gene-nog2	NOG	nog2		0.977647	0.991767	0.69486	0.207827	-0.394924	-0.147698	0.751157	0.797154	0.611151	-1.69567	-1.45634	-1.33693		-0.567222	1.90706e-07	-1.25468	8.56509e-28						440.493	442.946	394.123	325.413	256.726	282.945	402.948	410.304	381.358	153.911	169.104	177.236
					gene-gli1	GLI1	gli1		0.469991	0.909633	0.42525	-0.697492	-0.917797	-0.866187	1.07807	1.125	1.45393	-1.09266	-0.648696	-1.23904		-0.815433	1.97868e-13	-1.25709	1.04425e-30						410.459	487.813	403.31	259.506	237.998	242.871	521.172	530.868	604.07	222.203	264.527	209.789
					gene-msx3	MSX2	msx3		1.06367	0.833407	1.38738	0.178338	0.696073	-0.508027	0.0971402	0.482295	0.0772538	-1.27171	-1.54446	-1.49136		-0.694237	0.0656735	-1.30494	0.00266476						40.0448	35.3211	47.7725	24.7149	32.7735	17.001	23.6449	29.1686	23.3899	11.2121	9.6631	9.9469
					gene-wnt11	WNT11	wnt11		-0.254664	0.690841	-0.380489	-1.22847	-1.04091	0.354941	1.06382	1.73284	1.11028	-1.24349	0.0203119	-0.825014		-0.613924	0.564856	-1.9269	0.0193187						4.00448	7.637	3.67481	2.05957	2.34097	6.07178	9.85202	15.5566	10.1695	2.03856	4.83155	2.71279
					gene-mapk11	MAPK11	mapk11		0.550393	0.672237	0.535338	-0.399619	0.574745	0.177491	0.872058	0.695613	0.468329	-1.29664	-2.48114	-0.368803		-0.438683	0.531418	-1.96828	0.00380675						13.0146	14.3194	12.8618	6.17872	13.2655	9.71485	16.7484	14.5843	12.2034	3.05784	1.20789	6.32985
					gene-vcana	VCAN	vcana		-0.3961	0.951288	1.00434	-0.685343	-0.495299	-1.46931	0.608732	0.0598482	1.82586	-1.12748	#VALUE!	-0.276538		-1.40139	0.100018	-2.11315	0.0111534						5.0056	12.4101	12.8618	4.11915	4.68193	2.42871	9.85202	6.806	22.373	3.05784	0	5.42558
	GO:0030199 collagen fibril organization		DEGs in Ctrl only		gene-col27a1b	COL24A1	col27a1b		0.0110658	-0.239909	-0.0378621	-1.55985	-1.44791	-1.49642	1.06561	0.66149	1.16949	0.480631	0.576236	0.81742		-1.33717	1.27661e-16	-0.32702	0.0221571						199.223	168.969	192.927	71.0553	76.4716	74.0757	398.022	305.298	426.103	271.128	288.685	338.195
					gene-ddr2b	DDR2	ddr2b		0.505568	1.31294	0.532251	-2.47046	0.00208166	-0.736874	-0.629084	0.610031	1.13333	-0.0260973	-0.0433097	-0.190377		-1.59789	0.0431168	-0.666744	0.422256						9.01008	16.2286	9.18702	1.02979	6.24258	3.64307	3.94081	9.72285	14.2373	6.11568	6.03944	5.42558
					gene-lum	LUM	lum		0.708109	-0.50139	-0.564024	#VALUE!	#VALUE!	#VALUE!	1.34402	-1.6033	0.733733	#VALUE!	-0.117151	#VALUE!		-3.81761	0.0435343	-2.33372	0.190349						4.00448	1.90925	1.8374	0	0	0	5.91121	0.972285	4.06781	0	2.41577	0
			DEGs in both Ctrl and IFN conditions		gene-col5a2a	COL5A2	col5a2a		0.748251	0.887991	0.852708	-1.06021	-0.886129	-0.879866	1.02708	1.05541	1.13754	-0.995882	-0.999418	-0.88748		-1.1449	6.09508e-172	-1.31499	1.16757e-226						93078.1	99092.9	97538.5	41390.2	44748.3	44874.1	105466	106813	110817	42600.8	42533.3	44721.3
					gene-loxa	LOX	loxa		1.04704	0.967046	0.646661	-1.27924	-1.10373	-0.94114	0.796542	1.0773	1.0676	-0.984591	-0.832712	-0.460778		-1.54912	1.57009e-20	-1.33213	2.43525e-16						215.241	206.199	173.635	61.7872	67.888	74.0757	188.174	218.764	217.628	72.3688	78.5127	95.852
					gene-fkbp10a	FKBP10	fkbp10a		1.19243	1.14022	1.02685	-0.292267	-0.567081	-1.09636	0.664058	0.605817	0.650052	-1.65251	-1.1939	-0.477313		-1.40537	5.82709e-17	-1.35159	3.06922e-14						273.306	265.386	248.968	118.426	101.442	75.2901	202.952	196.402	201.357	55.0411	71.2654	106.703
					gene-col1a1a	COL1A1	col1a1a		0.521781	0.744655	0.731188	-1.02425	-1.03967	-0.940314	1.16869	1.24797	1.19334	-0.967383	-0.779091	-0.856913		-1.0994	2.26224e-137	-1.3633	2.26421e-211						49654.5	54972.1	54635.2	24517.2	24345.3	25474.8	66712	69170.3	67466.7	25161.9	27420.2	26463.3
					gene-LOC120487542	ADAMTS7	ADAMTS7		0.873084	1.01133	0.806368	-0.446431	-0.927181	-0.931465	1.00592	0.644887	1.23943	-1.31047	-1.09519	-0.870287		-1.20976	1.57611e-16	-1.50804	3.83695e-25						3407.81	3655.26	3294.46	1745.49	1367.9	1364.94	3645.25	3035.47	4103.41	1126.3	1256.2	1407.94
					gene-bmp1a	BMP1	bmp1a		0.871934	0.962355	0.841802	-0.769117	-0.979702	-0.791741	1.02553	0.940355	1.0532	-1.18216	-1.1255	-0.846955		-1.33184	6.44402e-89	-1.56474	5.43734e-119						1879.1	1971.3	1849.35	787.787	704.631	778.402	2038.38	1948.46	2068.48	632.973	652.259	755.965
					gene-col12a1a	COL12A1	col12a1a		0.411771	0.783281	0.387376	-0.721208	-0.990211	-1.03289	1.0046	0.886468	1.84831	-0.973091	-0.966613	-0.637803		-1.13036	3.91171e-07	-1.6811	9.08207e-15						14697.4	17974.6	14504.5	7955.11	6876.2	6719.03	20264.6	19008.2	32008.6	6940.27	6964.68	8322.84
					gene-col1a1b	COL2A1	col1a1b		0.57526	0.860765	0.78832	-0.557003	-0.670251	-0.57842	1.03786	1.10464	1.1477	-1.32796	-1.18013	-1.20078		-1.00089	9.86596e-89	-1.73342	6.78224e-263						22948.7	26584.4	25610.6	12807.5	12081.7	12667	29123.6	30142.8	30818.8	8609.85	9291.07	9192.75
					gene-col4a5	COL4A1	col4a5		1.25751	1.32525	1.28949	-0.835286	-0.296621	-0.0649177	0.455604	0.380958	0.197289	-1.52679	-1.32078	-0.861706		-1.96888	7.53672e-24	-1.82825	2.98838e-14						202.226	213.836	207.627	36.0426	56.1832	68.004	104.431	98.2008	84.4071	20.3856	24.1577	35.2663
					gene-sfrp2l	SFRP2	sfrp2l		0.662184	1.03607	1.03575	-1.80714	-0.815062	-0.444793	0.80376	1.15343	0.699102	-0.885159	-0.671225	-0.766907		-2.10842	2.27334e-13	-1.91965	1.60152e-11						73.0818	98.3264	98.3011	10.2979	22.6293	30.3589	81.7718	107.924	75.2545	21.4049	25.3656	23.5109
					gene-tll1	TLL1	tll1		0.942119	0.887597	1.58496	-1.30979	-0.656414	-0.14937	0.0197957	0.613018	1.05987	-1.32155	-0.79708	-0.873164		-2.29043	6.11013e-05	-2.03588	0.00164065						22.0246	21.0018	38.5855	3.08936	5.46225	8.50049	9.85202	16.5288	24.4069	3.05784	4.83155	4.52132
					gene-col12a1b	COL12A1	col12a1b		0.591506	0.805777	0.521551	-0.922767	-1.11996	-1.27585	1.0181	0.866294	1.64296	-0.707501	-0.709615	-0.710493		-1.88201	4.6763e-17	-2.08267	6.56634e-21						2053.3	2410.43	1948.57	661.123	570.415	507.601	2825.56	2522.11	4510.19	776.691	775.464	774.954
					gene-loxl3b	LOXL3	loxl3b		1.23119	1.27022	1.17279	-0.354871	-0.36824	-0.188913	0.448958	0.346128	0.534566	-1.44469	-1.3177	-1.32945		-1.86915	7.58946e-39	-2.2037	1.07688e-31						322.361	333.164	306.846	84.4426	83.4944	97.1485	166.499	152.649	178.984	33.6362	37.4445	37.0748
					gene-col16a1	COL16A1	col16a1		1.00063	0.981794	0.610948	-0.3519	-0.871034	-0.90309	0.825186	1.038	0.797026	-1.51761	-0.108293	-1.50166		-1.94746	5.26897e-08	-2.22721	2.32e-09						63.0706	62.0506	45.0164	19.566	12.4852	12.1436	54.1861	65.1431	52.8816	7.13496	24.1577	7.23411
					gene-LOC120470173	EXT1	ext1c		1.38762	0.540235	1.1423	-0.520437	-0.178525	-0.304958	0.502205	0.84038	0.697609	-1.26528	-1.41938	-1.42177		-1.53044	0.00282238	-2.2671	0.000275086						31.0347	16.2286	25.7236	7.20851	9.36386	8.50049	15.7632	20.418	18.3052	4.07712	3.62366	3.61706
					gene-LOC120462200	ADAMTS14	adamts14		0.787939	0.858966	0.876324	-0.999306	-1.07154	-1.08284	1.04705	1.14016	0.993787	-0.876756	-0.818734	-0.855051		-2.29654	3.00691e-276	-2.32116	6.58341e-296						2430.72	2580.35	2618.3	540.638	508.77	503.958	3022.6	3268.82	2890.18	599.336	629.309	610.378
					gene-LOC120477894	COL18A1	col18a1a		1.04855	0.988194	1.06286	-1.03608	-0.695835	-1.16777	0.881502	0.705626	0.967831	-1.19026	-0.680754	-0.883869		-2.62816	6.45654e-23	-2.37373	3.2675e-18						115.129	108.827	116.675	16.4766	22.6293	14.5723	98.5202	83.6165	106.78	14.2699	22.9499	18.9895
					gene-col5a3b	COL11A1	col5a3b		0.887754	1.13206	0.582366	-1.22766	-0.195698	-1.34902	0.978846	0.940138	0.845118	-0.436486	-1.3543	-0.803127		-2.33976	8.19597e-07	-2.48571	3.06201e-07						35.0392	44.8674	25.7236	4.11915	11.7048	3.64307	38.4229	36.9468	33.5595	9.17351	3.62366	6.32985
					gene-si:ch211-106n13.3	COL21A1	si:ch211-106n13.3		1.11674	1.29714	1.01521	-0.548145	-0.68956	-0.795349	0.722457	0.603812	0.730984	-1.54384	-0.998486	-0.910963		-2.55453	3.92227e-50	-2.52848	1.1616e-37						312.349	372.304	282.96	61.7872	53.8422	48.5743	212.804	189.596	214.577	23.4434	39.8603	43.4047
					gene-LOC120477611	COL18A1	col18a1a		0.794902	0.978004	0.828135	-0.688582	-0.847336	-0.66589	1.03663	0.748003	1.03084	-1.84491	-0.845663	-0.524138		-2.22901	3.9679e-12	-2.59127	1.67075e-14						64.0717	76.37	66.1465	15.4468	13.2655	15.7866	80.7866	61.254	80.3393	5.0964	13.2868	18.0853
					gene-adamts2a	ADAMTS2	adamts2		1.10786	0.887615	0.403012	-0.492512	-1.01451	-0.531611	0.841123	0.881318	1.23108	-0.72282	-1.737	-0.853551		-2.00025	2.77449e-06	-2.6333	6.0501e-09						49.0549	40.0943	25.7236	11.3277	7.0229	10.9292	38.4229	39.8637	54.9155	9.17351	3.62366	8.13837
					gene-loxl2b	LOXL2	loxl2b		0.508799	0.603421	0.541016	-1.54055	-1.02207	-1.02591	1.24227	1.26634	1.1898	-0.562091	-0.684863	-0.516165		-2.59152	2.30257e-64	-2.74228	1.23299e-102						291.326	321.709	301.334	33.983	58.5241	58.2891	628.559	644.625	594.918	94.793	83.3442	99.469
					gene-col13a1	COL13A1	col5a2b		0.903883	0.860476	0.892953	-0.895928	-1.01101	-1.08831	0.995958	1.02873	1.04177	-0.98477	-0.943801	-0.799956		-2.6839	4.78642e-127	-2.74792	1.99615e-137						654.732	627.189	647.685	110.187	98.3206	91.0767	717.227	740.881	750.512	100.909	105.086	121.171
					gene-col11a1b	COL11A1	col11a1b		0.720394	0.984096	0.915387	-1.29849	-1.32136	-0.681335	0.921267	1.08217	0.94908	-0.764698	-0.490363	-1.01615		-3.23651	1.03223e-20	-2.85928	4.74567e-20						72.0806	97.3718	90.0328	7.20851	7.0229	14.5723	90.6386	108.896	93.5597	13.2506	18.1183	9.9469
					gene-col5a1	COL5A1	col5a1		0.840666	0.962711	0.889003	-0.937771	-0.946222	-0.977268	0.954994	0.982365	1.104	-0.959647	-0.962601	-0.950233		-2.77372	0	-2.95536	0						15814.7	17950.8	16628.5	2496.2	2474.4	2395.92	17807.5	18320.8	20786.5	2440.15	2432.68	2464.12
					gene-LOC120462849	COL20A1	slc35c2		0.829167	1.04586	0.956358	-0.847532	-0.929118	-0.811803	0.912697	0.985281	0.97039	-0.883958	-1.28115	-0.946182		-3.45581	1.01576e-65	-3.73036	9.78115e-66						253.283	336.983	299.497	27.8043	24.9703	29.1446	282.753	311.131	305.086	26.5013	15.7025	24.4151
					gene-loxl4	LOXL4	loxl4		0.879748	0.940476	0.911373	-0.881838	-0.912143	-1.01736	0.984616	1.01335	1.00571	-1.03441	-0.985379	-0.904144		-4.23506	0	-4.53424	0						1726.93	1902.57	1816.27	104.009	99.1009	83.7906	2041.34	2137.08	2111.2	81.5424	88.1758	100.373
			DEGs in IFN condition only		gene-fkbp10b	FKBP10	fkbp10b		0.908882	1.0716	1.11015	-0.331249	-0.203678	-0.0506645	0.663538	0.584567	0.639126	-1.5529	-1.47616	-1.36322		-0.658103	1.78434e-22	-1.11891	3.68669e-54						1080.21	1147.46	1163.99	681.719	714.775	756.544	986.187	957.701	977.292	433.194	445.71	464.792
					gene-col15a1a	COL15A1	col15a1b		0.525761	0.671357	0.757704	-0.849997	-1.00536	-0.748181	1.25087	1.27195	1.09819	-1.1772	-0.797154	-0.997947		-0.788844	2.09804e-48	-1.13806	4.92563e-100						4414.94	4651.89	4798.38	2693.92	2547.75	2794.23	5727.97	5771.48	5422.4	2395.31	2745.53	2554.55
					gene-LOC120474017	COL14A1	col14a1a		0.651097	0.686761	0.106938	-0.23297	-0.694485	0.237269	0.846588	0.717258	1.00022	-1.40323	-2.27396	0.358514		-0.626472	0.364246	-1.32129	0.0341922						14.0157	14.3194	10.1057	8.2383	6.24258	10.9292	15.7632	14.5843	17.2882	4.07712	2.41577	11.7554
					gene-ext1c	EXT1	ext1a		0.768485	1.04744	0.842227	-0.680052	-0.389272	-1.00776	0.841102	0.981937	1.09487	-1.127	-1.08667	-1.2853		-0.980146	1.43278e-10	-1.36291	6.2495e-18						183.205	207.154	189.253	96.8	110.025	83.7906	189.159	201.263	211.526	79.5038	80.9284	74.1496
	GO:0030198 extracellular matrix organization		DEGs in Ctrl only		gene-LOC120495567	MMP16	mmp15a		1.13329	1.35143	0.78729	0.352104	0.105673	-1.98626	0.280458	0.147414	0.534407	-0.491383	-0.872896	-1.34153		-1.14607	0.024493	-1.07241	0.0658871				2		25.028	28.6388	20.2114	15.4468	13.2655	3.64307	14.778	13.612	17.2882	9.17351	7.24732	5.42558
					gene-mmp14b	MMP14	mmp14b		1.12332	1.21349	1.25119	-0.958443	-0.937263	-0.981926	0.675488	0.695968	0.654128	-0.731959	-1.1173	-0.886683		-1.16921	2.99564e-132	-0.856953	3.02852e-70						5354.99	5539.69	5618.78	2447.8	2467.38	2426.28	4525.03	4560.02	4488.83	2665.42	2305.86	2514.76
					gene-col27a1b	COL24A1	col27a1b		0.0110658	-0.239909	-0.0378621	-1.55985	-1.44791	-1.49642	1.06561	0.66149	1.16949	0.480631	0.576236	0.81742		-1.33717	1.27661e-16	-0.32702	0.0221571						199.223	168.969	192.927	71.0553	76.4716	74.0757	398.022	305.298	426.103	271.128	288.685	338.195
					gene-LOC120483183	ITGA9	itga9		-0.122631	-0.1644	-0.167114	-1.3927	-1.62085	-1.32251	0.439636	0.367816	0.510187	1.21003	1.15996	1.10258		-1.42127	2.85023e-55	0.782859	8.66166e-29				0		559.626	542.227	541.115	214.196	180.254	225.87	856.141	810.886	903.055	1533	1476.04	1413.36
					gene-zgc:158432	IMPG2	zgc:158432		1.40746	0.923302	1.29118	-0.732684	-0.169976	-1.05834	-0.403216	0.127714	0.39715	-0.357192	-2.00373	0.57834		-1.89871	0.0144846	-0.268455	0.789545						15.0168	10.5009	13.7805	3.08936	4.68193	2.42871	3.94081	5.83371	7.11867	4.07712	1.20789	8.13837
			DEGs in both Ctrl and IFN conditions		gene-mmp2	MMP2	mmp2		1.08967	1.12848	1.11424	-0.791679	-0.669355	-0.678666	0.780772	0.687165	0.811187	-1.11765	-1.21097	-1.14318		-1.0123	3.30478e-206	-1.06431	1.55328e-227						215674	218919	217723	104567	109606	109214	191504	184728	193758	92239.7	88986.3	91337.9
					gene-kazald3	KAZALD1	kazald3		0.9767	0.749171	0.911043	-0.97499	-1.1546	-0.734324	1.20526	1.03939	0.791555	-0.838052	-1.10229	-0.868869		-1.24178	4.44809e-21	-1.30907	2.83751e-23				-2		299.335	269.204	290.31	120.485	110.806	134.794	332.998	308.214	274.577	128.429	113.541	126.597
					gene-col5a2a	COL5A2	col5a2a		0.748251	0.887991	0.852708	-1.06021	-0.886129	-0.879866	1.02708	1.05541	1.13754	-0.995882	-0.999418	-0.88748		-1.1449	6.09508e-172	-1.31499	1.16757e-226						93078.1	99092.9	97538.5	41390.2	44748.3	44874.1	105466	106813	110817	42600.8	42533.3	44721.3
					gene-col1a1a	COL1A1	col1a1a		0.521781	0.744655	0.731188	-1.02425	-1.03967	-0.940314	1.16869	1.24797	1.19334	-0.967383	-0.779091	-0.856913		-1.0994	2.26224e-137	-1.3633	2.26421e-211						49654.5	54972.1	54635.2	24517.2	24345.3	25474.8	66712	69170.3	67466.7	25161.9	27420.2	26463.3
					gene-ptx3b	PTX3	ptx3b		0.71016	0.695366	0.838626	-1.5658	-0.496163	-1.37014	0.603184	1.26466	0.64083	-0.274104	0.408611	-1.45524		-2.12145	4.36956e-05	-1.38174	0.00364716						28.0314	27.6841	31.2359	4.11915	10.1442	4.85743	25.6153	44.7251	26.4408	12.2314	21.742	4.52132
					gene-LOC120487542	ADAMTS7	ADAMTS7		0.873084	1.01133	0.806368	-0.446431	-0.927181	-0.931465	1.00592	0.644887	1.23943	-1.31047	-1.09519	-0.870287		-1.20976	1.57611e-16	-1.50804	3.83695e-25						3407.81	3655.26	3294.46	1745.49	1367.9	1364.94	3645.25	3035.47	4103.41	1126.3	1256.2	1407.94
					gene-ccdc80l1	CCDC80	ccdc80l1		1.27387	1.21449	1.10102	-0.727758	-0.830249	-0.915008	0.609203	0.494414	0.886204	-1.14049	-0.972095	-0.993593		-1.7946	2.78624e-60	-1.51691	2.79779e-39						636.712	613.824	572.351	185.362	174.012	165.152	422.652	393.776	501.358	143.718	159.441	157.342
					gene-col8a2	COL8A2	col8a2		1.28143	1.32611	1.24892	-0.554489	-0.528785	-0.571415	0.471165	0.487077	0.4762	-1.19395	-1.3479	-1.09437		-1.81388	1.12488e-146	-1.65884	9.47671e-96						1477.65	1523.58	1445.12	420.153	427.616	415.31	848.259	857.556	851.19	271.128	243.993	290.269
					gene-pdgfra	PDGFRA	pdgfra		0.907976	0.870682	0.827469	-1.05288	-1.14859	-1.07554	1.02632	0.902123	1.15182	-0.914041	-0.726737	-0.768595		-1.79774	9.95383e-196	-1.67805	4.47001e-175						4184.68	4086.75	3976.14	1204.85	1133.81	1187.64	4511.24	4169.16	4885.44	1315.89	1482.08	1443.21
					gene-kazald2	KAZALD1	kazald2		0.707383	0.942552	1.05923	-0.654823	-0.0440765	-1.7587	0.792705	1.29729	0.345013	-0.66989	-1.1709	-0.845778		-1.47542	0.0225693	-1.70479	0.0105384						13.0146	15.274	16.5366	5.14894	7.80322	2.42871	13.7928	19.4457	10.1695	5.0964	3.62366	4.52132
					gene-col1a1b	COL2A1	col1a1b		0.57526	0.860765	0.78832	-0.557003	-0.670251	-0.57842	1.03786	1.10464	1.1477	-1.32796	-1.18013	-1.20078		-1.00089	9.86596e-89	-1.73342	6.78224e-263						22948.7	26584.4	25610.6	12807.5	12081.7	12667	29123.6	30142.8	30818.8	8609.85	9291.07	9192.75
					gene-LOC120460377	ADAMTS9	adamts9		1.25435	0.971185	0.750769	-0.718255	-0.316618	-0.354011	1.5063	0.138617	0.0403981	-0.890845	-1.9841	-0.397798		-1.55552	0.00152418	-1.7597	0.000771041						40.0448	32.4573	27.561	9.26809	12.4852	12.1436	48.2749	17.5011	16.2713	8.15424	3.62366	11.7554
					gene-col4a5	COL4A1	col4a5		1.25751	1.32525	1.28949	-0.835286	-0.296621	-0.0649177	0.455604	0.380958	0.197289	-1.52679	-1.32078	-0.861706		-1.96888	7.53672e-24	-1.82825	2.98838e-14						202.226	213.836	207.627	36.0426	56.1832	68.004	104.431	98.2008	84.4071	20.3856	24.1577	35.2663
					gene-LOC120474800	COL7A1	col7a1		0.461888	0.862247	0.502182	-0.959785	-0.76697	-1.13132	1.29555	0.824936	1.52535	-0.976799	-0.714787	-0.922489		-1.34946	1.10402e-15	-1.83693	3.14901e-29						206.231	262.522	211.301	87.5319	98.3206	78.9332	340.88	256.683	391.527	86.6388	101.463	89.5221
					gene-reck	RECK	reck		0.784906	0.883218	0.877632	-0.996335	-1.18163	-1.04751	1.11255	1.05069	0.98532	-0.866598	-0.790175	-0.812061		-1.95109	0	-1.90032	0						24694.6	26462.2	26358.5	7057.13	6194.98	6807.68	31093	29769.4	28432	7731.23	8158.07	8033.48
					gene-furina	FURIN	furina		0.81316	1.01111	0.978074	-0.834067	-0.885686	-0.889483	0.875437	1.03689	1.00673	-1.03206	-1.08948	-0.990631		-1.74049	1.24346e-215	-1.93702	4.33965e-262						6008.72	6858.03	6708.36	1999.85	1932.08	1927.18	6263.92	6977.12	6837.99	1752.14	1686.21	1801.29
					gene-LOC120469037	ITGAX	si:dkey-32n7.4		1.18382	1.2159	1.15045	-0.513053	-0.502656	-0.521711	0.615912	0.538875	0.658158	-1.1411	-1.33946	-1.34513		-1.78415	2.9832e-216	-1.97457	3.28559e-217						3294.69	3372.69	3215.46	955.643	962.917	949.627	2177.3	2058.33	2245.43	604.433	523.015	520.856
					gene-mmp14a	MMP14	mmp14a		0.88172	0.900503	0.908572	-0.92678	-0.917846	-0.915216	1.03967	1.00958	0.996017	-0.983066	-1.02969	-0.963468		-2.01262	0	-2.22212	0						15407.2	15631	15728.2	3843.17	3869.62	3877.44	17393.7	16996.5	16820.4	3680.62	3551.19	3736.42
					gene-col16a1	COL16A1	col16a1		1.00063	0.981794	0.610948	-0.3519	-0.871034	-0.90309	0.825186	1.038	0.797026	-1.51761	-0.108293	-1.50166		-1.94746	5.26897e-08	-2.22721	2.32e-09						63.0706	62.0506	45.0164	19.566	12.4852	12.1436	54.1861	65.1431	52.8816	7.13496	24.1577	7.23411
					gene-spint1a	SPINT1	spint1a		0.940119	0.955047	0.888654	-0.653302	-0.386622	-1.41079	0.588919	0.65807	0.98891	-0.247224	-1.97743	-0.344353		-2.83963	2.10698e-09	-2.31856	7.6738e-07						44.0493	44.8674	41.3416	6.17872	8.58354	2.42871	28.5709	31.1131	46.7799	10.1928	1.20789	9.04264
					gene-LOC120462200	ADAMTS14	adamts14		0.787939	0.858966	0.876324	-0.999306	-1.07154	-1.08284	1.04705	1.14016	0.993787	-0.876756	-0.818734	-0.855051		-2.29654	3.00691e-276	-2.32116	6.58341e-296						2430.72	2580.35	2618.3	540.638	508.77	503.958	3022.6	3268.82	2890.18	599.336	629.309	610.378
					gene-LOC120477894	COL18A1	col18a1a		1.04855	0.988194	1.06286	-1.03608	-0.695835	-1.16777	0.881502	0.705626	0.967831	-1.19026	-0.680754	-0.883869		-2.62816	6.45654e-23	-2.37373	3.2675e-18						115.129	108.827	116.675	16.4766	22.6293	14.5723	98.5202	83.6165	106.78	14.2699	22.9499	18.9895
					gene-col5a3b	COL11A1	col5a3b		0.887754	1.13206	0.582366	-1.22766	-0.195698	-1.34902	0.978846	0.940138	0.845118	-0.436486	-1.3543	-0.803127		-2.33976	8.19597e-07	-2.48571	3.06201e-07						35.0392	44.8674	25.7236	4.11915	11.7048	3.64307	38.4229	36.9468	33.5595	9.17351	3.62366	6.32985
					gene-LOC120477611	COL18A1	col18a1a		0.794902	0.978004	0.828135	-0.688582	-0.847336	-0.66589	1.03663	0.748003	1.03084	-1.84491	-0.845663	-0.524138		-2.22901	3.9679e-12	-2.59127	1.67075e-14						64.0717	76.37	66.1465	15.4468	13.2655	15.7866	80.7866	61.254	80.3393	5.0964	13.2868	18.0853
					gene-adamts2a	ADAMTS2	adamts2		1.10786	0.887615	0.403012	-0.492512	-1.01451	-0.531611	0.841123	0.881318	1.23108	-0.72282	-1.737	-0.853551		-2.00025	2.77449e-06	-2.6333	6.0501e-09						49.0549	40.0943	25.7236	11.3277	7.0229	10.9292	38.4229	39.8637	54.9155	9.17351	3.62366	8.13837
					gene-postnb	POSTN	postnb		0.966551	0.911682	1.00561	-1.08512	-0.917342	-0.738998	1.07692	0.871439	0.885311	-1.00276	-1.02448	-0.948804		-2.64899	4.13459e-84	-2.74012	2.47417e-84						484.542	459.175	503.448	64.8766	76.4716	91.0767	539.891	441.417	447.459	70.3303	68.8496	74.1496
					gene-col13a1	COL13A1	col5a2b		0.903883	0.860476	0.892953	-0.895928	-1.01101	-1.08831	0.995958	1.02873	1.04177	-0.98477	-0.943801	-0.799956		-2.6839	4.78642e-127	-2.74792	1.99615e-137						654.732	627.189	647.685	110.187	98.3206	91.0767	717.227	740.881	750.512	100.909	105.086	121.171
					gene-col11a1b	COL11A1	col11a1b		0.720394	0.984096	0.915387	-1.29849	-1.32136	-0.681335	0.921267	1.08217	0.94908	-0.764698	-0.490363	-1.01615		-3.23651	1.03223e-20	-2.85928	4.74567e-20						72.0806	97.3718	90.0328	7.20851	7.0229	14.5723	90.6386	108.896	93.5597	13.2506	18.1183	9.9469
					gene-LOC120491694	COL7A1	col7a1		0.529572	1.01325	0.74023	-1.31165	#VALUE!	-1.13952	0.936166	0.922387	0.355601	-1.32236	#VALUE!	-0.723678		-3.52413	0.00943011	-2.90266	0.0152084						6.00672	9.54625	7.34961	1.02979	0	1.21436	8.86682	8.75057	5.08477	1.01928	0	1.80853
					gene-col5a1	COL5A1	col5a1		0.840666	0.962711	0.889003	-0.937771	-0.946222	-0.977268	0.954994	0.982365	1.104	-0.959647	-0.962601	-0.950233		-2.77372	0	-2.95536	0						15814.7	17950.8	16628.5	2496.2	2474.4	2395.92	17807.5	18320.8	20786.5	2440.15	2432.68	2464.12
					gene-adamts8a	ADAMTS8	adamts8a		1.01154	1.04626	0.757036	-0.960969	-0.0543476	-1.14444	0.921035	0.479067	0.902848	-0.440232	-0.619955	-1.89784		-2.73878	1.25579e-07	-3.01361	3.22625e-07						41.0459	42.9581	29.3984	3.08936	10.1442	2.42871	36.4525	20.418	35.5934	6.11568	4.83155	0.904264
					gene-ccdc80l2	CCDC80	ccdc80l2		0.794097	0.693165	0.734591	-0.71774	-0.809284	-0.58097	1.22101	1.09829	0.948434	-0.892725	-1.66329	-0.825577		-2.52448	3.57373e-14	-3.68598	3.53689e-23						70.0784	62.0506	65.2278	11.3277	10.1442	13.3579	117.239	101.118	84.4071	9.17351	3.62366	9.9469
					gene-si:ch211-14k19.8	IMPG2	si:ch211-14k19.8		0.812753	0.775412	0.750448	#VALUE!	-1.4837	-0.960777	0.762355	0.722946	0.781597	#VALUE!	-1.10019	-1.06084		-8.88649	5.80648e-33	-8.38672	1.85194e-36						677.758	607.142	564.083	0	0.780322	3.64307	584.225	520.173	618.308	0	2.41577	2.71279
			DEGs in IFN condition only		gene-LOC120462972	COL19A1	col19a1		0.228683	0.574082	0.369657	-0.207701	-0.826969	-0.528539	0.842644	1.31675	1.7114	-1.00168	-1.35732	-1.12101		-0.399132	0.00060646	-1.07118	1.87763e-22						372.417	413.353	388.611	326.443	270.772	296.303	448.267	517.256	582.714	256.858	230.706	247.768
					gene-col15a1a	COL15A1	col15a1b		0.525761	0.671357	0.757704	-0.849997	-1.00536	-0.748181	1.25087	1.27195	1.09819	-1.1772	-0.797154	-0.997947		-0.788844	2.09804e-48	-1.13806	4.92563e-100						4414.94	4651.89	4798.38	2693.92	2547.75	2794.23	5727.97	5771.48	5422.4	2395.31	2745.53	2554.55
					gene-LOC120489169	ITGB3	itgb3a		0.829933	0.984142	0.849676	-0.567073	-0.318112	-0.344319	0.541275	0.676499	0.95107	-2.36882	-0.777156	-0.457115		-0.888204	0.000907762	-1.21738	1.13433e-05						70.0784	75.4154	70.74	36.0426	40.5767	40.0738	61.0825	65.1431	74.2376	15.2892	32.613	37.9791
					gene-mmp15a	MMP15	mmp15a		1.08949	1.08673	1.07441	-0.296764	-0.183635	-0.551924	0.587715	0.668507	0.610699	-1.45666	-0.920914	-1.70765		-0.884032	4.26014e-19	-1.242	2.98522e-31						569.637	568.957	565.92	312.026	327.735	279.302	458.119	474.475	462.714	188.567	237.954	169.097
					gene-LOC120474017	COL14A1	col14a1a		0.651097	0.686761	0.106938	-0.23297	-0.694485	0.237269	0.846588	0.717258	1.00022	-1.40323	-2.27396	0.358514		-0.626472	0.364246	-1.32129	0.0341922						14.0157	14.3194	10.1057	8.2383	6.24258	10.9292	15.7632	14.5843	17.2882	4.07712	2.41577	11.7554
					gene-LOC120460395	MANSC4	si:ch73-215d9.1		-0.494873	0.486533	-0.625476	1.65545	-0.87365	#VALUE!	0.0971368	1.13077	0.145356	-1.52125	#VALUE!	#VALUE!		0.360861	0.832853	-3.41211	0.0493889						2.00224	3.8185	1.8374	8.2383	1.56064	0	2.95561	5.83371	3.05086	1.01928	0	0
	GO:0006915 apoptotic process		DEGs in Ctrl only		gene-LOC120483016	RASSF6	rassf6		0.637702	-0.0302113	0.780462	-2.00729	-0.841068	-0.942791	-0.29266	-0.511986	-0.043725	1.41779	1.31477	0.519006		-1.03168	0.0496734	0.846291	0.0788141						19.0213	14.3194	20.2114	6.17872	10.1442	9.71485	12.8076	11.6674	14.2373	26.5013	25.3656	18.0853
					gene-LOC120468211	EMP2	emp1		0.613462	-0.437303	0.483432	-1.48177	-1.64358	-1.09938	1.07976	1.10504	0.184411	0.920528	-0.489536	0.764924		-1.04794	0.0113483	-0.203278	0.640214						33.037	21.0018	31.2359	13.3872	12.4852	15.7866	40.3933	40.836	27.4577	37.7133	20.5341	35.2663
					gene-LOC120488316	SH3KBP1	sh3kbp1		1.46643	1.0949	1.24226	-1.40497	-0.16776	-0.771411	0.231671	0.705521	0.416665	-0.651198	-0.971548	-1.19056		-1.05092	1.68497e-12	-0.738698	2.99202e-06						293.328	255.84	270.098	101.949	160.746	128.722	186.203	221.681	199.323	134.545	119.581	110.32
					gene-si:ch211-158d24.4	LTA	si:ch211-158d24.4		0.593724	0.576356	0.656977	-1.53718	-1.29995	-1.4582	0.975949	1.18479	1.05825	-0.0857926	-0.330586	-0.334333		-1.08139	1.69165e-122	-0.701402	8.23971e-53						17079.1	16970.4	17481.1	7800.64	8511.75	8030.54	19656.8	21226	20260.8	13302.6	12157.4	12140.6
					gene-LOC120464533	SEPTIN4	BX640522.1		1.63451	0.722627	1.07233	-1.2136	-1.10301	-0.923153	0.753188	0.616084	0.682998	-0.821866	-0.803538	-0.616567		-1.08749	2.25973e-07	-0.689783	0.00161333						123.138	90.6894	101.976	47.3702	49.1603	52.2173	91.6238	87.5057	89.4919	54.0218	54.3549	57.8729
					gene-LOC120492192	IFI27	si:dkey-188i13.9		-0.759223	-0.75932	-0.704257	-1.11264	-1.22346	-1.10555	1.02104	1.06902	0.981707	0.813803	0.903858	0.875025		-1.10331	4.88662e-23	-0.43221	1.39548e-05						639.716	639.599	709.238	329.532	267.65	333.948	18078.5	19782.1	16791.9	12252.8	14509.1	13744.8
					gene-eva1a	EVA1A	eva1a		1.0552	1.02549	1.20812	-1.10696	-0.854822	-0.736447	0.931707	0.735961	0.659118	-0.798557	-1.33365	-0.785155		-1.10476	2.2547e-38	-0.955986	4.85998e-28						842.943	833.388	893.897	367.634	404.987	423.81	803.925	745.743	724.071	413.827	337.001	415.961
					gene-LOC120464418	TRIM35	si:ch211-175l6.2		-0.0198611	-0.21376	-0.941587	-1.30193	-1.32053	-1.37403	0.996133	1.03399	1.17489	0.676177	0.578848	0.711665		-1.15399	0.00540536	-0.479039	0.10759						29.0325	24.8203	13.7805	10.2979	10.1442	9.71485	66.0085	68.06	76.2715	50.964	47.1076	52.4473
					gene-zfp36l1b	ZFP36L1	zfp36l1b		1.1777	1.12889	1.32016	-0.95192	-0.841659	-0.809048	0.761751	0.498135	0.711114	-0.959011	-1.02304	-1.01307		-1.23137	1.1307e-60	-0.981885	1.44507e-36						1005.12	985.173	1065.69	419.123	438.541	444.454	847.274	760.327	829.834	417.905	407.058	408.727
					gene-LOC120473400	MECOM	ttc3		0.906556	1.30515	0.873456	-0.695718	-0.445196	-1.16639	0.73023	0.19117	0.937253	-1.07244	0.17911	-1.74318		-1.2933	0.0400378	-1.04472	0.115563						14.0157	17.1833	13.7805	6.17872	7.0229	4.85743	12.8076	9.72285	14.2373	5.0964	9.6631	3.61706
					gene-si:dkey-18p12.4	TRIM39	si:dkey-18p12.4		0.0585428	-0.0435771	-0.250845	-1.40574	-1.66707	-1.38298	1.10175	0.782511	1.27837	0.486601	0.629359	0.413085		-1.31229	7.94882e-11	-0.516019	0.00171744						113.127	105.963	92.7889	44.2809	37.4555	44.9312	220.685	179.873	247.12	148.815	163.065	141.969
					gene-LOC120464395	TRIM35	trim35-20		0.0716513	0.644722	0.182629	-2.27079	-1.18529	-0.676997	1.16928	0.722418	1.24097	-0.080675	0.283309	-0.101232		-1.35419	5.44916e-06	-0.869803	0.000915498						49.0549	68.733	52.366	12.3574	23.4097	31.5733	93.5942	71.9491	97.6275	44.8483	55.5628	44.3089
					gene-LOC120464416	TRIM35	trim35-20		-0.65948	-0.229399	-0.00362505	-0.914265	-1.18668	-1.83123	0.905291	1.35389	1.03004	0.552706	0.945811	0.0369505		-1.41482	0.0228146	-0.810661	0.0471775						8.00896	12.4101	15.6179	6.17872	4.68193	2.42871	39.4081	62.2263	44.7459	27.5205	41.0682	16.2767
					gene-LOC120477014	G2E3	si:ch211-57f7.7		1.26404	0.824903	0.994526	-1.16407	-1.31644	-1.41042	0.894885	0.804774	0.63435	-0.644473	-0.445294	-0.436768		-1.51178	1.09344e-30	-0.837393	7.32704e-11						344.385	282.569	305.009	115.336	107.684	103.22	291.62	280.018	259.323	145.757	159.441	160.055
					gene-LOC120466743	AXIN1	axin1		0.825221	0.628842	1.50865	-0.43523	-1.19491	-2.16111	0.478353	-0.0607931	0.302933	0.176043	#VALUE!	-0.0679987		-1.52222	0.00816991	-0.670778	0.293644						21.0235	19.0925	29.3984	11.3277	7.80322	4.85743	17.7336	13.612	16.2713	15.2892	0	13.564
					gene-LOC120468850	MX1	mxa		-0.707104	-0.728576	-0.659633	-1.13247	-1.34004	-1.04567	1.07074	1.05715	1.08479	0.786789	0.802141	0.811882		-1.53481	3.23365e-18	-0.864512	9.84074e-64						95.1064	90.6894	105.651	37.0723	23.4097	44.9312	4878.72	4734.06	5032.9	2601.2	2691.17	2749.87
					gene-dapk2b	DAPK2	dapk2a		0.535767	0.585794	0.569221	-1.29593	-1.56228	-1.65512	0.969676	1.09281	0.966417	-0.161251	0.190403	-0.235504		-1.55141	8.42072e-74	-0.811042	1.02801e-24						956.07	981.355	972.905	367.634	319.932	304.803	1198.99	1278.56	1196.95	664.57	798.413	639.315
					gene-LOC120473215	CEACAM5	si:zfos-741a10.3		1.13231	0.635994	1.03819	0.0640493	-0.588756	-0.419401	0.27977	0.478024	0.233331	-0.167038	0.0189661	-2.70544		-1.63832	0.0024106	-1.11817	0.0703758						30.0336	19.0925	27.561	11.3277	6.24258	7.28614	13.7928	16.5288	13.2204	9.17351	10.871	0.904264
					gene-LOC120468849	MX1	mxa		-0.661818	-0.717232	-0.683246	-1.09535	-1.13665	-1.33351	1.02067	1.0093	1.00055	0.846743	0.876397	0.874138		-2.0526	1.75981e-11	-0.621152	2.24099e-34						45.0504	38.185	42.2603	12.3574	10.9245	6.07178	6821.54	6594.04	6424.09	4059.79	4435.36	4405.57
					gene-LOC120485932	CASR	olfcu1		0.413498	0.983815	0.243906	#VALUE!	#VALUE!	-1.01408	-1.42689	1.02	0.804374	#VALUE!	-1.02462	#VALUE!		-2.99056	0.0481411	-2.80401	0.0638662						5.0056	6.68238	4.59351	0	0	2.42871	1.9704	6.806	6.10172	0	2.41577	0
					gene-pax3b	PAX3	pax3b		1.22795	0.307866	-0.423448	#VALUE!	#VALUE!	#VALUE!	-1.45044	0.338071	#VALUE!	#VALUE!	#VALUE!	#VALUE!		-4.14425	0.0476574	-2.77955	0.226816						5.0056	2.86388	1.8374	0	0	0	0.985202	2.91686	0	0	0	0
					gene-btr02	TRIM39	btr02		1.05072	0.885493	0.583056	#VALUE!	-2.01072	#VALUE!	-0.470489	-0.153036	0.546132	-0.431162	#VALUE!	#VALUE!		-4.7082	0.00191054	-2.1729	0.100215						11.0123	9.54625	7.34961	0	0.780322	0	2.95561	3.88914	7.11867	3.05784	0	0
			DEGs in both Ctrl and IFN conditions		gene-badb	BAD	badb		1.18688	0.871518	1.17897	-0.323329	-0.684483	-1.2486	0.745576	0.881872	0.574274	-1.20793	-1.33195	-0.642796		-1.05158	7.21212e-12	-1.03434	9.37071e-11						232.26	204.29	231.513	125.634	108.465	86.2193	194.085	205.152	181.018	87.658	83.3442	110.32
					gene-tgfbr2l	TGFBR2	si:dkey-101k6.5		1.15033	0.779049	0.791516	-0.724617	-1.19609	-1.08986	1.08384	1.0545	0.810251	-0.881933	-0.88902	-0.887963		-1.08303	7.50094e-28	-1.06028	8.84271e-27						599.671	518.361	520.904	287.311	238.779	248.943	584.225	577.537	524.748	270.109	269.359	269.471
					gene-zgc:110239	CTSV	zgc:110239		1.23862	1.2808	1.26248	-0.447128	-0.851581	-1.06873	0.557744	0.647184	0.472653	-1.0009	-1.15203	-0.939105		-1.35971	4.57978e-19	-1.06049	9.29794e-11						216.242	220.518	218.651	98.8596	81.9338	74.0757	157.632	164.316	151.526	76.446	71.2654	78.671
					gene-ctsc	CTSC	ctsc		0.00989318	0.0301409	-0.0454696	-1.33652	-1.42987	-1.37215	1.37678	1.30946	1.28718	0.0458841	0.118958	0.00571566		-1.22334	6.74577e-148	-1.12518	2.09673e-149						3610.04	3655.26	3489.23	1577.63	1489.63	1543.45	8365.35	8026.21	7916.98	3690.81	3860.41	3600.78
					gene-cadm1b	CADM1	cadm1b		1.26095	1.43745	1.18225	-0.588624	-0.628563	-1.15398	0.366315	0.593204	0.556208	-0.915373	-1.13768	-0.97216		-1.56938	3.35185e-30	-1.15434	6.76638e-15						310.347	340.801	297.659	116.366	113.927	86.2193	193.1	217.792	213.56	97.8508	86.9679	94.9477
					gene-myo18aa	MYO18A	myo18aa		0.976553	1.49505	0.681267	-0.57736	-0.305816	-0.120084	0.678222	0.211928	0.666572	-0.825113	-2.19061	-0.690609		-1.05142	0.000363804	-1.20559	0.000175635						62.0694	81.1431	53.2847	27.8043	31.9932	35.2163	53.2009	41.8083	52.8816	24.4627	12.0789	26.2237
					gene-LOC120487977	NLRP12	si:ch211-114l13.9		0.178583	0.13603	0.360235	-1.29197	-1.52853	-1.44506	1.2518	1.20345	1.29951	0.0386508	-0.0999769	-0.102722		-1.58643	7.95526e-34	-1.25131	3.86433e-32						257.288	250.112	290.31	96.8	82.7141	87.4337	525.113	508.505	542.036	234.434	213.796	213.406
					gene-emp3a	EMP3	EMP3		1.1346	1.00296	0.810647	-0.906023	-0.959714	-1.0378	1.10121	0.819697	0.798199	-0.661779	-1.22683	-0.875163		-1.35124	2.02856e-48	-1.25483	1.55636e-41						968.083	908.803	828.669	363.515	354.266	341.234	952.691	832.276	823.732	408.731	311.635	368.94
					gene-LOC120477688	THBS1	thbs1b		0.235135	0.440506	0.439366	-1.31061	-1.22538	-1.23552	1.24409	1.30862	1.40514	-0.524545	-0.400597	-0.376215		-1.17138	2.00381e-134	-1.25924	1.01703e-158						14322	15864	15855	6633.89	6921.46	6886.61	23668.5	24441.3	25644.5	9811.58	10436.1	10563.6
					gene-zmat3	ZMAT3	zmat3		0.535948	0.965016	0.711192	-1.0531	-0.856125	-1.00544	1.15089	0.979543	1.04601	-0.103108	-1.51977	-0.851054		-1.25638	4.02609e-11	-1.31095	1.56547e-12						141.158	175.651	154.342	62.817	69.4487	64.3609	193.1	176.956	183.052	101.928	49.5234	69.6283
					gene-LOC120467467	PIM1	pimr89		1.10499	0.697908	1.06714	-0.977093	-0.958887	0.219463	1.13467	1.27488	-0.812722	-1.20383	-0.694603	-0.851921		-1.21345	0.0135762	-1.35716	0.00760952						30.0336	23.8656	29.3984	9.26809	9.36386	18.2153	30.5413	33.0577	10.1695	8.15424	10.871	9.9469
					gene-si:ch211-204c21.1	DAB2	DAB2		0.842714	0.865049	0.894857	-1.17951	-1.12208	-1.08695	1.00781	0.996268	1.06805	-0.705922	-0.870887	-0.709412		-1.55425	0	-1.3882	4.31711e-259						16235.2	16432	16698.3	5453.75	5625.34	5732.98	17747.4	17637.3	18333.6	7041.18	6441.66	7027.94
					gene-LOC120464396	TRIM35	trim35-20		0.784601	0.529484	0.549972	-0.858157	-1.73236	-1.11922	1.05896	1.20622	1.14218	-0.393261	-0.800106	-0.368309		-1.75655	1.24299e-13	-1.54841	2.68132e-13						106.119	89.7348	90.9515	36.0426	20.2884	30.3589	127.091	140.009	134.238	48.9254	37.4445	49.7345
					gene-prop1	PROP1	prop1		0.559672	0.256681	0.664431	-1.4571	-0.764648	-0.838849	1.36491	1.48346	0.93888	-0.683004	-0.450462	-1.07396		-1.15851	4.63043e-11	-1.5633	7.37236e-21						183.205	155.604	193.846	61.7872	89.737	86.2193	282.753	301.408	224.747	93.7737	106.294	75.9582
					gene-LOC120464540	SEPTIN4	BX640522.1		1.16308	0.593359	0.688688	-1.05143	0.0951333	-1.56705	0.97796	0.816815	0.925184	-0.457668	-0.794904	-1.38917		-1.2976	0.000489873	-1.57616	2.81338e-05						53.0594	37.2304	39.5042	13.3872	27.3113	9.71485	47.2897	42.7805	45.7629	19.3663	15.7025	10.8512
					gene-sema3aa	SEMA3A	sema3aa		0.837642	0.749398	0.817957	-1.07563	-1.11143	-1.25447	1.04061	0.994103	1.16927	-0.716402	-0.504789	-0.946262		-1.89469	3.41789e-76	-1.74887	9.96956e-72						664.744	626.234	655.953	182.272	177.913	161.509	762.546	738.937	831.868	232.396	268.151	198.938
					gene-ogt.1	OGT	ogt.1		0.910773	0.873557	0.902952	-0.937489	-1.05921	-1.00344	1.08782	1.08411	0.861962	-0.971609	-0.939776	-0.809651		-1.74084	1.26011e-224	-1.76283	5.87812e-231						12600.1	12305.1	12537.5	3885.39	3595.72	3725.65	14103.2	14069.9	12214.6	3801.91	3879.73	4214.77
					gene-stk17al	STK17A	stk17al		0.310177	0.788892	0.876432	-0.264756	-1.21697	-0.500222	0.839987	1.19065	1.13373	-0.39319	-1.78667	-0.978062		-1.18089	0.0066385	-1.77526	3.28007e-05						22.0246	29.5934	31.2359	15.4468	8.58354	13.3579	30.5413	37.9191	36.6103	14.2699	6.03944	9.9469
					gene-dcc	DCC	dcc		1.03727	1.21888	0.806308	-0.632154	-0.500163	-0.686593	1.00645	0.759407	0.655012	-0.882439	-1.39292	-1.38905		-1.45695	4.03071e-24	-1.80586	2.38519e-31						322.361	360.848	279.285	114.306	124.071	110.506	316.25	271.268	254.238	97.8508	71.2654	71.4368
					gene-LOC120489212	LALBA	lyz		1.00186	0.995806	1.03716	-0.827558	-0.914333	-0.773618	0.916099	0.89869	0.864272	-1.12871	-1.03471	-1.03497		-1.73235	0	-1.83363	0						19149.4	19074.4	19593.1	5843.01	5523.12	6051.14	18112.9	17909.5	17514	4805.9	5108.16	5107.28
					gene-map2k6	MAP2K6	map2k6		0.744458	0.993202	1.20585	-0.689319	-0.728279	-0.601909	0.788175	0.7471	1.08102	-0.917696	-1.24702	-1.37558		-1.53555	8.89207e-23	-1.88219	1.82888e-29						223.25	261.567	299.497	89.5915	87.3961	94.7198	229.552	223.626	276.611	77.4652	62.8101	57.8729
					gene-si:ch73-54f23.4	TRIM69	si:ch73-54f23.4		0.696438	0.466425	0.0840043	-0.844883	-1.14219	-0.668189	1.33637	1.12682	0.935798	-0.547546	-1.85138	0.408337		-1.79609	0.0215736	-1.89223	0.00307583						13.0146	10.5009	7.34961	3.08936	2.34097	3.64307	23.6449	19.4457	16.2713	4.07712	1.20789	9.9469
					gene-thbs1b	THBS1	thbs1b		0.916602	0.947969	0.885422	-0.922165	-0.71312	-0.725971	0.959798	0.927583	1.05187	-1.19415	-1.08406	-1.04977		-1.54109	3.35883e-187	-1.89273	4.05596e-273						6014.73	6134.42	5898.06	1894.81	2160.71	2143.34	6180.17	6056.36	6548.16	1597.21	1711.58	1748.85
					gene-sfrp2l	SFRP2	sfrp2l		0.662184	1.03607	1.03575	-1.80714	-0.815062	-0.444793	0.80376	1.15343	0.699102	-0.885159	-0.671225	-0.766907		-2.10842	2.27334e-13	-1.91965	1.60152e-11						73.0818	98.3264	98.3011	10.2979	22.6293	30.3589	81.7718	107.924	75.2545	21.4049	25.3656	23.5109
					gene-tnfrsf9a	TNFRSF9	tnfrsf9a		1.05412	1.0305	1.00576	-1.96002	-0.682293	-1.07252	0.656695	0.713129	0.778306	-0.618293	-0.352341	-0.553034		-3.42913	2.26287e-22	-2.01665	5.45663e-11						96.1075	93.5533	90.9515	3.08936	13.2655	8.50049	61.0825	65.1431	70.1698	14.2699	19.3262	15.3725
					gene-dpep1	DPEP1	dpep1		1.01761	0.937208	1.10418	-0.439747	-0.743087	-0.503479	0.59798	1.14214	0.503869	-1.45293	-1.58186	-0.581888		-2.09724	1.32611e-06	-2.45387	7.79252e-07						39.0437	36.2758	42.2603	10.2979	7.80322	9.71485	26.6005	43.7528	24.4069	4.07712	3.62366	9.04264
					gene-LOC120464417	TRIM35	trim35-20		0.0368243	-0.00054183	0.0823562	-1.51072	-1.56303	-1.24919	1.22301	1.25027	1.24515	0.227975	0.204826	0.0530646		-3.41463	8.80976e-49	-2.47118	1.43266e-131						169.189	159.422	181.903	14.417	13.2655	21.8584	1117.22	1166.74	1157.29	229.338	221.043	173.619
					gene-bmf2	BMF	bmf2		1.04793	0.360817	0.56339	-0.913721	-1.49176	-1.03936	1.06743	1.01804	0.906297	#VALUE!	-1.04482	-0.47424		-2.59953	6.95069e-05	-2.97469	3.02151e-06						28.0314	14.3194	17.4553	4.11915	2.34097	3.64307	28.5709	27.224	24.4069	0	3.62366	6.32985
					gene-prickle1b	PRICKLE1	prickle1b		0.665725	0.840906	0.982969	-1.42736	-0.825825	-1.27214	1.11156	0.533486	0.860385	-1.05526	-0.414448	#VALUE!		-2.98249	8.38251e-06	-3.06785	7.0371e-06						19.0213	22.911	26.6423	2.05957	3.90161	2.42871	30.5413	16.5288	23.3899	3.05784	6.03944	0
					gene-LOC120479552	MAGI3	magixb		0.773124	0.840616	0.904167	-0.69071	-0.936288	-1.02192	1.02385	0.880771	1.2268	-1.05874	-1.24015	-0.701514		-2.79036	2.92748e-28	-3.26921	3.89109e-36						129.144	139.375	149.748	24.7149	18.7277	17.001	171.425	145.843	215.594	16.3085	13.2868	24.4151
					gene-znf385a	ZNF385A	BX571968.1		0.913505	1.06584	1.13325	-0.689372	-0.562035	-0.982982	0.704264	1.04758	0.751884	-1.23156	-1.08747	-1.06291		-2.97341	4.09706e-24	-3.35373	7.9168e-22						102.114	122.192	132.293	15.4468	17.9474	10.9292	79.8014	119.591	84.4071	8.15424	9.6631	9.9469
					gene-LOC120467304	PIM3	pimr84		0.962937	0.864821	0.960042	-0.907267	-0.900751	-1.05977	1.07899	0.665564	0.880528	-0.589997	-0.269127	-1.68598		-4.26499	1.54174e-13	-3.55813	1.7311e-12						59.0661	50.5951	58.7969	3.08936	3.12129	2.42871	70.9346	36.9468	51.8646	5.0964	8.45521	0.904264
					gene-LOC120461447	PIM3	pimr84		0.960049	0.973915	0.91969	-1.49529	-0.727966	-0.820069	0.944103	0.829925	0.980519	-0.63551	-1.10434	-0.825028		-3.91294	2.75467e-34	-3.62607	1.0439e-31						143.16	146.058	135.049	4.11915	12.4852	10.9292	139.899	118.619	147.458	14.2699	7.24732	10.8512
					gene-foxo1b	FOXO1	foxo1b		0.923431	1.04664	1.00285	-0.557187	-0.907832	-0.570504	1.01083	0.968982	0.634956	-1.09369	-1.27346	-1.18502		-3.1702	2.45631e-11	-3.90891	1.37029e-10						43.0482	50.5951	47.7725	6.17872	3.90161	6.07178	48.2749	45.6974	29.4916	3.05784	2.41577	2.71279
					gene-ntn2	NTN1	ntn2		0.868812	0.956959	0.995121	-0.906006	-0.874274	-1.30966	0.921765	0.900812	0.952318	-0.73077	-1.31253	-0.462553		-5.14886	1.04977e-33	-4.37447	2.75926e-35						140.157	165.15	177.309	5.14894	5.46225	2.42871	154.677	148.76	163.729	7.13496	2.41577	11.7554
					gene-tnfrsf21	TNFRSF21	tnfrsf21		0.613429	0.592037	0.651198	-1.60992	#VALUE!	#VALUE!	0.413569	0.376188	0.578921	-1.61542	#VALUE!	#VALUE!		-7.65981	1.34385e-12	-7.16297	3.77904e-11						130.146	125.056	139.643	2.05957	0	0	89.6534	83.6165	122.034	2.03856	0	0

## Sheet: Table S9 - KOvWT C+IFN common 
	Suplementary table S9: Heatmap of genes associated to GO:0007155 cell adhesion and differentially expressed in the viperin-/- cell line compared to the WT cell line at the steady state and upon IFN treatment.
				Colours from blue to red represent the Z-score; human genes highlighted in yellow and red indicate duplicates among upregulated genes and downregulated genes, respectively;
				purple and dark green boxes indicate duplicates among DEGs in control and IFN-treated cells, respectively.
																																	Counts
					Gene_Pp			Gene_Hs	Gene_Dr		WT_C1	WT_C2	WT_C3	KO_C1	KO_C2	KO_C3	WT_IFN1	WT_IFN2	WT_IFN3	KO_IFN1	KO_IFN2	KO_IFN3		log2FC Ctrl KOvWT	adj p.value	log2FC IFN KOvWT	adj p.value		Z-score				WT_C1	WT_C2	WT_C3	KO_C1	KO_C2	KO_C3	WT_IFN1	WT_IFN2	WT_IFN3	KO_IFN1	KO_IFN2	KO_IFN3
	GO:0007155 cell adhesion		Upregulated DEGs in Ctrl only		gene-pcdh10b	PCDH10	PCDH10	PCDH10	pcdh10b		#VALUE!	#VALUE!	#VALUE!	1.98093	0.508489	0.199018	-0.913951	-0.930231	#VALUE!	-0.0169939	0.19243	-1.0197		4.90499	0.0042308	1.41092	0.473997				2		0	0	0	10.2979	3.12129	2.42871	0.985202	0.972285	0	2.03856	2.41577	0.904264
					gene-col28a2a	COL28A1	COL28A1	COL28A1	col28a2a		-0.0619868	-2.38584	0.0242268	1.2129	1.61379	0.545444	-0.594516	-0.329263	-0.55444	0.155485	0.369987	0.00421372		1.89107	0.00657016	0.756712	0.377139						6.00672	0.954625	6.43091	16.4766	22.6293	9.71485	3.94081	4.86143	4.06781	7.13496	8.45521	6.32985
					gene-LOC120478200	ANOS1	ANOS1	ANOS1	anos1a		-1.14455	0.170853	-1.99484	1.28439	0.539085	0.0662703	0.205264	1.09312	-0.127353	0.242377	0.920988	-1.25561		1.83013	0.0385456	-0.356159	0.712872						2.00224	6.68238	0.918702	18.5362	9.36386	6.07178	6.89642	15.5566	5.08477	7.13496	13.2868	1.80853
					gene-LOC120459868	OBSCN	OBSCN	OBSCN	si:dkey-23a13.11		-1.56086	-0.621627	-1.15179	1.95259	0.744552	1.05795	-0.188067	-0.0525456	-0.300166	0.916522	-0.596962	-0.199589		1.69282	0.00107028	0.237034	0.713648				0		6.00672	9.54625	7.34961	33.983	18.7277	21.8584	11.8224	12.6397	11.1865	20.3856	9.6631	11.7554
					gene-LOC120493618	LAMA2	LAMA2	LAMA2	lamb2l		-1.30357	-2.05195	-0.601613	0.142805	1.3341	0.1605	-0.854794	0.79456	0.34268	0.541031	0.821501	0.674744		1.65486	0.0384139	0.393365	0.627996						3.00336	1.90925	4.59351	7.20851	14.8261	7.28614	3.94081	10.6951	8.13563	9.17351	10.871	9.9469
					gene-postna	POSTN	POSTN	POSTN	postna		-1.53617	-0.863624	-1.20174	1.37601	0.85248	1.01553	-0.797396	-0.825119	0.174139	0.281427	1.08669	0.437766		1.55681	2.98162e-07	0.72136	0.0217835						18.0202	24.8203	21.1301	72.0851	56.1832	60.7178	25.6153	25.2794	40.6781	42.8097	62.8101	46.1175
					gene-adam12b	ADAM12	ADAM12	ADAM12	adam12		-0.607075	-0.0711937	0.136099	1.03994	1.27132	1.90954	-0.743983	-1.45543	-1.21713	-0.0353706	0.0911724	-0.317883		1.34248	0.000115426	0.869202	0.0517509				-2		16.0179	21.9564	24.8049	42.2213	48.38	70.4327	14.778	9.72285	11.1865	22.4241	24.1577	18.9895
					gene-epha4a	EPHA4	EPHA4	EPHA4	epha4a		-1.41886	-1.64094	-1.55229	0.501833	0.459432	0.360138	-0.0388565	0.0951782	0.19761	1.23066	0.683078	1.12302		1.25284	2.75147e-25	0.59814	6.50651e-08						144.161	130.784	135.968	334.681	328.516	314.518	264.034	280.018	292.883	460.714	362.366	439.472
					gene-LOC120495445	CDON	CDON	CDON	si:dkey-208m12.3		-1.51747	-1.16807	-1.40629	0.624696	0.920626	0.63123	0.0898207	-1.0956	0.251804	1.06115	0.922743	0.685355		1.24684	2.81844e-12	0.640644	0.000251577						71.0795	82.0978	74.4148	171.974	194.3	172.439	137.928	84.5888	147.458	205.894	194.47	176.331
					gene-hapln1b	HAPLN1	HAPLN1	HAPLN1	hapln1b		-0.0515688	0.237934	0.454668	1.15267	1.12973	1.07919	-0.0686974	-0.0828015	-0.537083	-1.51386	-2.07318	0.273002		1.19479	0.0340457	-0.471715	0.571318						8.00896	10.5009	12.8618	24.7149	24.19	23.0728	7.88162	7.77828	5.08477	2.03856	1.20789	10.8512
					gene-LOC120476218	LGALS3BP	LGALS3BP	LGALS3BP	lgals3bpa		-1.42249	-1.39649	-1.29507	0.229775	-0.68574	-0.447972	0.508852	0.558469	0.835867	0.76349	1.24149	1.10983		1.10901	1.29485e-05	0.405617	0.142082						222.249	226.246	242.537	689.957	368.312	433.525	835.451	864.362	1045.43	994.817	1380.62	1261.45
					gene-cdhr5a	CDHR5	CDHR5	CDHR5	cdhr5b		-1.90651	-0.906115	-1.31316	0.0274836	0.695792	0.363449	0.363376	-0.163024	-0.477419	0.815317	1.13971	1.36109		1.05233	0.000299532	0.721415	0.00706594						20.0224	30.548	25.7236	45.3106	60.0848	52.2173	52.2157	41.8083	36.6103	63.1953	72.4732	79.5752
					gene-has1	HAS1	HAS1	HAS1	has1		-1.23799	-1.25625	-0.992473	1.03766	1.15346	1.28628	-0.738074	-0.689535	-0.61367	0.721051	0.520007	0.809533		1.04456	2.77937e-38	0.618626	4.7697e-14						351.393	349.393	379.424	715.702	742.086	773.545	410.829	417.11	427.12	648.262	608.775	666.442
			Upregulated DEGs in both Ctrl and IFN conditions		gene-LOC120486064	CD22	CD22	CD22	si:ch211-93g21.1		#VALUE!	-0.507047	-1.33459	0.669323	1.04601	0.839534	-1.28372	-1.29333	#VALUE!	0.254544	0.673232	0.936043		3.90493	2.81101e-05	4.46389	0.000277665						0	2.86388	0.918702	14.417	24.19	18.2153	0.985202	0.972285	0	8.15424	14.4946	20.7981
					gene-lamb4	LAMB4	LAMB4	LAMB4	lamb4		-1.00256	-0.428346	-1.35538	1.215	1.02695	0.857779	-0.807515	-0.656773	-1.28242	0.870168	0.76117	0.80193		3.774	5.03076e-13	3.37509	7.22523e-10						3.00336	6.68238	1.8374	65.9064	50.7209	40.0738	3.94081	4.86143	2.03391	40.7712	35.0287	37.0748
					gene-obscnb	OBSCN	OBSCN	OBSCN	obscnb		-0.350753	-0.353256	-0.784523	1.12905	1.16106	1.06532	-0.852476	-1.74906	-1.15387	0.772458	0.412809	0.703244		2.85714	9.88243e-26	3.26239	5.15929e-19						22.0246	21.9564	12.8618	137.991	143.579	127.507	11.8224	3.88914	8.13563	88.6773	56.7707	81.3837
					gene-slc7a11	SLC7A11	SLC7A11	SLC7A11	slc7a11		-0.870131	-0.806829	-0.914682	1.17527	1.11627	1.05926	-0.912411	-1.18467	-0.979838	0.795997	0.664967	0.856801		3.17142	5.29242e-280	2.87492	1.24719e-212						296.332	317.89	282.041	2865.9	2684.31	2519.79	282.753	209.041	262.374	1881.59	1627.02	2012.89
					gene-emb	EMB	EMB	EMB	emb		-0.612057	-0.871094	-0.549191	1.05178	1.28736	1.26636	-1.26541	-0.719144	-1.40415	0.53645	0.670114	0.608975		2.937	8.06705e-34	2.63276	6.15149e-20						24.0269	18.1379	25.7236	146.23	188.838	184.582	11.8224	21.3903	10.1695	83.5809	96.631	90.4264
					gene-LOC120482025	PCDHA2	PCDHA2	PCDHA2	pcdh1a3		-0.921223	-0.163968	-1.34955	1.20668	0.964879	0.963807	-0.935194	-1.5509	-0.379191	0.703409	0.754447	0.706795		2.85582	5.88728e-12	2.57717	1.21097e-08						6.00672	14.3194	3.67481	68.9957	52.2816	52.2173	5.91121	2.91686	11.1865	38.7326	41.0682	38.8833
					gene-LOC120481392	VCAN	VCAN	VCAN	si:dkey-241l7.3		-0.46332	-0.448122	-1.23234	0.871105	0.859083	0.937661	-1.15107	-1.45868	-0.686542	0.760145	1.29214	0.71994		1.93	8.80506e-08	2.48554	1.54359e-10						16.0179	16.2286	8.26831	50.4596	49.9406	53.4317	8.86682	6.806	13.2204	45.8676	72.4732	44.3089
					gene-cd22	CD22	CD22	CD22	cd22		-0.642525	-1.14455	-0.939773	1.0137	0.748116	0.959718	#VALUE!	-1.89235	-0.0590591	0.594835	0.580933	0.780953		2.34469	7.15839e-05	2.28726	0.000297788						6.00672	3.8185	4.59351	26.7745	21.0687	25.5015	0	1.94457	10.1695	18.347	18.1183	21.7023
					gene-itga8	ITGA8	ITGA8	ITGA8	itga8		-0.982998	-1.0522	-0.998611	0.829773	0.854718	0.774143	-0.830566	-0.985316	-0.853386	1.01921	1.05164	1.17359		2.08361	1.92013e-89	2.2431	2.69188e-108						144.161	136.511	142.399	601.396	613.333	575.605	162.558	143.898	159.662	698.206	716.277	788.518
					gene-robo4	ROBO1	ROBO1	ROBO1	robo4		-1.10788	-0.767812	-0.804258	0.952348	0.63117	0.924514	-1.78171	0.18155	-0.707717	0.338312	1.43157	0.709916		2.60891	0.000764942	2.10273	0.00284479						2.00224	2.86388	2.7561	17.5064	12.4852	17.001	0.985202	7.77828	3.05086	9.17351	28.9893	13.564
					gene-cntn3a.2	CNTN3	CNTN3	CNTN3	cntn3a.2		-1.4514	-0.202185	-0.103535	1.03949	0.844156	0.871212	-1.7662	-1.2504	0.00178014	0.334231	0.642709	1.04015		1.87421	5.61185e-05	2.02766	4.54894e-05						4.00448	13.3648	14.6992	44.2809	36.6751	37.645	2.95561	4.86143	16.2713	22.4241	30.1972	44.3089
					gene-kitlgb	KITLG	KITLG	KITLG	kitlgb		-0.418362	-0.78225	-0.833812	1.18316	0.306578	0.77297	-0.194821	-1.14433	-1.62899	0.537567	1.69755	0.50474		1.56345	0.0340919	1.99926	0.00593734						5.0056	3.8185	3.67481	16.4766	8.58354	12.1436	5.91121	2.91686	2.03391	10.1928	24.1577	9.9469
					gene-ccn2a	CCN2	CCN2	CCN2	ccn2a		-0.283326	-0.398945	-0.414376	1.0586	1.02818	1.0941	-1.40783	-1.36387	-1.38764	0.622585	0.769857	0.682674		1.34555	1.34321e-205	1.96312	0						7293.16	6761.61	6693.66	17553.8	17207.7	17966.4	3493.53	3595.51	3540.01	13195.6	14530.9	13724.9
					gene-mybpc3	MYBPC3	MYBPC3	MYBPC3	mybpc3		-1.12732	-0.0859022	-2.06123	0.709573	0.0757643	1.25207	-0.315605	-0.331426	-0.622445	0.396009	0.599533	1.51098		1.89723	0.0313764	1.64681	0.0425968						2.00224	4.77313	0.918702	9.26809	5.46225	14.5723	3.94081	3.88914	3.05086	7.13496	8.45521	18.0853
					gene-myh14	MYH10	MYH10	MYH10	myh14		-0.45647	-0.450821	-0.626636	1.27954	1.2473	1.22036	-1.08364	-1.54833	-0.949303	0.427879	0.0141595	0.925972		1.6797	1.79975e-19	1.61414	6.98248e-15						76.0851	76.37	67.9839	239.94	234.877	230.728	50.2453	36.9468	54.9155	136.583	103.878	189.895
					gene-LOC120481767	PCDHA2	PCDHA2	PCDHA2	pcdh1a3		-1.01923	-0.837854	-0.543023	0.811869	0.924364	0.916375	-1.80644	-0.450118	-0.734197	1.16077	0.703654	0.873831		1.47001	1.74649e-10	1.60925	5.29983e-12						35.0392	39.1396	46.8538	107.098	114.707	114.149	21.6744	49.5865	41.6951	132.506	100.255	111.224
					gene-pcdh1b	PCDH1	PCDH1	PCDH1	pcdh1b		-1.12723	-1.14066	-1.24007	0.690439	0.668536	0.62	-0.747595	-0.767283	-0.498547	1.17893	1.14079	1.2227		1.56913	3.65014e-186	1.58572	3.502e-197						2108.36	2091.58	1971.53	6213.74	6133.33	5958.85	2642.31	2611.56	3064.08	8308.15	8121.83	8527.21
					gene-si:dkey-106n21.1	SLC23A2	SLC23A2	SLC23A2	si:dkey-106n21.1		-0.164982	-0.940669	-0.418618	1.19006	1.1814	1.12226	-0.434717	-1.55428	-1.48309	0.904515	0.440349	0.157771		1.49755	0.000557274	1.45256	0.00307964						14.0157	8.59163	11.9431	32.9532	32.7735	31.5733	11.8224	5.83371	6.10172	27.5205	20.5341	17.181
					gene-LOC120489116	TNC	TNC	TNC	tnc		-0.79394	-0.784772	-0.825548	1.34712	1.29985	1.1932	-0.935454	-1.25151	-0.893305	0.571493	0.573537	0.499338		1.93044	4.64596e-194	1.4523	1.70217e-103						930.04	935.533	911.352	3678.4	3568.41	3332.19	849.244	693.239	872.546	2235.28	2238.22	2134.06
					gene-LOC120476167	RHOB	RHOB	RHOB	rhoaa		-1.06791	-1.09093	-1.08954	0.564577	0.521986	0.564106	-0.580769	-0.738646	-0.903558	1.34375	1.25147	1.22546		1.17832	5.8219e-77	1.45097	1.07828e-124						654.732	647.236	647.685	1481.86	1450.62	1481.51	835.451	771.994	710.85	2188.39	2089.65	2062.63
					gene-itga6a	ITGA6	ITGA6	ITGA6	itga6a		-0.794883	-0.764387	-0.839909	0.895121	0.845524	0.99137	-1.10112	-1.02298	-1.17245	0.942627	0.924133	1.09695		1.16032	7.70853e-108	1.41771	2.09928e-155						1332.49	1351.75	1304.56	2951.37	2883.29	3088.11	1153.67	1196.88	1115.6	3018.09	2991.94	3245.4
					gene-alcama	ALCAM	ALCAM	ALCAM	alcama		-1.4639	-1.3457	-0.870871	0.739574	0.875337	0.765376	-0.501567	-0.775459	-0.519812	1.23261	0.996336	0.86808		1.71352	7.77548e-20	1.3998	1.69828e-15						40.0448	42.9581	56.9595	148.289	160.746	150.58	70.9346	60.2817	70.1698	198.759	172.728	160.055
					gene-bcam	BCAM	BCAM	BCAM	bcam		-0.293254	-0.546363	-0.614319	1.24634	1.1009	0.92134	-1.54967	-0.345031	-1.66233	0.752899	0.118133	0.871344		1.28657	0.000179824	1.38343	0.00021967						22.0246	19.0925	18.374	52.5192	48.38	43.7168	10.8372	21.3903	10.1695	39.7519	27.7814	42.5004
					gene-ptprsb	PTPRS	PTPRS	PTPRS	ptprsa		-0.843139	-0.723011	-0.703177	1.20209	0.780494	0.559931	-0.923383	-1.36692	-1.02623	0.848356	1.12265	1.07233		1.06005	1.64537e-16	1.38278	3.55019e-26						149.167	157.513	158.935	376.902	311.348	281.731	143.84	117.647	137.289	321.073	363.574	355.376
					gene-ptprt	PTPRT	PTPRT	PTPRT	ptprt		-0.331812	-0.843694	-1.27001	1.35912	0.794912	0.570178	-1.01876	-1.04642	-1.00404	0.813431	1.0325	0.944597		1.18752	1.20779e-07	1.3447	4.03711e-09						56.0627	43.9128	35.8294	125.634	95.9796	86.2193	40.3933	39.8637	40.6781	96.8315	107.502	103.086
					gene-col4a4	COL4A6	COL4A6	COL4A6	col4a4		-0.748148	-1.50963	-1.11876	1.01117	0.562207	0.735126	-0.72671	-0.9324	-0.453928	0.87091	1.14294	1.16721		1.40536	1.01376e-19	1.31818	1.10188e-18						109.122	73.5061	90.0328	271.864	215.369	235.585	110.343	99.1731	127.119	252.781	291.101	294.79
					gene-LOC120490115	TNC	TNC	TNC	TNC		-0.90978	-0.850511	-0.872368	1.43407	1.23251	1.2701	-0.94694	-1.08471	-0.795478	0.567774	0.392986	0.562344		1.89095	9.14008e-166	1.25189	3.94621e-69						647.725	671.101	662.384	2632.14	2333.16	2386.21	633.485	583.371	693.562	1567.65	1412.02	1562.57
					gene-emp2	EMP2	EMP2	EMP2	emp2		-0.760551	-1.1264	-1.06239	0.648812	0.776759	0.645162	-1.03911	-0.704391	-0.911779	1.20705	1.08517	1.24168		1.0048	2.88738e-37	1.23735	1.91536e-57						463.519	398.079	408.822	833.098	878.643	831.834	412.8	474.475	435.256	1050.88	998.923	1066.13
					gene-tln2b	TLN2	TLN2	TLN2	tln2a		-0.623557	-0.725591	-0.955917	1.04021	1.21481	0.857949	-0.347737	-1.16503	-1.60787	0.702473	0.696388	0.913861		1.22303	8.2117e-08	1.17665	6.62762e-07						45.0504	42.9581	38.5855	97.8298	106.124	89.8624	51.2305	35.0023	28.4747	83.5809	83.3442	92.2349
					gene-nrcamb	NRCAM	NRCAM	NRCAM	nrcama		-1.39159	-0.843481	-0.102671	1.44938	0.483039	0.85752	-0.996213	-0.7314	-1.26259	0.852326	0.801848	0.883829		1.04953	0.000167694	1.1579	4.63437e-05						24.0269	30.548	42.2603	83.4128	54.6225	64.3609	28.5709	32.0854	25.4238	64.2146	62.8101	65.107
					gene-itga10	ITGA10	ITGA10	ITGA10	itga10		-0.536664	-0.595228	-0.578441	1.27881	1.27724	1.19816	-1.2082	-1.39698	-1.02593	0.549476	0.427782	0.609979		1.20554	1.79929e-111	1.14953	1.27728e-94						1914.14	1863.43	1877.83	4400.28	4397.11	4240.53	1406.87	1290.22	1529.5	3149.57	2978.65	3238.17
					gene-itgb8	ITGB8	ITGB8	ITGB8	itgb8		-0.416996	-0.386212	-0.344703	1.43553	1.35427	1.19639	-0.987081	-1.18966	-1.58757	0.359407	0.156275	0.410353		1.25667	1.66889e-16	1.13824	8.73239e-11						92.103	93.5533	95.545	235.821	226.293	208.869	68.9642	62.2263	50.8477	136.583	123.205	140.161
					gene-cntnap2b	CNTNAP2	CNTNAP2	CNTNAP2	cntnap2b		-0.992011	-1.15919	-1.11154	1.02175	0.826535	0.963213	-0.496456	-0.790987	-1.08793	1.05318	0.737897	1.03555		1.24737	2.40712e-36	1.06638	1.98814e-27						254.284	236.747	241.619	601.396	553.248	586.534	314.279	277.101	244.069	609.529	532.678	604.952
					gene-LOC120482022	PCDHAC2	PCDHAC2	PCDHAC2	pcdh2ab9		-1.17753	-1.12496	-1.34763	1.15254	0.504292	1.04918	-0.564955	-0.952065	-0.196949	1.27205	0.641295	0.74473		1.54518	4.84292e-05	1.06384	0.00394424						13.0146	13.3648	11.9431	42.2213	30.4326	40.0738	17.7336	14.5843	21.356	44.8483	32.613	34.362
					gene-LOC120486643	BCAN	BCAN	BCAN	zgc:172053		-0.911407	-0.450134	-0.666365	1.35263	1.36056	-0.318087	-1.29666	-1.32654	-0.0684341	1.00074	0.204964	1.11873		1.0355	0.0147482	1.05178	0.0144273						14.0157	17.1833	15.6179	38.1021	38.2358	18.2153	11.8224	11.6674	20.3391	32.6169	22.9499	34.362
			Upregulated DEGs in IFN condition only		gene-itga2b	ITGA2B	ITGA2B	ITGA2B	itga2b		-0.627802	-0.688286	-0.737071	-1.47348	0.968269	-0.382212	#VALUE!	#VALUE!	#VALUE!	1.44204	0.492582	1.00596		0.934356	0.502171	5.3545	0.000463887						2.00224	1.90925	1.8374	1.02979	7.0229	2.42871	0	0	0	10.1928	4.83155	7.23411
					gene-si:dkeyp-97a10.3	CEACAM1	CEACAM1	CEACAM1	si:dkeyp-97a10.3		-0.392946	#VALUE!	-1.23905	0.998287	0.331586	0.257123	-1.16315	-1.17748	#VALUE!	1.13217	-0.189035	1.44249		2.35323	0.0823283	3.46246	0.015255						2.00224	0	0.918702	7.20851	3.90161	3.64307	0.985202	0.972285	0	8.15424	2.41577	10.8512
					gene-hapln2	HAPLN2	HAPLN2	HAPLN2	hapln2		-0.50804	-0.566323	-1.46282	0.023481	0.309556	0.225528	-1.37717	#VALUE!	-0.488809	1.35732	1.42104	1.06624		1.15406	0.371453	3.12175	0.00844343						2.00224	1.90925	0.918702	3.08936	3.90161	3.64307	0.985202	0	2.03391	9.17351	9.6631	7.23411
					gene-col28a1b	COL28A1	COL28A1	COL28A1	col28a1b		-0.67254	0.0390996	-1.5313	-0.194472	0.580923	0.92124	#VALUE!	0.0593055	-0.655243	0.875398	-1.22964	1.80723		1.39874	0.234501	2.28733	0.0327117						2.00224	3.8185	0.918702	3.08936	6.24258	8.50049	0	3.88914	2.03391	8.15424	1.20789	18.9895
					gene-LOC120484101	NPNT	NPNT	NPNT	npnta		#VALUE!	#VALUE!	-1.43106	-0.935219	-1.04864	-1.03359	0.4418	0.403678	0.422042	1.07413	1.04933	1.05752		2.92268	0.0543223	2.25061	6.42363e-50						0	0	0.918702	3.08936	2.34097	2.42871	89.6534	81.672	85.4241	420.962	396.187	404.206
					gene-cd44a	CD44	CD44	CD44	cd44a		0.283718	-0.239564	0.509095	-0.440351	-0.265849	-1.1602	0.604322	-1.46314	-1.40193	0.794222	1.274	1.50567		-0.800168	0.391437	1.70506	0.0216509						7.00784	4.77313	8.26831	4.11915	4.68193	2.42871	8.86682	1.94457	2.03391	10.1928	14.4946	17.181
					gene-acanb	ACAN	ACAN	ACAN	acanb		-0.709609	-0.28279	1.13568	0.743687	-0.0537141	0.987239	-0.0389458	-1.50743	-2.04007	0.728535	0.732557	0.304866		0.305881	0.712952	1.49677	0.0420494						5.0056	6.68238	17.4553	13.3872	7.80322	15.7866	7.88162	2.91686	2.03391	13.2506	13.2868	9.9469
					gene-ctnnd2a	CTNND2	CTNND2	CTNND2	ctnnd2a		-1.40779	-0.842554	-1.02491	-0.784734	-0.503049	-0.812053	0.475734	0.646008	0.460801	1.47891	1.08666	1.22698		0.729639	0.148941	1.41943	1.21497e-09						5.0056	10.5009	8.26831	11.3277	16.3868	10.9292	59.1121	73.8937	57.9663	220.164	131.66	158.246
					gene-pcdh17	PCDH17	PCDH17	PCDH17	pcdh17		-0.73265	-1.23768	-0.490561	0.81917	0.670739	-0.0697331	-1.30027	-1.13589	-0.187619	1.18055	1.05475	1.42919		0.885711	0.000612347	1.37767	1.61007e-08						41.0459	32.4573	45.9351	84.4426	78.8125	55.8604	31.5265	34.03	52.8816	99.8894	94.2152	112.129
					gene-robo2	ROBO2	ROBO2	ROBO2	robo2		-0.780938	-1.11761	-1.14139	0.174098	0.225518	0.163721	-0.524163	-0.728828	-0.630233	1.80361	1.33752	1.2187		0.788106	8.73481e-12	1.37633	8.44074e-38						239.268	205.244	203.033	369.694	378.456	367.95	268.96	245.016	256.272	776.691	628.101	595.006
					gene-LOC120463092	NECTIN3	NECTIN3	NECTIN3	si:dkey-31e10.5		-1.36237	-0.801032	-0.986558	-0.974364	-0.251083	-0.467015	0.489046	0.363908	-0.193181	1.27576	1.31742	1.58946		0.531412	0.350864	1.19839	0.000728873						7.00784	10.5009	9.18702	9.26809	15.6064	13.3579	26.6005	24.3071	16.2713	46.8869	48.3155	58.7771
					gene-cntnap5a	CNTNAP5	CNTNAP5	CNTNAP5	cntnap5a		-0.38354	0.00928896	-0.608127	0.773811	1.1573	1.39649	-0.762205	-0.985856	-2.00326	0.360349	0.94246	0.10329		0.96311	3.17971e-05	1.11758	8.20585e-06						54.0605	64.9145	48.6912	92.6809	110.806	123.864	45.3193	40.836	25.4238	76.446	100.255	67.8198
					gene-s1pr5a	S1PR1	S1PR1	S1PR1	s1pr5a		-0.169094	0.193343	0.192224	1.36903	1.31034	1.18911	-1.65273	-1.36616	-1.12419	0.0977453	0.0797056	-0.119315		0.963645	3.22137e-17	1.10459	7.9257e-16						203.227	248.203	248.049	474.732	459.61	429.882	89.6534	105.007	120	235.454	233.122	208.885
					gene-LOC120463115	NINJ1	NINJ1	NINJ1	BX323873.1		-0.354712	-0.246296	0.173845	0.387934	0.767122	0.901955	-1.30845	-2.47005	0.364413	0.295136	0.955521	0.533578		0.631342	0.163237	1.07429	0.0147866						18.0202	19.0925	23.8862	26.7745	32.7735	35.2163	10.8372	5.83371	26.4408	25.482	36.2366	28.9364
					gene-ptprub	PTPRU	PTPRU	PTPRU	ptprub		-0.58757	-0.41926	-0.393825	1.40246	0.98652	1.12088	-1.2734	-1.27829	-1.34242	0.552825	0.565602	0.666471		0.915904	6.34062e-31	1.06043	2.65968e-36						452.506	483.04	487.831	979.328	833.384	877.98	346.791	346.134	337.629	704.322	707.822	736.071
			Downregulated DEGs in Ctrl condition only		gene-itgb4	ITGB4	ITGB4	ITGB4	itgb4		1.56357	1.41925	1.05103	0.0219387	-0.23864	-0.270397	-0.0369738	0.120619	0.280254	-1.46197	-1.02949	-1.4192		-1.02171	2.88391e-11	-0.96768	6.49815e-08						252.282	235.792	198.44	122.545	108.465	106.863	119.209	128.342	138.306	61.1568	74.889	62.3942
					gene-efs	EFS	EFS	EFS	efs		1.17267	1.22184	0.899534	-0.676176	-0.968218	-0.688455	0.80681	0.853568	0.635398	-0.817142	-1.33562	-1.10422		-1.02251	5.05477e-25	-0.996563	2.23119e-22						542.607	552.728	489.668	270.834	242.68	269.587	472.897	481.281	443.392	256.858	211.38	230.587
					gene-thbs2b	THBS2	THBS2	THBS2	thbs2b		1.28208	1.28513	1.21838	-0.805006	-0.620294	-0.776287	0.592017	0.458846	0.643179	-1.21813	-0.98145	-1.07845		-1.03771	6.45119e-112	-0.863979	1.21428e-74						5381.02	5386.95	5258.65	2532.25	2706.94	2558.65	4194.01	3997.06	4272.22	2181.26	2375.91	2294.12
					gene-LOC120468211	EMP2	EMP2	EMP2	emp1		0.613462	-0.437303	0.483432	-1.48177	-1.64358	-1.09938	1.07976	1.10504	0.184411	0.920528	-0.489536	0.764924		-1.04794	0.0113483	-0.203278	0.640214						33.037	21.0018	31.2359	13.3872	12.4852	15.7866	40.3933	40.836	27.4577	37.7133	20.5341	35.2663
					gene-nfascb	NFASC	NFASC	NFASC	nfasca		0.357568	0.123544	0.547043	-0.298249	-0.430392	-2.8708	0.333039	-0.161821	0.220339	0.746849	1.08518	0.347707		-1.06992	0.0113661	0.565175	0.163899						30.0336	25.7749	33.992	19.566	17.9474	3.64307	29.5561	21.3903	27.4577	38.7326	48.3155	29.8407
					gene-LOC120459747	CD22	CD22	CD22	si:ch211-1f22.14		0.643976	0.348994	0.520755	-1.78395	-1.47345	-1.38423	0.51694	0.573117	0.502343	1.01132	-0.414106	0.938294		-1.21933	0.00409237	0.0545383	0.912465						28.0314	24.8203	26.6423	10.2979	11.7048	12.1436	26.6005	27.224	26.4408	32.6169	18.1183	31.6492
					gene-emilin1b	EMILIN1	EMILIN1	EMILIN1	emilin1b		0.697637	0.739787	0.85017	-1.62722	-1.4603	-1.50061	0.848131	0.554561	1.05683	-0.0364059	-0.232327	0.109749		-1.25683	4.25048e-66	-0.478499	3.12422e-11						1448.62	1472.03	1535.15	598.306	637.523	627.822	1533.96	1371.89	1660.68	1095.73	1017.04	1158.36
					gene-LOC120486584	JAM3	JAM3	JAM3	CT583625.5		0.979474	0.927401	1.04903	-1.0015	-1.26844	-1.3955	0.564298	1.06781	0.846523	-1.02685	-0.45951	-0.282738		-1.28378	9.5024e-13	-0.817999	4.70666e-06						149.167	146.058	153.423	66.9362	60.0848	57.0747	126.106	154.593	141.357	66.2532	83.3442	89.5221
					gene-LOC120483183	ITGA9	ITGA9	ITGA9	itga9		-0.122631	-0.1644	-0.167114	-1.3927	-1.62085	-1.32251	0.439636	0.367816	0.510187	1.21003	1.15996	1.10258		-1.42127	2.85023e-55	0.782859	8.66166e-29						559.626	542.227	541.115	214.196	180.254	225.87	856.141	810.886	903.055	1533	1476.04	1413.36
					gene-LOC120465049	CCL4	CCL4	CCL4	ccl38.1		0.634488	0.545557	0.513616	-1.76943	-1.06831	-1.38779	0.795502	1.34476	0.926067	0.240736	-0.688117	-0.0870817		-1.48916	6.47729e-10	-0.897568	4.0812e-05						93.1042	88.7801	87.2766	25.7447	37.4555	31.5733	101.476	136.12	108.814	75.4267	45.8997	63.2985
					gene-LOC120477198	CLDN19	CLDN19	CLDN19	BX649608.2		-0.274564	0.475285	-0.00370563	-2.25577	-1.27016	-0.676461	0.84135	0.974626	1.06319	0.787514	-0.0225201	0.361221		-1.48991	0.0011056	-0.578308	0.128931						18.0202	31.5026	22.0488	4.11915	8.58354	13.3579	41.3785	45.6974	48.8138	39.7519	21.742	28.9364
					gene-stab2	STAB2	STAB2	STAB2	stab2		1.2078	1.20272	1.13992	-0.209407	-0.192574	-1.73822	-0.474719	0.419923	0.993462	-1.18857	-0.9106	-0.249727		-1.50327	0.00659806	-0.995448	0.111192						22.0246	21.9564	21.1301	9.26809	9.36386	3.64307	7.88162	13.612	19.3221	5.0964	6.03944	9.04264
					gene-LOC120488420	CD22	CD22	CD22	zgc:172106		0.911441	-1.21595	0.702844	-1.51758	-0.70633	-1.2829	1.37951	1.17064	-0.329301	0.181679	0.559032	0.146918		-1.50613	0.0431439	-0.626858	0.358765						17.019	3.8185	14.6992	3.08936	5.46225	3.64307	23.6449	20.418	7.11867	10.1928	13.2868	9.9469
					gene-ddr2b	DDR2	DDR2	DDR2	ddr2b		0.505568	1.31294	0.532251	-2.47046	0.00208166	-0.736874	-0.629084	0.610031	1.13333	-0.0260973	-0.0433097	-0.190377		-1.59789	0.0431168	-0.666744	0.422256						9.01008	16.2286	9.18702	1.02979	6.24258	3.64307	3.94081	9.72285	14.2373	6.11568	6.03944	5.42558
					gene-arvcfa	ARVCF	ARVCF	ARVCF	arvcfa		1.49608	1.42343	1.23189	-0.578717	-0.563009	-0.946301	-0.206826	0.392466	0.696595	-1.21384	-0.954462	-0.777305		-1.94137	0.0185914	-1.22975	0.210627						12.0134	11.4555	10.1057	3.08936	3.12129	2.42871	3.94081	5.83371	7.11867	2.03856	2.41577	2.71279
					gene-LOC120464785	CDHR5	CDHR5	CDHR5	BX323820.1		0.542157	-0.488527	0.822916	#VALUE!	-2.29778	-0.717865	0.519854	1.2123	-0.186018	0.446095	#VALUE!	0.146868		-2.43493	0.0100725	-0.883446	0.291987						12.0134	5.72775	14.6992	0	1.56064	4.85743	11.8224	19.4457	7.11867	11.2121	0	9.04264
					gene-pcdh18a	PCDH18	PCDH18	PCDH18	pcdh18a		0.661342	-0.761739	-0.305939	#VALUE!	#VALUE!	#VALUE!	-1.5832	1.12848	1.03801	-0.176949	#VALUE!	#VALUE!		-4.27868	0.0143869	-2.53289	0.0867579						6.00672	1.90925	2.7561	0	0	0	0.985202	8.75057	8.13563	3.05784	0	0
					gene-LOC120459972	SIGLEC14	SIGLEC14	SIGLEC14	si:ch211-1f22.6		-0.792558	1.01651	0.118927	#VALUE!	#VALUE!	#VALUE!	-0.816617	-0.227805	1.64684	#VALUE!	#VALUE!	-0.945295		-4.50002	0.00862903	-2.91229	0.0754395						2.00224	6.68238	3.67481	0	0	0	1.9704	2.91686	10.1695	0	0	1.80853
			Downregulated DEGs in both Ctrl and IFN conditions		gene-cdh11	CDH11	CDH11	CDH11	cdh11		0.881066	0.977461	0.849751	-0.85463	-0.89901	-0.882866	1.00697	0.958263	1.04651	-0.937496	-1.1708	-0.97522		-1.04294	5.89628e-157	-1.18765	4.66505e-203						48252	50176	47642.9	23864.3	23438.5	23592.5	50780.3	49786.8	51601.2	23075.5	20991.9	22725.1
					gene-col6a1	COL6A1	COL6A1	COL6A1	col6a1		1.06166	0.947955	1.01089	-0.949364	-0.729391	-0.915806	0.91617	0.866562	0.867232	-0.868062	-1.37518	-0.832666		-1.20437	2.53586e-36	-1.2168	1.96473e-35						583.653	554.637	570.514	236.851	261.408	240.443	546.787	534.757	534.917	245.646	195.678	249.577
					gene-LOC120474927	SPON2	SPON2	SPON2	spon2b		0.752391	0.57982	0.471276	-1.673	-1.04956	-0.87637	1.16189	1.05465	1.29125	-0.780359	-0.596802	-0.335185		-1.28278	4.85526e-19	-1.24665	2.97957e-20						263.295	241.52	228.757	78.2638	106.904	116.578	323.146	306.27	344.747	122.314	134.075	152.821
					gene-LOC120465162	CX3CL1	CX3CL1	CX3CL1	ccl38.6		0.326163	0.444342	0.0287785	-0.294199	-0.399611	-2.66423	0.9804	0.78361	1.0808	-0.701005	0.0847922	0.330162		-1.23986	0.0253862	-1.25538	0.00701653						18.0202	20.0471	13.7805	10.2979	9.36386	1.21436	32.5117	27.224	35.5934	7.13496	14.4946	18.0853
					gene-LOC120477688	THBS1	THBS1	THBS1	thbs1b		0.235135	0.440506	0.439366	-1.31061	-1.22538	-1.23552	1.24409	1.30862	1.40514	-0.524545	-0.400597	-0.376215		-1.17138	2.00381e-134	-1.25924	1.01703e-158						14322	15864	15855	6633.89	6921.46	6886.61	23668.5	24441.3	25644.5	9811.58	10436.1	10563.6
					gene-igfbp7	IGFBP7	IGFBP7	IGFBP7	igfbp7		1.01093	0.492685	1.06258	-1.74799	-0.642686	0.453335	0.684125	0.525905	0.983603	-1.52458	-0.812507	-0.4854		-1.07245	0.0143874	-1.29148	0.00408539						33.037	24.8203	33.992	7.20851	13.2655	24.2871	27.5857	25.2794	32.5425	8.15424	12.0789	14.4682
					gene-pcdh10a	PCDH10	PCDH10	PCDH10	pcdh10a		0.416318	0.79929	0.729567	-0.947707	-1.16841	-1.23967	1.59414	1.12208	0.756277	-0.842387	-0.487386	-0.732111		-1.2215	2.3314e-12	-1.29413	7.61426e-15						158.177	189.97	183.74	82.383	74.1306	71.647	277.827	221.681	186.102	86.6388	102.67	91.3306
					gene-sema5a	SEMA5A	SEMA5A	SEMA5A	sema5a		0.905125	1.09407	0.957571	-0.814952	-0.802161	-0.908461	0.853242	0.992561	0.911295	-1.0822	-1.02767	-1.07842		-1.24563	2.58025e-145	-1.35264	1.96972e-166						4258.76	4656.66	4365.67	1888.63	1900.08	1806.96	4155.58	4438.48	4271.2	1664.48	1707.95	1667.46
					gene-LOC120486175	ITGAM	ITGAM	ITGAM	zmp:0000001082		0.134185	-0.042628	-0.0812967	-1.27605	-1.14695	-1.80863	1.1844	1.40719	0.998403	0.369165	-0.19151	0.453715		-1.9239	7.07495e-05	-1.3578	1.66947e-05						25.028	21.0018	20.2114	6.17872	7.0229	3.64307	70.9346	88.478	58.9833	31.5977	18.1183	34.362
					gene-col1a1a	COL1A1	COL1A1	COL1A1	col1a1a		0.521781	0.744655	0.731188	-1.02425	-1.03967	-0.940314	1.16869	1.24797	1.19334	-0.967383	-0.779091	-0.856913		-1.0994	2.26224e-137	-1.3633	2.26421e-211						49654.5	54972.1	54635.2	24517.2	24345.3	25474.8	66712	69170.3	67466.7	25161.9	27420.2	26463.3
					gene-cadm2a	CADM2	CADM2	CADM2	cadm2a		1.16066	1.1113	1.11633	-0.688263	-0.763738	-0.943265	0.832213	0.649673	0.764935	-1.0501	-0.983096	-1.20664		-1.49131	1.55973e-132	-1.42256	2.10774e-113						2595.9	2527.85	2534.7	959.762	921.56	836.691	2175.33	1971.79	2097.97	789.942	818.948	726.124
					gene-LOC120474928	SPON2	SPON2	SPON2	spon2b		0.694581	0.632193	0.929504	-1.25171	-0.924366	-0.98867	1.05658	1.1185	1.1337	-0.370841	-0.961647	-1.06783		-1.42956	1.93249e-15	-1.48941	1.00533e-17						150.168	145.103	170.878	51.4894	61.6454	59.5035	183.248	189.596	191.187	83.5809	60.3944	56.9686
					gene-atp2a2a	ATP2A2	ATP2A2	ATP2A2	atp2a2a		0.99142	1.10076	0.973638	-0.379258	-0.544845	-0.371029	0.846086	0.699901	0.731204	-1.12445	-1.43843	-1.485		-1.03243	5.34453e-63	-1.4907	1.66296e-118						2582.89	2725.45	2560.42	1317.1	1214.18	1322.43	2404.88	2238.2	2272.89	913.274	782.711	765.007
					gene-cadm4	CADM4	CADM4	CADM4	cadm4		0.921815	1.14319	0.622069	-1.14029	-1.03829	-1.06567	0.896408	1.06564	0.931071	-0.382446	-0.77416	-1.17933		-1.80875	8.37782e-14	-1.56592	2.81614e-11						102.114	117.419	84.5205	27.8043	29.6522	29.1446	100.491	111.813	102.712	44.8483	35.0287	27.1279
					gene-cd99l2	CD99L2	CD99L2	CD99L2	cd99l2		1.0903	0.936228	1.1809	-0.613517	-1.12424	-1.28037	0.995556	0.789608	0.620356	-0.868939	-0.954274	-0.771614		-1.97546	8.26777e-33	-1.60737	7.59369e-22						260.291	234.838	276.529	83.4128	59.3045	53.4317	244.33	212.93	190.17	70.3303	66.4338	75.0539
					gene-LOC120486977	DPP4	DPP4	DPP4	fap		1.17068	1.21661	1.25792	0.251547	0.247202	0.209447	-0.0463408	-0.0202631	0.0846316	-1.52479	-1.50183	-1.34481		-1.08489	1.15105e-69	-1.61469	6.33341e-92						2005.24	2077.26	2144.25	989.626	986.327	958.127	787.177	803.108	870.512	252.781	257.28	290.269
					gene-cntn3a.1	CNTN4	CNTN4	CNTN4	cntn3a.1		0.320279	0.894778	0.564298	-1.16849	-1.53238	0.196201	0.591971	1.54792	0.566294	0.168696	-0.517853	-1.63172		-1.42625	0.0164679	-1.61876	0.00370277						16.0179	24.8203	19.2927	5.14894	3.90161	14.5723	19.704	40.836	19.3221	14.2699	8.45521	3.61706
					gene-efnb3a	EFNB2	EFNB2	EFNB2	efnb3a		1.12307	0.897429	1.05415	-0.0981012	-0.304299	-0.31359	0.320233	0.67407	0.746502	-0.595979	-1.66532	-1.83817		-1.13079	9.94098e-05	-1.66231	5.50868e-07						68.0762	59.1868	65.2278	31.9234	28.0916	27.9302	41.3785	51.5311	53.8985	23.4434	12.0789	10.8512
					gene-col12a1a	COL12A1	COL12A1	COL12A1	col12a1a		0.411771	0.783281	0.387376	-0.721208	-0.990211	-1.03289	1.0046	0.886468	1.84831	-0.973091	-0.966613	-0.637803		-1.13036	3.91171e-07	-1.6811	9.08207e-15						14697.4	17974.6	14504.5	7955.11	6876.2	6719.03	20264.6	19008.2	32008.6	6940.27	6964.68	8322.84
					gene-ccdc141	CCDC141	CCDC141	CCDC141	ccdc141		1.35134	0.897587	0.845669	-0.486833	-0.862302	-1.08411	0.617565	0.599702	1.0236	-1.56791	-1.09134	-0.24297		-1.95296	1.05321e-05	-1.68917	0.000256088						44.0493	31.5026	30.3172	11.3277	8.58354	7.28614	25.6153	25.2794	34.5764	5.0964	7.24732	13.564
					gene-jam3a	JAM3	JAM3	JAM3	jam3a		1.05577	0.830117	0.981804	-0.920739	-0.845373	-0.902947	0.865363	0.991552	1.00196	-0.991361	-1.00676	-1.05938		-1.60173	1.3954e-23	-1.71493	1.99098e-25						213.239	186.152	203.952	64.8766	67.888	65.5752	190.144	205.152	206.442	62.176	61.6023	59.6814
					gene-LOC120492170	LAMA2	LAMA2	LAMA2	CABZ01092781.1		0.701468	0.967552	0.93931	-0.717365	-0.907693	-0.774406	0.928163	0.944625	1.19185	-1.14128	-1.0411	-1.09112		-1.37695	1.25272e-79	-1.74019	1.50174e-122						1858.08	2162.23	2127.71	827.949	742.866	801.475	2114.24	2134.17	2456.96	650.3	688.496	669.155
					gene-spon2a	SPON2	SPON2	SPON2	spon2a		1.13912	1.15239	1.20205	-0.61007	-0.727943	-0.849597	0.728594	0.697013	0.659636	-1.15282	-1.02	-1.21836		-1.87688	2.81905e-193	-1.81804	7.65294e-160						2299.57	2320.69	2401.49	688.928	635.182	584.105	1732.97	1695.67	1652.55	473.965	519.392	453.036
					gene-LOC120474800	COL7A1	COL7A1	COL7A1	col7a1		0.461888	0.862247	0.502182	-0.959785	-0.76697	-1.13132	1.29555	0.824936	1.52535	-0.976799	-0.714787	-0.922489		-1.34946	1.10402e-15	-1.83693	3.14901e-29						206.231	262.522	211.301	87.5319	98.3206	78.9332	340.88	256.683	391.527	86.6388	101.463	89.5221
					gene-jcada	JCAD	JCAD	JCAD	jcada		0.652857	0.820646	0.701598	-0.809378	-0.919369	-1.02038	1.28409	0.893281	1.27649	-1.08457	-0.933123	-0.862139		-1.4609	9.07694e-37	-1.88756	6.28686e-61						447.501	496.405	461.188	181.243	169.33	159.081	661.071	519.2	657.969	152.892	167.896	175.427
					gene-thbs1b	THBS1	THBS1	THBS1	thbs1b		0.916602	0.947969	0.885422	-0.922165	-0.71312	-0.725971	0.959798	0.927583	1.05187	-1.19415	-1.08406	-1.04977		-1.54109	3.35883e-187	-1.89273	4.05596e-273						6014.73	6134.42	5898.06	1894.81	2160.71	2143.34	6180.17	6056.36	6548.16	1597.21	1711.58	1748.85
					gene-ccn2b	CCN2	CCN2	CCN2	ccn2b		0.941439	0.944608	1.02273	-1.00211	-1.0448	-1.04892	0.935224	0.951937	0.937629	-0.876382	-0.871532	-0.889811		-2.12989	0	-1.93739	0						7044.88	7061.36	7480.07	1680.61	1628.53	1623.59	7012.67	7099.63	7025.11	1843.88	1850.48	1825.71
					gene-efnb2b	EFNB2	EFNB2	EFNB2	efnb2b		0.414348	-0.0146527	0.659518	-1.27495	-1.01419	-1.54373	1.08798	1.60897	0.986451	-0.0591447	-0.775382	-0.0751971		-2.08514	0.00215544	-1.93978	0.000175354						14.0157	9.54625	17.4553	3.08936	3.90161	2.42871	25.6153	40.836	23.3899	9.17351	4.83155	9.04264
					gene-LOC120483167	NECTIN3	NECTIN3	NECTIN3	si:ch211-222e20.4		0.772706	1.27931	0.843934	-0.9164	-0.513812	-0.539644	1.05665	0.594947	0.919192	-0.931741	-0.977953	-1.58718		-1.56673	8.33592e-09	-1.95157	3.14832e-11						70.0784	98.3264	73.4961	22.6553	29.6522	29.1446	84.7274	62.2263	77.2885	22.4241	21.742	14.4682
					gene-LOC120469037	ITGAX	ITGAX	ITGAX	si:dkey-32n7.4		1.18382	1.2159	1.15045	-0.513053	-0.502656	-0.521711	0.615912	0.538875	0.658158	-1.1411	-1.33946	-1.34513		-1.78415	2.9832e-216	-1.97457	3.28559e-217						3294.69	3372.69	3215.46	955.643	962.917	949.627	2177.3	2058.33	2245.43	604.433	523.015	520.856
					gene-col6a3	COL6A3	COL6A3	COL6A3	col6a3		0.879141	1.10112	0.877193	-0.44825	-0.636011	-0.701502	0.772506	0.64466	1.23042	-1.30626	-1.24972	-1.16329		-1.45798	1.36912e-22	-2.01827	1.82909e-42						14270	16495.9	14251.8	5997.48	5305.41	5083.3	13310.1	12244	17949.2	3424.78	3553.6	3759.93
					gene-col6a2	COL6A2	COL6A2	COL6A2	col6a2		0.781091	0.840879	0.853316	-1.10589	-1.05013	-1.03892	1.0727	1.03199	1.11632	-0.797588	-0.858963	-0.844809		-2.03573	0	-2.05386	0						4696.25	4910.59	4956.39	1148.21	1197.01	1207.07	5838.31	5663.56	6031.55	1445.34	1380.62	1395.28
					gene-tln2a	TLN2	TLN2	TLN2	tln2a		0.888878	1.03861	1.01	-0.845026	-0.698698	-0.780008	0.936109	0.702967	1.04369	-0.920802	-1.48006	-0.895658		-1.85094	1.98449e-63	-2.07353	5.55397e-74						828.927	925.032	905.84	232.732	259.067	244.086	858.111	723.38	928.478	220.164	146.154	224.257
					gene-col12a1b	COL12A1	COL12A1	COL12A1	col12a1b		0.591506	0.805777	0.521551	-0.922767	-1.11996	-1.27585	1.0181	0.866294	1.64296	-0.707501	-0.709615	-0.710493		-1.88201	4.6763e-17	-2.08267	6.56634e-21						2053.3	2410.43	1948.57	661.123	570.415	507.601	2825.56	2522.11	4510.19	776.691	775.464	774.954
					gene-LOC120474274	LY9	LY9	LY9	si:rp71-1i20.1		1.35213	0.509623	0.982416	-1.70173	-0.10081	-1.55527	0.60347	0.525908	1.03319	-0.479268	-0.584015	-0.585636		-2.80195	5.85104e-05	-2.10554	0.00249138						32.0358	12.4101	21.1301	1.02979	6.24258	1.21436	13.7928	12.6397	22.373	4.07712	3.62366	3.61706
					gene-s1pr4	S1PR1	S1PR1	S1PR1	s1pr4		0.368106	1.08108	0.590394	-0.160529	-0.466481	-0.844057	1.26339	1.24353	0.612357	-0.906645	-1.69431	-1.08684		-1.11717	0.0187441	-2.15083	1.06863e-05						19.0213	30.548	22.0488	13.3872	10.9245	8.50049	34.4821	34.03	22.373	8.15424	4.83155	7.23411
					gene-col16a1	COL16A1	COL16A1	COL16A1	col16a1		1.00063	0.981794	0.610948	-0.3519	-0.871034	-0.90309	0.825186	1.038	0.797026	-1.51761	-0.108293	-1.50166		-1.94746	5.26897e-08	-2.22721	2.32e-09						63.0706	62.0506	45.0164	19.566	12.4852	12.1436	54.1861	65.1431	52.8816	7.13496	24.1577	7.23411
					gene-nrp2a	NRP2	NRP2	NRP2	nrp2a		1.02133	0.983814	0.987703	-0.926648	-0.80751	-0.890371	0.910664	0.851957	0.9567	-1.1065	-1.1529	-0.828251		-2.28028	1.50472e-212	-2.34337	4.86573e-213						2386.67	2312.1	2319.72	459.285	507.99	473.599	2173.36	2068.05	2259.67	394.461	379.277	499.154
					gene-LOC120477894	COL18A1	COL18A1	COL18A1	col18a1a		1.04855	0.988194	1.06286	-1.03608	-0.695835	-1.16777	0.881502	0.705626	0.967831	-1.19026	-0.680754	-0.883869		-2.62816	6.45654e-23	-2.37373	3.2675e-18						115.129	108.827	116.675	16.4766	22.6293	14.5723	98.5202	83.6165	106.78	14.2699	22.9499	18.9895
					gene-lamb1a	LAMB1	LAMB1	LAMB1	lamb1a		0.650106	0.830191	0.737686	-0.845994	-0.888797	-0.874786	1.11325	1.09174	1.23656	-1.09932	-0.94584	-1.0048		-1.83418	2.60415e-229	-2.46365	0						9977.16	11500.4	10690.9	3064.65	2962.88	2995.82	14378	14136.1	15847.2	2509.47	2832.5	2703.75
					gene-LOC120482046	PCDHGB7	PCDHGB7	PCDHGB7	pcdh1g2		0.80211	0.876654	0.877455	-0.754654	-1.65588	-0.868701	0.74403	1.25771	0.857958	-1.03131	-0.873661	-0.231719		-2.9737	3.96043e-06	-2.48847	1.08454e-05						22.0246	23.8656	23.8862	4.11915	1.56064	3.64307	20.6892	35.9746	23.3899	3.05784	3.62366	7.23411
					gene-LOC120474266	LAMA2	LAMA2	LAMA2	lama1		0.810012	0.955352	0.884769	-0.755969	-0.848204	-0.776957	0.998829	0.81394	1.20464	-1.15948	-1.1979	-0.929034		-2.01778	9.20381e-61	-2.51771	1.00211e-85						545.61	615.733	580.619	148.289	137.337	145.723	638.411	547.397	757.63	106.005	102.67	128.405
					gene-her6	HES1	HES1	HES1	her6		0.696381	0.591724	0.632499	-0.516163	-1.28892	-0.577101	1.07551	1.42532	1.04217	-1.21708	-1.0047	-0.859639		-1.63759	1.3553e-14	-2.54708	2.73308e-32						141.158	129.829	134.13	53.5489	28.8719	51.003	191.129	252.794	186.102	30.5784	36.2366	40.6919
					gene-cntn1b	CNTN1	CNTN1	CNTN1	cntn1b		1.00991	1.16055	1.04121	-0.759996	-1.07498	-0.806353	0.885016	0.849389	0.727206	-1.17573	-0.811873	-1.04436		-2.73654	2.73068e-44	-2.55871	1.14639e-34						211.236	244.384	217.732	38.1021	28.0916	36.4307	187.188	180.845	160.679	25.482	36.2366	28.9364
					gene-LOC120477611	COL18A1	COL18A1	COL18A1	col18a1a		0.794902	0.978004	0.828135	-0.688582	-0.847336	-0.66589	1.03663	0.748003	1.03084	-1.84491	-0.845663	-0.524138		-2.22901	3.9679e-12	-2.59127	1.67075e-14						64.0717	76.37	66.1465	15.4468	13.2655	15.7866	80.7866	61.254	80.3393	5.0964	13.2868	18.0853
					gene-ek1	EPHA4	EPHA4	EPHA4	ek1		0.656103	0.714971	0.633865	-0.875827	-0.702241	-0.764915	1.10665	1.03692	1.31597	-1.14585	-0.480347	-1.49529		-1.79905	5.16197e-09	-2.6925	1.11333e-17						58.065	61.096	56.9595	15.4468	17.9474	17.001	85.7126	80.6997	102.712	12.2314	21.742	9.04264
					gene-LOC120460491	FN1	FN1	FN1	fn1b		1.01113	1.10578	1.09067	-0.597261	-0.565652	-0.661049	0.687312	0.658798	0.936952	-1.09253	-1.57044	-1.00371		-2.34906	1.21353e-79	-2.72936	9.1491e-83						654.732	717.878	707.4	136.962	141.238	128.722	477.823	464.752	609.155	84.6002	53.147	92.2349
					gene-si:dkey-261h17.1	CD34	CD34	CD34	si:dkey-261h17.1		0.531252	0.555077	0.579565	-1.39703	-1.54217	-1.67344	0.962539	1.02031	0.979136	0.0800277	0.00797471	-0.103236		-5.72667	8.98506e-17	-2.73192	1.39581e-35						82.0918	85.9163	90.0328	2.05957	1.56064	1.21436	187.188	209.041	193.221	34.6555	30.1972	24.4151
					gene-LOC120495016	LAMA2	LAMA2	LAMA2	lama2		0.570033	0.957716	0.781158	-0.737453	-0.791131	-0.683545	0.910334	0.895222	1.42687	-1.09284	-1.39171	-0.844654		-1.91861	1.44221e-13	-2.73993	9.18535e-24						87.0974	122.192	104.732	27.8043	26.5309	29.1446	117.239	115.702	184.069	20.3856	15.7025	25.3194
					gene-postnb	POSTN	POSTN	POSTN	postnb		0.966551	0.911682	1.00561	-1.08512	-0.917342	-0.738998	1.07692	0.871439	0.885311	-1.00276	-1.02448	-0.948804		-2.64899	4.13459e-84	-2.74012	2.47417e-84						484.542	459.175	503.448	64.8766	76.4716	91.0767	539.891	441.417	447.459	70.3303	68.8496	74.1496
					gene-loxl2b	LOXL2	LOXL2	LOXL2	loxl2b		0.508799	0.603421	0.541016	-1.54055	-1.02207	-1.02591	1.24227	1.26634	1.1898	-0.562091	-0.684863	-0.516165		-2.59152	2.30257e-64	-2.74228	1.23299e-102						291.326	321.709	301.334	33.983	58.5241	58.2891	628.559	644.625	594.918	94.793	83.3442	99.469
					gene-zmp:0000000625	CDH2	CDH2	CDH2	cdh2		0.789101	0.946685	0.975225	-0.892247	-1.14365	-0.70367	0.970763	0.957633	1.01323	-1.33101	-0.89523	-0.686826		-2.6512	8.31392e-47	-2.7702	9.49402e-50						223.25	261.567	269.18	41.1915	31.9932	49.7886	267.975	264.462	279.662	26.5013	41.0682	50.6388
					gene-ctnnd2b	CTNND2	CTNND2	CTNND2	ctnnd2b		0.789543	0.863965	0.962047	-0.933851	-0.835443	-0.890113	1.0083	0.999011	1.08653	-0.929509	-1.19226	-0.928225		-2.4126	3.27191e-70	-2.79012	5.08111e-87						366.41	393.306	431.79	71.0553	78.0322	74.0757	451.223	447.251	486.104	71.3496	55.5628	71.4368
					gene-rtbdn	FOLR2	FOLR2	FOLR2	zgc:109949		0.94907	0.885189	0.852021	-0.332766	-0.625065	-1.69016	0.827726	0.877668	0.904582	-0.718066	-0.426799	-1.5034		-2.64472	1.21067e-14	-2.80579	8.52292e-15						77.0862	71.5969	68.9026	17.5064	12.4852	3.64307	66.9937	70.9768	73.2206	11.2121	15.7025	4.52132
					gene-LOC120491694	COL7A1	COL7A1	COL7A1	col7a1		0.529572	1.01325	0.74023	-1.31165	#VALUE!	-1.13952	0.936166	0.922387	0.355601	-1.32236	#VALUE!	-0.723678		-3.52413	0.00943011	-2.90266	0.0152084						6.00672	9.54625	7.34961	1.02979	0	1.21436	8.86682	8.75057	5.08477	1.01928	0	1.80853
					gene-col5a1	COL5A1	COL5A1	COL5A1	col5a1		0.840666	0.962711	0.889003	-0.937771	-0.946222	-0.977268	0.954994	0.982365	1.104	-0.959647	-0.962601	-0.950233		-2.77372	0	-2.95536	0						15814.7	17950.8	16628.5	2496.2	2474.4	2395.92	17807.5	18320.8	20786.5	2440.15	2432.68	2464.12
					gene-prph2a	PRPH2	PRPH2	PRPH2	prph2a		1.03381	0.987769	0.842952	-0.231325	-0.174136	-0.958814	0.910611	-0.11044	1.3147	-1.12835	-1.63505	-0.851721		-1.97293	0.00365714	-2.96437	0.000302066						19.0213	18.1379	15.6179	5.14894	5.46225	2.42871	16.7484	5.83371	25.4238	2.03856	1.20789	2.71279
					gene-LOC120482043	PCDHGA6	PCDHGA6	PCDHGA6	pcdh1g9		1.02821	0.940791	1.07071	-0.969761	-0.913171	-0.846137	0.872595	0.938228	0.854992	-1.19808	-1.01491	-0.763467		-3.09	1.17192e-73	-2.97475	2.6939e-63						351.393	318.845	368.399	38.1021	40.5767	43.7168	295.561	317.937	289.832	29.5591	36.2366	47.926
					gene-zgc:165653	ACTN2	ACTN2	ACTN2	actn2b		1.14251	0.898329	0.659731	-0.990941	0.248609	-0.495652	1.01262	0.708961	0.623695	-1.6018	-1.45436	-0.751707		-1.88652	0.0030852	-3.24631	0.000130274						24.0269	18.1379	13.7805	2.05957	8.58354	3.64307	20.6892	14.5843	13.2204	1.01928	1.20789	2.71279
					gene-thbs3a	THBS3	THBS3	THBS3	thbs3a		1.02629	1.05496	1.0258	-0.422135	-0.476086	-0.446321	0.773047	0.752966	0.747605	-1.37012	-1.44016	-1.22585		-2.4949	4.26362e-173	-3.50999	2.53347e-177						1045.17	1080.64	1044.56	193.6	181.815	188.225	778.31	760.327	755.596	64.2146	59.1865	75.9582
					gene-thbs4a	THBS4	THBS4	THBS4	thbs4a		0.669169	1.04446	0.857001	#VALUE!	-0.450584	-1.19093	0.819438	0.809088	0.844314	-0.784672	-1.19512	-1.42216		-3.40365	7.0303e-05	-3.52883	0.000120126						13.0146	21.0018	16.5366	0	3.12129	1.21436	15.7632	15.5566	16.2713	2.03856	1.20789	0.904264
					gene-LOC120487108	CDHR1	CDHR1	CDHR1	cdhr1a		0.951151	1.05178	0.986127	-0.471965	-0.381718	-0.844248	0.71402	0.688883	0.864855	-1.94458	-1.05074	-0.563566		-3.09966	4.69887e-15	-3.52961	3.05491e-12						62.0694	71.5969	65.2278	8.2383	9.36386	4.85743	44.3341	42.7805	54.9155	1.01928	3.62366	7.23411
					gene-mxra8a	MXRA8	MXRA8	MXRA8	mxra8a		0.985781	0.973181	0.999682	-0.859854	-0.971821	-0.975456	0.921421	0.909767	0.927957	-0.982684	-0.75846	-1.16952		-3.85003	4.68885e-165	-3.78195	4.55572e-148						721.807	709.286	735.88	55.6085	47.5996	47.3599	660.085	649.487	666.104	46.8869	64.018	36.1706
					gene-vcam1b	VCAM1	VCAM1	VCAM1	vcam1b		0.859889	0.690607	0.845017	-0.415125	-0.997496	-0.889944	1.00089	0.912861	1.04738	-0.656368	-0.538242	-1.85947		-3.18103	1.12301e-10	-3.83301	3.53301e-13						45.0504	35.3211	44.0977	7.20851	3.12129	3.64307	55.1713	48.6143	58.9833	5.0964	6.03944	0.904264
					gene-cldnk	CLDN6	CLDN6	CLDN6	cldnk		1.16244	0.952577	0.259576	-1.21474	-1.53622	#VALUE!	0.810467	-0.00812756	-0.425972	#VALUE!	#VALUE!	#VALUE!		-3.25111	0.0340398	-4.24952	0.00967935						8.00896	6.68238	3.67481	1.02979	0.780322	0	5.91121	2.91686	2.03391	0	0	0
					gene-cntn1a	CNTN1	CNTN1	CNTN1	cntn1b		0.691577	1.16079	1.10457	-0.877067	-1.87781	-0.635461	0.299786	-0.212656	0.346272	#VALUE!	#VALUE!	#VALUE!		-2.06652	0.018261	-5.04307	0.000488707						9.01008	12.4101	11.9431	3.08936	1.56064	3.64307	6.89642	4.86143	7.11867	0	0	0
					gene-itga11a	ITGA11	ITGA11	ITGA11	itga11a		1.10639	1.12265	1.07742	-0.510373	-0.635926	-0.564755	0.705763	0.757908	0.72423	-1.28927	-1.21901	-1.27502		-5.84098	0	-6.94674	9.21073e-92						1997.23	2077.26	1862.21	40.1617	29.6522	35.2163	758.606	860.472	793.224	6.11568	7.24732	6.32985
			Downregulated DEGs in IFN condition only		gene-ephb4b	EPHB4	EPHB4	EPHB4	ephb4b		0.573165	0.580351	0.712011	-1.23631	-0.728115	-1.02537	1.5228	1.23261	0.828314	-0.852844	-0.50716	-1.09945		-0.804924	4.57462e-14	-1.02121	1.17041e-22						487.545	488.768	511.717	259.506	309.788	279.302	678.804	613.512	532.884	296.61	334.585	272.183
					gene-fat1a	FAT1	FAT1	FAT1	fat1a		0.46729	0.847822	0.335855	0.343216	-0.29257	-0.605625	0.438196	0.134032	2.08553	-1.46315	-1.31293	-0.977661		-0.337311	0.283601	-1.06091	5.86843e-05						4117.61	4661.43	3944.9	3954.38	3214.15	2902.31	4078.74	3693.71	6978.33	2194.51	2304.65	2570.82
					gene-LOC120462972	COL19A1	COL19A1	COL19A1	col19a1		0.228683	0.574082	0.369657	-0.207701	-0.826969	-0.528539	0.842644	1.31675	1.7114	-1.00168	-1.35732	-1.12101		-0.399132	0.00060646	-1.07118	1.87763e-22						372.417	413.353	388.611	326.443	270.772	296.303	448.267	517.256	582.714	256.858	230.706	247.768
					gene-col15a1a	COL15A1	COL15A1	COL15A1	col15a1b		0.525761	0.671357	0.757704	-0.849997	-1.00536	-0.748181	1.25087	1.27195	1.09819	-1.1772	-0.797154	-0.997947		-0.788844	2.09804e-48	-1.13806	4.92563e-100						4414.94	4651.89	4798.38	2693.92	2547.75	2794.23	5727.97	5771.48	5422.4	2395.31	2745.53	2554.55
					gene-stab1	STAB1	STAB1	STAB1	stab1		1.1619	1.16144	1.06453	0.129523	-0.0811248	-0.177566	0.198131	0.266377	0.676514	-1.39427	-1.70847	-1.29699		-0.730805	2.04913e-19	-1.15198	2.07788e-40						1300.45	1300.2	1246.68	831.038	758.473	727.399	856.141	881.863	1053.56	429.117	374.445	447.611
					gene-ache	ACHE	ACHE	ACHE	ache		0.717484	0.999603	0.938883	0.489832	0.495575	-1.11176	0.556812	0.36089	0.691213	-0.98742	-1.68772	-1.4634		-0.498691	0.0659089	-1.21627	9.77649e-06						74.0829	84.007	81.7644	66.9362	67.1077	32.7876	68.9642	63.1985	73.2206	34.6555	25.3656	28.0322
					gene-LOC120489169	ITGB3	ITGB3	ITGB3	itgb3a		0.829933	0.984142	0.849676	-0.567073	-0.318112	-0.344319	0.541275	0.676499	0.95107	-2.36882	-0.777156	-0.457115		-0.888204	0.000907762	-1.21738	1.13433e-05						70.0784	75.4154	70.74	36.0426	40.5767	40.0738	61.0825	65.1431	74.2376	15.2892	32.613	37.9791
					gene-prkcea	PRKCE	PRKCE	PRKCE	prkcea		0.913935	1.20117	0.934177	-0.288374	-0.339119	0.0421147	0.863029	0.621824	0.36014	-1.7126	-1.50398	-1.09232		-0.736227	1.69482e-06	-1.22573	1.59579e-13						192.215	216.7	193.846	116.366	113.927	133.579	188.174	170.15	152.543	64.2146	70.0575	83.1923
					gene-LOC120475437	CNTN3	CNTN3	CNTN3	si:ch73-34h11.1		0.441234	0.931759	0.487238	0.0190222	-0.671706	-1.71739	0.723623	1.19749	1.29658	-1.07946	-0.523522	-1.10486		-0.841956	0.00114578	-1.30047	2.10077e-07						71.0795	88.7801	72.5774	58.6979	42.9177	26.7158	80.7866	100.145	104.746	35.6748	45.8997	35.2663
					gene-LOC120492226	CNTNAP2	CNTNAP2	CNTNAP2	ahctf1		1.33505	1.15898	-0.108363	-0.613078	-1.09368	0.170963	1.11458	0.62694	0.415336	-1.83174	-1.03918	-0.135806		-1.15041	0.0784903	-1.31678	0.0494371						19.0213	17.1833	8.26831	6.17872	4.68193	9.71485	16.7484	12.6397	11.1865	3.05784	4.83155	8.13837
					gene-lama4	LAMA4	LAMA4	LAMA4	lama4		0.612683	0.828498	0.737136	-0.735179	-0.704202	-0.76754	1.00051	1.03923	1.35989	-1.3073	-1.01538	-1.04833		-0.8928	3.75752e-46	-1.37928	2.33636e-107						2896.24	3173.17	3052.85	1637.36	1658.96	1615.09	3412.74	3469.11	3973.24	1285.31	1454.3	1434.16
					gene-LOC120459045	CD22	CD22	CD22	si:ch211-1f22.3		-0.143041	0.31263	0.021622	-0.15672	-0.372327	0.0686698	0.901641	1.5768	1.35749	-0.444978	-1.06057	-2.06121		-0.141118	0.750036	-1.44499	7.00341e-06						30.0336	36.2758	32.1546	29.8638	27.3113	32.7876	46.3045	61.254	55.9324	26.5013	20.5341	13.564
					gene-LOC120486178	ITGAM	ITGAM	ITGAM	zmp:0000001082		-1.27046	0.0660889	-0.498288	-0.20336	-0.190287	-1.39074	1.13738	1.21147	1.73956	-0.0824232	-1.03171	0.51277		0.00305391	0.996805	-1.59933	0.00171056						4.00448	11.4555	7.34961	9.26809	9.36386	3.64307	26.6005	28.1963	42.712	10.1928	4.83155	16.2767
					gene-selplg	SELPLG	SELPLG	SELPLG	selplg		1.01073	0.481315	1.19927	0.0669109	-1.83121	-0.403642	0.281825	1.31014	-0.127786	-1.00727	#VALUE!	-0.980282		-1.13713	0.0607364	-1.68184	0.0095325						20.0224	15.274	22.0488	12.3574	4.68193	9.71485	13.7928	23.3348	11.1865	7.13496	0	7.23411
					gene-vcana	VCAN	VCAN	VCAN	vcana		-0.3961	0.951288	1.00434	-0.685343	-0.495299	-1.46931	0.608732	0.0598482	1.82586	-1.12748	#VALUE!	-0.276538		-1.40139	0.100018	-2.11315	0.0111534						5.0056	12.4101	12.8618	4.11915	4.68193	2.42871	9.85202	6.806	22.373	3.05784	0	5.42558
					gene-cldn11a	CLDN11	CLDN11	CLDN11	cldn11a		-1.2266	0.626221	0.174981	#VALUE!	#VALUE!	#VALUE!	0.978688	-1.26705	0.713756	#VALUE!	#VALUE!	#VALUE!		-3.79576	0.0540367	-4.12104	0.0294036						1.00112	3.8185	2.7561	0	0	0	4.92601	0.972285	4.06781	0	0	0
					gene-LOC120475443	CNTN3	CNTN3	CNTN3	si:ch73-34h11.1		-0.151071	0.385014	-1.31797	-1.14699	-0.52428	0.138151	1.90135	-0.194845	0.910645	#VALUE!	#VALUE!	#VALUE!		-0.223837	0.911243	-4.60197	0.0058139						2.00224	2.86388	0.918702	1.02979	1.56064	2.42871	7.88162	1.94457	4.06781	0	0	0

## Sheet: Table S10 - CvsIFN KO only
	Suplementary table S10: Heatmap of genes associated to GO terms (DAVID output) and differentially expressed upon IFN treatment compared to non-stimulated condition in the viperin-/- cell line only.
				Colours from blue to red represent the Z-score; human genes highlighted in yellow indicate duplicates.
																														Counts
			Hit list/pop hits		Gene_Pp	Gene_Hs	Gene_Dr		WT_C1	WT_C2	WT_C3	WT_IFN1	WT_IFN2	WT_IFN3	KO_C1	KO_C2	KO_C3	KO_IFN1	KO_IFN2	KO_IFN3		log2FC WT CvIFN	log2FC KO CvIFN	adj p.value		Z-score				WT_C1	WT_C2	WT_C3	WT_IFN1	WT_IFN2	WT_IFN3	KO_C1	KO_C2	KO_C3	KO_IFN1	KO_IFN2	KO_IFN3
	GO:0032088 negative regulation of NF-kappaB transcription factor activity		9/93		gene-LOC120480112	NLRC3	nlrc7		-1.17128	-0.257847	0.479668	-0.213238	0.915452	0.623426	-0.150615	-0.950135	-1.87879	0.815589	0.0750863	1.71268		0.681691	1.89359	0.0467323				2		2.00224	3.8185	6.43091	3.94081	8.75057	7.11867	4.11915	2.34097	1.21436	8.15424	4.83155	15.3725
					gene-LOC120492329	NLRC3	nlrc8		0.350322	0.202389	-0.434588	0.986208	0.398676	0.605479	-0.86728	-0.489877	-2.62376	0.456069	0.884191	0.532175		0.722934	1.89138	0.00248366						14.0157	12.4101	7.34961	23.6449	14.5843	17.2882	5.14894	7.0229	1.21436	15.2892	21.742	16.2767
					gene-nfkbiaa	NFKBIA	nfkbiaa		-0.844102	-0.958127	-0.99864	0.280793	0.474253	0.225644	-0.671176	-0.951784	-0.797947	1.36493	1.55046	1.32569		0.946019	1.66407	3.71191e-88						347.389	327.436	320.627	622.648	688.378	605.087	379.992	328.516	355.806	1092.67	1203.06	1070.65
					gene-LOC120461134	NLRC3	nlrc7		-0.151143	-1.16659	0.475818	0.255219	-0.470471	-0.382344	-0.357738	-1.56216	-0.694438	1.36303	1.80827	0.882547		-0.00521901	1.63377	0.011531				0		8.00896	4.77313	11.0244	9.85202	6.806	7.11867	7.20851	3.90161	6.07178	17.3278	21.742	13.564
					gene-LOC120487705	NLRC3	si:ch211-15j1.3		-0.839033	-0.519592	-0.0889695	0.354237	1.29391	-0.284056	-1.30241	-0.695474	-1.25396	1.39899	0.442119	1.49424		0.65483	1.43622	0.000122594						19.0213	21.9564	26.6423	32.5117	49.5865	24.4069	15.4468	20.2884	15.7866	51.9833	33.8208	54.2558
					gene-LOC120487995	NLRC3	si:ch211-15j1.3		-1.03397	-0.642288	-0.321149	0.676371	0.77089	-0.288594	-1.26886	-0.506769	-1.06641	1.76046	0.552055	1.36826		0.698309	1.41635	0.000150104						16.0179	19.0925	22.0488	34.4821	35.9746	22.373	14.417	20.2884	15.7866	56.0604	32.613	47.0217
					gene-LOC120475778	NLRC3	si:dkey-230i18.2		-0.204105	-0.595766	-0.0926411	1.09809	0.831319	1.10167	-1.86107	-1.35655	-0.906145	0.659477	0.511783	0.813935		0.898889	1.40179	3.47148e-15				-2		107.12	88.7801	113	199.996	175.984	200.34	48.4	61.6454	76.5044	162.065	150.986	174.523
					gene-traf3ip2l	TRAF3IP2	traf3ip2l		-0.678417	-0.885826	-0.97622	-0.0590837	0.332923	0.0156678	-0.696434	-0.664149	-0.932677	1.4409	1.5532	1.55011		0.581203	1.38775	2.22826e-42						227.254	208.108	200.277	295.561	349.05	305.086	225.523	228.634	204.012	558.565	585.825	585.059
					gene-klf4	KLF4	klf4		-1.48092	-1.17148	-0.410784	0.426933	-0.817868	0.754494	-0.716608	-0.490919	0.0809156	1.55506	0.927119	1.34406		0.971567	1.36505	0.0243433						4.00448	4.77313	7.34961	11.8224	5.83371	14.2373	6.17872	7.0229	9.71485	22.4241	15.7025	19.8938
					gene-LOC120487977	NLRP12	si:ch211-114l13.9		0.178583	0.13603	0.360235	1.2518	1.20345	1.29951	-1.29197	-1.52853	-1.44506	0.0386508	-0.0999769	-0.102722		0.980728	1.31584	2.81126e-22						257.288	250.112	290.31	525.113	508.505	542.036	96.8	82.7141	87.4337	234.434	213.796	213.406
					gene-foxp3a	FOXP3	foxp3a		-0.881559	0.4388	-0.866573	-1.07515	-0.28153	0.167098	0.559669	-0.0956883	-1.67905	1.50998	0.814073	1.38993		-0.0117298	1.27347	0.00802434						10.0112	22.911	10.1057	8.86682	14.5843	19.3221	24.7149	16.3868	6.07178	44.8483	28.9893	41.5961
					gene-LOC120464472	NLRC3	si:ch211-15j1.3		-0.320411	-0.558807	-0.6708	0.0852004	0.869106	0.947068	-1.38133	-1.14746	-1.17826	1.38227	1.03493	0.938497		0.579782	1.16389	2.86935e-17						179.2	165.15	158.935	205.907	269.323	276.611	124.604	134.996	133.579	321.073	285.061	275.8
					gene-LOC120492327	NLRC3	si:zfos-364h11.2		-0.0862896	-0.128921	-0.255445	1.39716	0.86043	1.36362	-1.5271	-1.40227	-1.29107	0.296378	0.329468	0.444037		0.896582	1.1518	1.77169e-17						209.234	205.244	193.846	408.859	320.854	402.714	109.157	115.488	121.436	248.704	252.448	265.854
					gene-cyldl	CYLD	cyldl		-0.293657	-0.567682	-0.193104	1.16897	1.08852	0.957645	-1.51626	-1.35395	-1.27097	0.78869	0.650306	0.541495		0.792722	1.1397	9.97879e-58						880.986	792.339	915.945	1551.69	1504.13	1429.84	548.877	584.461	603.535	1339.33	1269.49	1217.14
					gene-traf3	TRAF3	traf3		-0.956453	-0.653883	-0.98212	-0.759011	0.366978	-0.318081	-0.525767	-0.489931	-0.325674	1.65761	1.65416	1.33217		0.352862	1.06083	1.1277e-15						151.169	168.969	149.748	162.558	245.988	191.187	177.123	179.474	190.654	395.48	394.979	350.854
					gene-LOC120476207	NLRP3	si:ch211-214b16.4		-0.496006	-0.611975	-0.687638	0.46435	1.1046	1.23414	-1.21838	-1.14459	-1.28752	1.20095	0.638965	0.803106		0.776042	1.0533	1.17337e-24						407.456	391.396	381.261	568.462	709.768	742.376	317.174	325.394	309.661	733.881	603.944	639.315
					gene-LOC120485521	NLRC3	si:ch211-214b16.4		-1.35903	-0.116206	-0.332445	0.741209	0.095709	1.10339	-1.38053	-0.233587	-1.48603	1.18386	1.10631	0.677354		0.665557	1.04087	0.000324674						28.0314	44.8674	41.3416	62.0677	48.6143	71.1867	27.8043	42.9177	26.7158	73.3881	71.2654	60.5857
	GO:0006954 inflammatory response		20/428		gene-LOC120469997	MEFV	btr06		-0.0122693	0.713357	-1.55103	-0.559812	-1.47739	-0.518607	#VALUE!	0.190769	-0.28815	1.43824	1.01904	1.04586		-0.88022	1.88127	0.0221084						6.00672	10.5009	1.8374	3.94081	1.94457	4.06781	0	7.0229	4.85743	18.347	13.2868	13.564
					gene-cd44a	CD44	cd44a		0.283718	-0.239564	0.509095	0.604322	-1.46314	-1.40193	-0.440351	-0.265849	-1.1602	0.794222	1.274	1.50567		-0.64117	1.86406	0.0179184						7.00784	4.77313	8.26831	8.86682	1.94457	2.03391	4.11915	4.68193	2.42871	10.1928	14.4946	17.181
					gene-LOC120459757	UMOD	umod		0.430265	-1.35852	-0.784537	0.498857	-0.510457	0.355494	-0.981078	-0.347788	-0.924584	1.25938	2.01869	0.344278		0.469642	1.6091	0.0023004						18.0202	6.68238	9.18702	18.7188	10.6951	17.2882	8.2383	11.7048	8.50049	28.5398	43.4839	17.181
					gene-il34	IL34	il34		-0.579528	-0.609727	-0.864516	0.604167	0.519504	0.958041	-1.30738	-1.16519	-0.988176	1.18238	1.02876	1.22166		0.927837	1.54577	1.25737e-20						88.0986	86.8709	77.1709	152.706	146.815	180.001	62.817	67.1077	72.8614	199.779	186.015	203.459
					gene-LOC120487662	SEMA7A	CABZ01111959.1		-0.686853	-0.664203	-0.537908	-0.82649	-0.968943	-0.455515	-0.34007	-0.277231	-0.0543326	1.42016	1.74681	1.64458		-0.0934434	1.52738	2.91703e-06						16.0179	16.2286	17.4553	14.778	13.612	18.3052	19.566	20.2884	23.0728	54.0218	65.2259	61.4899
					gene-cd40	CD40	cd40		-0.195036	-0.450459	-0.381247	1.00324	0.899724	0.92452	-1.24097	-1.39505	-1.58301	0.82991	0.776029	0.812353		0.822862	1.41222	3.21767e-77						627.702	560.365	577.863	1068.94	1020.9	1032.21	394.409	368.312	338.805	989.72	966.31	982.03
					gene-traf3ip2l	TRAF3IP2	traf3ip2l		-0.678417	-0.885826	-0.97622	-0.0590837	0.332923	0.0156678	-0.696434	-0.664149	-0.932677	1.4409	1.5532	1.55011		0.581203	1.38775	2.22826e-42						227.254	208.108	200.277	295.561	349.05	305.086	225.523	228.634	204.012	558.565	585.825	585.059
					gene-si:dkey-29h14.10	NLRC4	si:dkey-29h14.10		-0.649065	-1.03227	-1.20011	0.561689	0.211683	0.51451	-0.597506	-0.994632	-0.837991	1.35763	1.29971	1.36635		0.8907	1.38387	1.49207e-33						190.213	160.377	148.83	326.102	279.046	319.323	194.63	163.087	174.867	464.791	452.958	466.6
					gene-nod1	NOD1	nod1		-0.698021	-0.84524	-0.988283	0.812578	0.663599	0.623874	-1.01897	-1.03118	-1.04219	1.14752	1.23143	1.14488		0.933301	1.33283	1.23075e-135						1426.6	1341.25	1263.21	2686.65	2524.05	2482.38	1247.07	1240.71	1235	3091.47	3202.11	3088.06
					gene-adora2ab	ADORA2A	adora2aa		-0.955033	-1.00791	-0.936437	0.165665	0.0132777	0.0266366	-0.555677	-0.62743	-0.695558	1.60199	1.45146	1.51902		0.641482	1.33147	3.84897e-161						1352.51	1322.16	1363.35	2188.13	2049.58	2061.36	1605.44	1556.74	1511.87	4053.67	3800.01	3911.85
					gene-foxp3a	FOXP3	foxp3a		-0.881559	0.4388	-0.866573	-1.07515	-0.28153	0.167098	0.559669	-0.0956883	-1.67905	1.50998	0.814073	1.38993		-0.0117298	1.27347	0.00802434						10.0112	22.911	10.1057	8.86682	14.5843	19.3221	24.7149	16.3868	6.07178	44.8483	28.9893	41.5961
					gene-adma	ADM	adma		0.352958	0.362912	0.307453	1.26972	1.3237	1.15597	-1.51824	-1.39352	-1.24526	-0.324458	-0.105344	-0.185891		0.966102	1.25377	8.87276e-60						1561.75	1573.22	1510.35	3064.96	3189.1	2818.99	394.409	432.298	482.099	948.949	1114.88	1050.75
					gene-LOC120484714	ASH1L	ash1l		0.316943	0.256363	0.257071	0.563414	0.425378	0.767946	-1.47128	-1.65214	-1.73407	0.875709	0.557721	0.836943		0.163555	1.24935	8.19852e-49						619.693	606.187	606.343	677.819	644.625	730.173	323.353	302.765	293.874	759.363	676.417	748.73
					gene-LOC120479869	NFKB2	nfkb2		-0.82695	-0.733457	-0.706062	0.285309	0.0922707	0.481621	-0.955539	-0.941103	-0.994879	1.40575	1.51097	1.38207		0.461933	1.0595	2.36501e-69						871.975	897.348	904.921	1226.58	1156.05	1302.72	838.247	841.967	828.191	1729.72	1786.47	1717.2
					gene-LOC120476207	NLRP3	si:ch211-214b16.4		-0.496006	-0.611975	-0.687638	0.46435	1.1046	1.23414	-1.21838	-1.14459	-1.28752	1.20095	0.638965	0.803106		0.776042	1.0533	1.17337e-24						407.456	391.396	381.261	568.462	709.768	742.376	317.174	325.394	309.661	733.881	603.944	639.315
					gene-LOC120479174	IL1R1	CABZ01054965.1		-0.646868	-0.802109	-0.721947	0.843021	0.223222	0.656515	-1.45169	-0.914919	-0.830868	1.51153	0.947255	1.18686		0.577695	1.00884	7.52288e-14						154.172	147.012	150.667	243.345	201.263	229.831	120.485	142.019	145.723	298.649	251.241	270.375
					gene-si:ch211-153b23.7	TNIP1	si:ch211-153b23.7		-0.780625	-1.39122	-0.810001	-0.696065	0.339993	-0.330804	-0.585929	0.0190699	-0.23714	1.60715	1.41136	1.45421		0.457918	1.00633	2.62346e-05						39.0437	30.548	38.5855	40.3933	61.254	46.7799	42.2213	53.8422	48.5743	101.928	94.2152	95.852

## Sheet: Table S11 - CvsIFN KO only
	Suplementary table S11: Heatmap of genes associated to GO terms (DAVID output) and differentially expressed upon IFN treatment compared to non-stimulated condition in the viperin-/- cell line only.
		Colors from blue to red represent the Z-score; human genes highlighted in yellow indicate duplicates; Purple and yellow boxes indicate the known anti- and pro-inflammatory functions for the mammalian genes.
		Pattern 1: genes showing no expression difference at the steady state between KOvsWT but a higher induction in the KO compared to the WT upon IFN treatment;
		Pattern 2: genes that are less expressed in the KO compared to WT at the steady state and upon IFN treatment but the FC is higher in the KO.
		Pattern 3: genes showing no significant difference between both cell lines at the steady state and after IFN treatment but still displaying higher FC in the KO upon IFN treatment
				Inflammation		Gene_Pp	Protein_Pp	Gene_Hs	Gene_Dr		WT_C1	WT_C2	WT_C3	KO_C1	KO_C2	KO_C3	WT_IFN1	WT_IFN2	WT_IFN3	KO_IFN1	KO_IFN2	KO_IFN3		Expression pattern						log2FC Ctrl KOvWT	adj p.value	log2FC IFN KOvWT	adj p.value	log2FC WT CvIFN	adj p.value	log2FC KO CvIFN	adj p.value		WT_C1	WT_C2	WT_C3	KO_C1	KO_C2	KO_C3	WT_IFN1	WT_IFN2	WT_IFN3	KO_IFN1	KO_IFN2
		NLR family		+		gene-si:dkey-29h14.10	XP_039535894.1	NLRC4	si:dkey-29h14.10		-0.649065	-1.03227	-1.20011	-0.597506	-0.994632	-0.837991	0.561689	0.211683	0.51451	1.35763	1.29971	1.36635		Pattern 1		Z-score				0.0904485	0.604075	0.583616	1.14208e-07	0.8907	2.39391e-13	1.38387	1.49207e-33		190.213	160.377	148.83	194.63	163.087	174.867	326.102	279.046	319.323	464.791	452.958
				+		gene-nod1	XP_039516863.1	NOD1	nod1		-0.698021	-0.84524	-0.988283	-1.01897	-1.03118	-1.04219	0.812578	0.663599	0.623874	1.14752	1.23143	1.14488								-0.11383	0.0884423	0.2857	8.65691e-08	0.933301	2.947e-67	1.33283	1.23075e-135		1426.6	1341.25	1263.21	1247.07	1240.71	1235	2686.65	2524.05	2482.38	3091.47	3202.11
				-		gene-LOC120487995	XP_039540370.1	NLRC3	si:ch211-15j1.3		-1.03397	-0.642288	-0.321149	-1.26886	-0.506769	-1.06641	0.676371	0.77089	-0.288594	1.76046	0.552055	1.36826		Pattern 3				2		-0.163596	0.768642	0.554446	0.133147	0.698309	0.105331	1.41635	0.000150104		16.0179	19.0925	22.0488	14.417	20.2884	15.7866	34.4821	35.9746	22.373	56.0604	32.613
				-		gene-LOC120485521	XP_039537272.1	NLRC3	si:ch211-214b16.4		-1.35903	-0.116206	-0.332445	-1.38053	-0.233587	-1.48603	0.741209	0.095709	1.10339	1.18386	1.10631	0.677354								-0.203061	0.59989	0.172252	0.595829	0.665557	0.0313656	1.04087	0.000324674		28.0314	44.8674	41.3416	27.8043	42.9177	26.7158	62.0677	48.6143	71.1867	73.3881	71.2654
				-		gene-LOC120487705	XP_039539958.1	NLRC3	si:ch211-15j1.3		-0.839033	-0.519592	-0.0889695	-1.30241	-0.695474	-1.25396	0.354237	1.29391	-0.284056	1.39899	0.442119	1.49424								-0.378231	0.431821	0.40316	0.291938	0.65483	0.120169	1.43622	0.000122594		19.0213	21.9564	26.6423	15.4468	20.2884	15.7866	32.5117	49.5865	24.4069	51.9833	33.8208
				-		gene-LOC120461134	XP_039505208.1	NLRC3	nlrc7		-0.151143	-1.16659	0.475818	-0.357738	-1.56216	-0.694438	0.255219	-0.470471	-0.382344	1.36303	1.80827	0.882547						0		-0.504995	0.538097	1.134	0.0606657	-0.00521901	0.996621	1.63377	0.011531		8.00896	4.77313	11.0244	7.20851	3.90161	6.07178	9.85202	6.806	7.11867	17.3278	21.742
				-		gene-LOC120480112	XP_039528989.1	NLRC3	nlrc7		-1.17128	-0.257847	0.479668	-0.150615	-0.950135	-1.87879	-0.213238	0.915452	0.623426	0.815589	0.0750863	1.71268								-0.668335	0.571565	0.543563	0.545213	0.681691	NA	1.89359	0.0467323		2.00224	3.8185	6.43091	4.11915	2.34097	1.21436	3.94081	8.75057	7.11867	8.15424	4.83155
				-		gene-LOC120492329	XP_039546499.1	NLRC3	nlrc8		0.350322	0.202389	-0.434588	-0.86728	-0.489877	-2.62376	0.986208	0.398676	0.605479	0.456069	0.884191	0.532175								-1.23655	0.0642031	-0.0681064	0.917796	0.722934	0.243136	1.89138	0.00248366		14.0157	12.4101	7.34961	5.14894	7.0229	1.21436	23.6449	14.5843	17.2882	15.2892	21.742
				-		gene-LOC120476207	XP_039523105.1	NLRP3	si:ch211-214b16.4		-0.496006	-0.611975	-0.687638	-1.21838	-1.14459	-1.28752	0.46435	1.1046	1.23414	1.20095	0.638965	0.803106						-2		-0.307006	0.00815688	-0.0297519	0.827284	0.776042	2.41959e-14	1.0533	1.17337e-24		407.456	391.396	381.261	317.174	325.394	309.661	568.462	709.768	742.376	733.881	603.944
				-		gene-LOC120464472	XP_039509916.1	NLRC3	si:ch211-15j1.3		-0.320411	-0.558807	-0.6708	-1.38133	-1.14746	-1.17826	0.0852004	0.869106	0.947068	1.38227	1.03493	0.938497								-0.353772	0.0265477	0.230332	0.113721	0.579782	5.12852e-05	1.16389	2.86935e-17		179.2	165.15	158.935	124.604	134.996	133.579	205.907	269.323	276.611	321.073	285.061
				-		gene-LOC120475778	XP_039522399.1	NLRC3	si:dkey-230i18.2		-0.204105	-0.595766	-0.0926411	-1.86107	-1.35655	-0.906145	1.09809	0.831319	1.10167	0.659477	0.511783	0.813935		Pattern 2						-0.739769	0.000112764	-0.236864	0.183707	0.898889	5.81728e-08	1.40179	3.47148e-15		107.12	88.7801	113	48.4	61.6454	76.5044	199.996	175.984	200.34	162.065	150.986
				-		gene-LOC120492327	XP_039546497.1	NLRC3	si:zfos-364h11.2		-0.0862896	-0.128921	-0.255445	-1.5271	-1.40227	-1.29107	1.39716	0.86043	1.36362	0.296378	0.329468	0.444037								-0.815372	4.31142e-09	-0.560152	3.27274e-06	0.896582	1.43881e-13	1.1518	1.77169e-17		209.234	205.244	193.846	109.157	115.488	121.436	408.859	320.854	402.714	248.704	252.448
				-		gene-LOC120487977	XP_039540351.1	NLRP12	si:ch211-114l13.9		0.178583	0.13603	0.360235	-1.29197	-1.52853	-1.44506	1.2518	1.20345	1.29951	0.0386508	-0.0999769	-0.102722								-1.58643	7.95526e-34	-1.25131	3.86433e-32	0.980728	3.61896e-21	1.31584	2.81126e-22		257.288	250.112	290.31	96.8	82.7141	87.4337	525.113	508.505	542.036	234.434	213.796
		NF-κB pathway and other inflammatory genes		-		gene-si:ch211-153b23.7	XP_039550174.1	TNIP1	si:ch211-153b23.7		-0.780625	-1.39122	-0.810001	-0.585929	0.0190699	-0.23714	-0.696065	0.339993	-0.330804	1.60715	1.41136	1.45421		Pattern 1						0.42722	0.150057	0.975633	2.82441e-05	0.457918	0.142719	1.00633	2.62346e-05		39.0437	30.548	38.5855	42.2213	53.8422	48.5743	40.3933	61.254	46.7799	101.928	94.2152
				+		gene-LOC120487662	XP_039539863.1	SEMA7A	CABZ01111959.1		-0.686853	-0.664203	-0.537908	-0.34007	-0.277231	-0.0543326	-0.82649	-0.968943	-0.455515	1.42016	1.74681	1.64458								0.332055	0.47945	1.95287	5.40487e-09	-0.0934434	0.88294	1.52738	2.91703e-06		16.0179	16.2286	17.4553	19.566	20.2884	23.0728	14.778	13.612	18.3052	54.0218	65.2259
				+		gene-traf3	XP_039525235.1	TRAF3	traf3		-0.956453	-0.653883	-0.98212	-0.525767	-0.489931	-0.325674	-0.759011	0.366978	-0.318081	1.65761	1.65416	1.33217								0.217474	0.199608	0.92544	1.27352e-12	0.352862	0.0309169	1.06083	1.1277e-15		151.169	168.969	149.748	177.123	179.474	190.654	162.558	245.988	191.187	395.48	394.979
				+/-		gene-adora2ab	XP_039524809.1	ADORA2A	adora2aa		-0.955033	-1.00791	-0.936437	-0.555677	-0.62743	-0.695558	0.165665	0.0132777	0.0266366	1.60199	1.45146	1.51902								0.21176	0.000186922	0.901752	5.54824e-78	0.641482	7.85893e-35	1.33147	3.84897e-161		1352.51	1322.16	1363.35	1605.44	1556.74	1511.87	2188.13	2049.58	2061.36	4053.67	3800.01
						gene-foxp3a	XP_039534449.1	FOXP3	foxp3a		-0.881559	0.4388	-0.866573	0.559669	-0.0956883	-1.67905	-1.07515	-0.28153	0.167098	1.50998	0.814073	1.38993								0.156004	0.824368	1.44121	0.00179042	-0.0117298	0.989446	1.27347	0.00802434		10.0112	22.911	10.1057	24.7149	16.3868	6.07178	8.86682	14.5843	19.3221	44.8483	28.9893
				-		gene-nfkbiaa	XP_039549175.1	NFKBIA	nfkbiaa		-0.844102	-0.958127	-0.99864	-0.671176	-0.951784	-0.797947	0.280793	0.474253	0.225644	1.36493	1.55046	1.32569								0.0925196	0.450679	0.810568	1.3584e-24	0.946019	8.10286e-27	1.66407	3.71191e-88		347.389	327.436	320.627	379.992	328.516	355.806	622.648	688.378	605.087	1092.67	1203.06
				+		gene-traf3ip2l	XP_039503717.1	TRAF3IP2	traf3ip2l		-0.678417	-0.885826	-0.97622	-0.696434	-0.664149	-0.932677	-0.0590837	0.332923	0.0156678	1.4409	1.5532	1.55011								0.0575397	0.722239	0.864082	8.83068e-19	0.581203	2.89434e-07	1.38775	2.22826e-42		227.254	208.108	200.277	225.523	228.634	204.012	295.561	349.05	305.086	558.565	585.825
				+		gene-LOC120479869	XP_039528634.1	NFKB2	nfkb2		-0.82695	-0.733457	-0.706062	-0.955539	-0.941103	-0.994879	0.285309	0.0922707	0.481621	1.40575	1.51097	1.38207								-0.0919658	0.242839	0.505603	9.16519e-18	0.461933	2.6849e-13	1.0595	2.36501e-69		871.975	897.348	904.921	838.247	841.967	828.191	1226.58	1156.05	1302.72	1729.72	1786.47
				+		gene-LOC120479174	XP_039527390.1	IL1R1	CABZ01054965.1		-0.646868	-0.802109	-0.721947	-1.45169	-0.914919	-0.830868	0.843021	0.223222	0.656515	1.51153	0.947255	1.18686								-0.146061	0.421903	0.285079	0.0401712	0.577695	4.98823e-05	1.00884	7.52288e-14		154.172	147.012	150.667	120.485	142.019	145.723	243.345	201.263	229.831	298.649	251.241
				+		gene-LOC120469997	XP_039515300.1	MEFV	btr06		-0.0122693	0.713357	-1.55103	#VALUE!	0.190769	-0.28815	-0.559812	-1.47739	-0.518607	1.43824	1.01904	1.04586								-0.57358	0.581411	2.18791	0.00653998	-0.88022	0.421577	1.88127	0.0221084		6.00672	10.5009	1.8374	0	7.0229	4.85743	3.94081	1.94457	4.06781	18.347	13.2868
						gene-cd44a	XP_039510317.1	CD44	cd44a		0.283718	-0.239564	0.509095	-0.440351	-0.265849	-1.1602	0.604322	-1.46314	-1.40193	0.794222	1.274	1.50567								-0.800168	0.391437	1.70506	0.0216509	-0.64117	0.536042	1.86406	0.0179184		7.00784	4.77313	8.26831	4.11915	4.68193	2.42871	8.86682	1.94457	2.03391	10.1928	14.4946
				-		gene-LOC120459757	XP_039503127.1	UMOD	umod		0.430265	-1.35852	-0.784537	-0.981078	-0.347788	-0.924584	0.498857	-0.510457	0.355494	1.25938	2.01869	0.344278		Pattern 3						-0.222675	0.770602	0.916786	0.0691423	0.469642	0.500209	1.6091	0.0023004		18.0202	6.68238	9.18702	8.2383	11.7048	8.50049	18.7188	10.6951	17.2882	28.5398	43.4839
				+/-		gene-il34	XP_039549337.1	IL34	il34		-0.579528	-0.609727	-0.864516	-1.30738	-1.16519	-0.988176	0.604167	0.519504	0.958041	1.18238	1.02876	1.22166								-0.317165	0.132644	0.300766	0.0667785	0.927837	2.90727e-08	1.54577	1.25737e-20		88.0986	86.8709	77.1709	62.817	67.1077	72.8614	152.706	146.815	180.001	199.779	186.015
				+/-		gene-klf4	XP_039519910.1	KLF4	klf4		-1.48092	-1.17148	-0.410784	-0.716608	-0.490919	0.0809156	0.426933	-0.817868	0.754494	1.55506	0.927119	1.34406								0.480025	0.560736	0.873506	0.13058	0.971567	0.193754	1.36505	0.0243433		4.00448	4.77313	7.34961	6.17872	7.0229	9.71485	11.8224	5.83371	14.2373	22.4241	15.7025
				-		gene-cyldl	XP_039526037.1	CYLD	cyldl		-0.293657	-0.567682	-0.193104	-1.51626	-1.35395	-1.27097	1.16897	1.08852	0.957645	0.78869	0.650306	0.541495		Pattern 2						-0.577197	7.161e-15	-0.230223	0.00116235	0.792722	1.95022e-31	1.1397	9.97879e-58		880.986	792.339	915.945	548.877	584.461	603.535	1551.69	1504.13	1429.84	1339.33	1269.49
				+		gene-cd40	XP_039508828.1	CD40	cd40		-0.195036	-0.450459	-0.381247	-1.24097	-1.39505	-1.58301	1.00324	0.899724	0.92452	0.82991	0.776029	0.812353								-0.676576	3.29454e-17	-0.0872177	0.294445	0.822862	7.94538e-31	1.41222	3.21767e-77		627.702	560.365	577.863	394.409	368.312	338.805	1068.94	1020.9	1032.21	989.72	966.31
				-		gene-LOC120484714	XP_039536024.1	ASH1L	ash1l		0.316943	0.256363	0.257071	-1.47128	-1.65214	-1.73407	0.875709	0.557721	0.836943	0.563414	0.425378	0.767946								-0.992884	8.38758e-31	-0.0929154	0.331768	0.163555	0.091819	1.24935	8.19852e-49		619.693	606.187	606.343	323.353	302.765	293.874	759.363	676.417	748.73	677.819	644.625
				-		gene-adma	XP_039546839.1	ADM	adma		0.352958	0.362912	0.307453	-1.51824	-1.39352	-1.24526	1.26972	1.3237	1.15597	-0.324458	-0.105344	-0.185891								-1.83197	2.21158e-133	-1.5443	1.66296e-118	0.966102	1.5392e-49	1.25377	8.87276e-60		1561.75	1573.22	1510.35	394.409	432.298	482.099	3064.96	3189.1	2818.99	948.949	1114.88
[truncated: 1 more columns]
